# Supplementary material for: Neolithic dental calculi provide evidence for environmental proxies and consumption of wild edible fruits and herbs in central Apennines
Source: Commun Biol. 2022 Dec 19;5:1384. doi: 10.1038/s42003-022-04354-0 (PMC9763411; doi:10.1038/s42003-022-04354-0)
Supplement: Supplementary file 3 — Supplementary Data 1 [file 42003_2022_4354_MOESM3_ESM.xlsx]

## Sheet: 12E
11-Octadecenoic acid
22-Tricosenoic acid
9,12-Octadecadienoic acid
Hexadecanoic acid
Limonene
Octadecanoic acid
Tridecanoic acid

## Sheet: 94A+127A
11,14-Eicosadienoic acid
11-Octadecenoic acid
13-Eicosenoic acid
Citronellol
Hexadecanoic acid
Lactose
Limonene
Octadecanoic acid
Tartaric acid
Tridecanoic acid

## Sheet: SS11
13-Docosenoic acid
9-Octadecenoic acid
Bisabolene
Citronellol
Dodecanoic acid
Hexadecanoic acid
Larixic acid
Octadecanoic acid

## Sheet: 102
11,14-Eicosadienoic acid
13-Docosenoic acid
9-Octadecenoic acid
Bornanone
Citronellol
Hexadecanoic acid
Limonene
Octadecanoic acid
Tartaric acid

## Sheet: 33IX
11-Octadecenoic acid
15-Tetracosenoic acid
9-Octadecenoic acid
Camphor
Dodecanoic acid
Heneicosanoic acid
Heptacosanoic acid
Hexadecanoic acid
Limonene
Linalool
Octadecanoic acid
Tridecanoic acid

## Sheet: SS44A+44B
11,14-Eicosadienoic acid
11-Octadecenoic acid
Heneicosanoic acid
Hexadecanoic acid
Limonene
Octadecanoic acid

## Sheet: 39VB
11,14-Eicosadienoic acid
11-Octadecenoic acid
13-Eicosenoic acid
Angustifoline
Citronellol
Hexadecanoic acid
Octadecanoic acid
Santalene
Tartaric acid

## Sheet: 13+12C
11-Octadecenoic acid
9,12-Octadecadienoic acid
Docosahexaenoic acid
Hexadecanoic acid
Limonene
Octadecanoic acid

## Sheet: 105B+105C
11,14-Eicosadienoic acid
11-Octadecenoic acid
13-Docosenoic acid
Docosahexaenoic acid
Eucalyptol
Hexadecanoic acid
Myrtanol
Octadecanoic acid

## Sheet: 76 B
11-Octadecenoic acid
13,16-Octadecadienoic acid
13-Docosenoic acid
22-Tricosenoic acid
9,12-Octadecadienoic acid
Citronellol
Docosahexaenoic acid
Eicosanoic acid
Heneicosanoic acid
Heptacosanoic acid
Hexadecanoic acid
Limonene
Linalool
Octadecanoic acid
Triacontanoic acid
Tridecanoic acid

[truncated: 40 more sheets: 65B+5B, 4star, 76 E, 76H, 138 E, 248, 18star, 138 B, 138 F, 12star, 138 A, 74, 240, 13star, 61star, 11star, 125A, 126 B, 126 C, 146 L …]
