# Supplementary material for: Neolithic dental calculi provide evidence for environmental proxies and consumption of wild edible fruits and herbs in central Apennines
Source: Commun Biol. 2022 Dec 19;5:1384. doi: 10.1038/s42003-022-04354-0 (PMC9763411; doi:10.1038/s42003-022-04354-0)
Supplement: Supplementary file 4 — Supplementary Data 2 [file 42003_2022_4354_MOESM4_ESM.xlsx]

## Sheet: 65B+5B
65B+5B
@M04570:107:000000000-JN8T3:1:1101:20247:1999 1:N:0:TAAGGCGA+TTCTAGCT
TTCTAGCACAAGAAAGTCGAAGTATATATTTTACTCGATACAAACTATTTTTTTTTGAGGATCCACTGTAATAATGAAAAAGATTTCTGCATATATACGCAAATCGGTCGATAATATCAAAATCCGATGAATCAGCCCAGGTCGACTTACTAACGGGATGTCCTAATACGTTACAAAATCGCATTTTAGCCAACGATCCAATCAGAGGAATAATT
+
CCCCCGGGGFFCFGGGFGGGGGGGGGGGGGGGGGGGGGGGGGGGGGGGGGGGGGGGCEGGGCFGG<FGGGGGCFEFEDGEF@FAFGAE9AF<E<<FEFGGDGGF9BFCCFGFEC@A@<FFGGD,EFGB:FFCD<AFGGGCFFGECF@C?EFDFGGGGGEEGFGFFFG9=FDDFE9FGGF@EGE6EGFEDFGGGGGGC8EGGF67ADGGGGGGGGF
@M04570:107:000000000-JN8T3:1:1101:10851:2672 1:N:0:TAAGGCGA+TTCTAGCT
TTCTAGCATAAGAAAGTCGAAGTATATATTTTACTCGATACAAACTCTTTTTTTTTGAGGATACACTGTAATAATGAAAAAGATTTCTGCTTATATACGCAAATCGGTCGATAATATCAAAATCCGATGAATCAGCCCAGGTCGACTTACTAACGGGATGTCCTAATACGTTACAAAATCGCATTTTAGCCAACGATCCAATCAGAGGAATAATT
+
CBCC<FFCD7=<FFE@CCFCDBG@FCD<EAEGFGCEFCE8F@FFFG,EFGG9C+@:::DAF8,CCFEEC<C6E@EF<<F@FCCFFGGDE<,6CFGGGGGGDEDFCGD=BFG7FGFGAEGGFGGGGFF4FGGG?FGFGGFGFGFEGE@FFGGGGGGE7FCGGFFCCFFFCFDFFFCA9AEFG8C;EFGGGGGGGGGGGDEGFFGGGGGGGGFGGGG
@M04570:107:000000000-JN8T3:1:1101:17064:2758 1:N:0:TAAGGCGA+TTCTAGCT
TTCTAGCACAAGAAAGTCGAAGTATATATTTTACTCGATACAAACTATTTTTTTTTGAGGATCCACTGTAATAATGAAAAAGATTTCTGCATATATACGCAAATCGGTCGATAATATCAAAATCCGATGAATCAGCCCAGGTCGACTTACTAACGGGATGTCCTAATACGTTACAAAATCGCATTTTAGCCAACGATCCAATCAGAGGAATAATT
+
CCCCCGGGGFFFFGFGGGGGGGGGGGGEGGGGGGGGGGGGGGGGGGGGGGGGGGGGGGGGFFFGGGGGGGGGGGGGGGGGGGGGGGGGGGGGGGGGGGGFGGDGGGDGGGDGGGGGGGGGGGGGGEGGCFGGFGGGGGGGGDGGFCFFGFFGGGGGGGGGGGFGGAFGGFGGGGGGGGGGGGCEGFGF>FGFGGGFCGDGFFFCFGGCFGGGGGC
@M04570:107:000000000-JN8T3:1:1101:13837:2799 1:N:0:TAAGGCGA+TTCTAGCT
TTCTAGCACAAGAAAGTCGAAGTATATATTTTACTCGATACAAACTATTTTTTTTGAGGATCCACTGTAATAATGAAAAAGATTTCTGCATATATACGCAAATCGGTCGATAATATCAAAATCCGATGAATCAGCCCAGGTCGACTTACTAACGGGATGTCCTAATACGTTACAAAATCGCATTTTAGCCAACGATCCAATCAGAGGAATAATTG
+
CCCCCGGFFFDFFGGCEGGGGGGGGGGGGGGGGGGGGGGFGFGGGGGGGGGGGGGGGGGG8FFGGGGGGGGGGGGGFGG8FGGGGGGGGGGGGGGGGGGGGGGGGGGGGGGGDGGGGGGGGGGGGGGGGGGGGGGFGGFGGGGGGGGGGGGGGGGGGGGGGGGGGGGGGGGGGGGGGGGGGGGDGGFGGGEFGGGGGGGGGGGGGGGGGFGGGGG
@M04570:107:000000000-JN8T3:1:1101:23574:2833 1:N:0:TAAGGCGA+TTCTAGCT
TTCTAGCACAAGAAAGTCGAAGTATATATTTTACTCGATACAAACTATTTTTTTTGAGGATCCACTGTAATAATGAAAAAGATTTCTGCATATATACGCAAATCGGTCGATAATATCAAAATCCGATGAATCAGCCCAGGTCGACTTACTAACGGGATGTCCTAATACGTTACAAAATCGCATTTTAGCCAACGATCCAATCAGAGGAATAATTG
+
CCCCCGGGGFFFGGGGGGGGGGFGGGGGGGGGGGGGGGGGGGGGGGGGGGGGGGGGGGGGGGGGGGGGGGGGGGGFFGGGGGGGGGGGGGGGGGGGGGGGGGGGGGGGGGGGGGGGGGGGGGGGGGGGGGGGGGGGGGGGGGGGGGGGGGGGGGGGGGGGGGGGGGGGGGGGGGGGGGGGGGGGGGGGGGGGFGGGGGGFFFGGGGGGGCGGGGG
@M04570:107:000000000-JN8T3:1:1101:20702:2853 1:N:0:TAAGGCGA+TTCTAGCT
TTCTAGCACAAGAAAGTCGAAGTATATATTTTACTCGATACAAACTATTTTTTTTTGAGGATCCACTGTAATAATGAAAAAGATTTCTGCATATATACGCAAATCGGTCGATAATATCAAAATCCGATGAATCAGCCCAGGTCGACTTACTAACGGGATGTCCTAATACGTTACAAAATCGCATTTTAGCCAACGATCCAATCAGAGGAATAATT
+
CCCCCGGGGFFFFFGGGGGGGGFGGGGGGGGGGGGGGGGGGGGGGGGGGGGGGGGGGGGGGGGGGGGGGGGGGGGGGGGGGGGGGGGGGGGGGGGGGGGGGGGGFGGGGGGGGGGGGGGGGGGGGGGGGGGGGGGGGGGGGGGGGGGGGGGGGGGGGGGGGGGGGGGGGGGGGGGGGGGGGGGGGGGGGGGGGGGGGGGGGFGCD9DFGGGFGGG
@M04570:107:000000000-JN8T3:1:1101:14939:2958 1:N:0:TAAGGCGA+TTCTAGCT
TTCTAGCACAAGAAAGTCGAAGTATATATTTTACTCGATACAAACTATTTTTTTTTTGAGGATCCACTGTAATAATGAAAAAGATTTCTGCATATATACGCAAATCGGTCGATAATATCAAAATCCGATGAATCAGCCCAGGTCGACTTACTAACGGGATGTCCTAATACGTTACAAAATCGCATTTTAGCCAACGATCCAATCAGAGGAATAAT
+
CCCCCGGDFFBFFFGGGGGGGGGGGGGFGGGGGGGGGGGDGGGGGGGGGGGGGGGGGGGGGGGGGGGGGGGGGGGGGGGFGGGGGGGGGGGGGGGGGGGGGGGGGGGGGGGGGFGGGGGGGGGGGGGGGGGGGGGGGGGGGGGGGGGGGGGGGGGGGGGGGGGGGGGGGGGGGGGGGGGGGGGGGGGGGGGGGGGGGFGGGGGGGGGGGGGFGFG
@M04570:107:000000000-JN8T3:1:1101:22969:3217 1:N:0:TAAGGCGA+TTCTAGCT
TTCTAGCACAAGAAAGTCGAAGTATATATTTTACTCGATACAAACTATTTTTTTTGAGGATCCACTGTAATAATGAAAAAGATTTCTGCATATATACGCAAATCGGTCGATAATATCAAAATCCGATGAATCAGCCCAGGTCGACTTACTAACGGGATGTCCTAATACGTTACAAAATCGCATTTTAGCCAACGATCCAATCAGAGGAATAATTG
+
CCCCCGGGGFDEFGGGGGGGGGGGGGGGGGGGGGGGGGGGGGGGGGGGGGGGGGGGGGGFGGGGGGGGGGGGGGGGGGGGGGGGGGGGGGGGGGGGGGGGGGGGGGGGGGGGGGGGGGGGGGGGGGGGGGGGGGGGGGGGGGGGGGGGGGGGGGGGDGGGGGGGGGGGGGGGGGGGGGGGGGGGGGGGGFGGGGGGGGGGGGGGGGFGGGGGGGG
@M04570:107:000000000-JN8T3:1:1101:16757:3384 1:N:0:TAAGGCGA+TTCTAGCT
TTCTAGCACAAGAAAGTCGAAGTATATATTTTACTCGATACAAACTATTTTTTTTGAGGATCCACTGTAATAATGAAAAAGATTTCTGCATATATACGCAAATCGGTCGATAATATCAAAATCCGATGAATCAGCCCAGGTCGACTTACTAACGGGATGTCCTAATACGTTACAAAATCGCATTTTAGCCAACGATCCAATCAGAGGAATAATTG
+
CCCCCGGGGFFGGGGGGGGGFGGGGGGEFGGGGGGGGFGGGGGGGGGGGGGGGGGGGGG<FFG<FGGGGGGGGGGGGGGGGGGGGGGGGGGGGEGGGGGGGGGGGGGGGGGGGGGGGGGGGGGGGGGGGGGGGGGGGGGGGGGGGGGGGGGGGGGGGGGGGGGGFGFGGGGGGGGGGGGGGGGGGGGGGGGGGGGGFGGGGGFFFGGGCEGG7FF
@M04570:107:000000000-JN8T3:1:1101:25179:3702 1:N:0:TAAGGCGA+TTCTAGCT
TTCTAGCACAAGAAAGTCGAAGTATATATTTTACTCGATACAAACTATTTTTTTTGAGGATCCACTGTAATAATGAAAAAGATTTCTGCATATATACGCAAATCGGTCGATAATATCAAAATCCGACGAATCAGCCCAGGTCGACTTACTAACGGGATGTCCTAATACGTTACAAAATCGCATTTTAGCCAACGATCCAATCAGAGGAATAATTG
+
CCCCCGGGFFFFGGGGGGGGGGFGGGG<CCFEGGGGGGGGGGGGGGGGGGGGGGGGGGGGGGGGGGGGGGGGGGGGGFFGGGGGGGGGGGGGGGGGGGGDGGGGGGGGGGGGGGGGGGGGGGCGGGEGGGGGGGGGGGGGGGGGGGGGGGGGGGGGGGGGGGGGGGGGGGGGEGGGGFGGGGGGGGGGGGFGFEF@FEGGG?:EGGFGGCEDGGG
@M04570:107:000000000-JN8T3:1:1101:8467:3757 1:N:0:TAAGGCGA+TTCTAGCT
TTCTAGCACAAGAAAGTCGAAGTATATATTTTACTCGATACAAACTATTTTTTTTTGAGGATCCACTGTAATAATGAAAAAGATTTCTGCTTATATACGCAAATCGGTCGATAATATCAAAATCCGATGAATCAGCCCAGGTCGACTTACTAACGGGATGTCCTAATACGTTACAAAATCGCATTTTAGCCAACGATCCAATCAGAGGAATAATT
+
CCCCCGF9ADDDEFCEFFEGGGG<@E,CEFGGDEAFFGFGGACEFF,CFFG9::FF+B,CFC8FCFCDCFGEFFFFF<EEFFGFDGGGGG9CFFGG96CECFFGFF:FG=FGGGGGGFGGGGFFFGGEGGGCFGGGGGGGGGGGGGGDFGGGGGGGGFCEFGGGGGGGFFGFFGFEFGFFEGGGGEFEFEBFGGGFB@EEFGGGGGGGGGGGGGG
@M04570:107:000000000-JN8T3:1:1101:12307:3987 1:N:0:TAAGGCGA+TTCTAGCT
TTCTAGCACAAGAAAGTCGAAGTATATATTTTACTCGATACAAACTATTTTTTTTGAGGATCCACTGTAATAATGAAAAAGATTTCTGCATATATACGCAAATCGGTCGATAATATCAAAATCCGATGAATCAGCCCAGGTCGACTTACTGACGGGATGTCCTAATACGTTACAAAATCGCATTTTAGCCAACGATCCAATCAGAGGAATAATTG
+
CCCCCGGCCFDFCFGGGGGGGGGGGGGGGGGGGGGGGGGGGGGGGGFGGGGGGGGGGGGGFGGGGGGFFFGGGGGGGGFGGGGGGGGFGGGGGGGGGGGGGGGGGGGGGGGGGGGGGGGGGGGGGGGGGGGGGGGFEGGGFGGGGGGFGGGGGGGGGGGGGGGGGGGGGGGGGGGGGGGGGGGECFGGGDFGGGGGDEGGFGGGGFFGGCGGFGG
@M04570:107:000000000-JN8T3:1:1101:17234:4194 1:N:0:TAAGGCGA+TTCTAGCT
TTCTAGCACAAGAAAGTCGAAGTATATATTTTACTCGATACAAACTATTTTTTTTTGAGGATCCACTGTAATAATGAAAAAGATTTCTGCATATATACGCAAATCGGTCGATAATATCAAAATCCGATGAATCAGCCCAGGTCGACTTACTAACGGGATGTCCTAATACGTTACAAAATCGCATTTTAGCCAACGATCCAATCAGAGGAATAATT
+
CCCCCGGGGFFGGGGGGGGGFGFGGGGGGGGGGGGGGGGGGGGGGGGGGGGGGGGGGGGGGGGGGGGGGGGGGGGGGGGGGGGGGGGGGGGGGGGGGGGGGGGGGGGGGGGGGGGGGFGGGGGGGGGGGGGGGGGGGGGGGGGGGGGGGGGGGGGGGGGGGGGGGGGGGGGGGGGGGGGGGGGDGGGGGGGGGGGGGGGGGGGGGFGGGGGGGGG
@M04570:107:000000000-JN8T3:1:1101:11295:4221 1:N:0:TAAGGCGA+TTCTAGCT
TTCTAGCACAAGAAAGTCGAAGTATATATTTTACTCGATACAAACTATTTTTTTTTGAGGATCCACTGTAATAATGAAAAAGATTTCTGCATATATACGCAAATCGGTCGATAATATCAAAATCCGATGAATCAGCCCAGGTCGACTTACTAACGGGATGTCCTAATACGTTACAAAATCGCATTTTAGCCAACGATCCAATCAGAGGAATAATT
+
CCCCCGGCGFFFGGFGGFGGGGGGFFFGFGGGDFGGGGGGGGGGGGFGGGGGGGGGGGGGGGGGGGGGGGGGGGGGGFGGGGGGGGGGGGGGGGGGGGGGGGGGGGGGGGGGGGGGGGGGGGGGGGGGGGGGGGGGGGGGGGGGGGGGGGGGGGGGGEEGGGGGGGGGGGGGGGGGGGGGGGDGGGGGFFGGGGGGGGEGGGGGGGGFGGGGGGG
@M04570:107:000000000-JN8T3:1:1101:23871:4241 1:N:0:TAAGGCGA+TTCTAGCT
TTCTAGCACAAGAAAGTCGAAGTATATATTTTACTCGATACAAACTATTTTTTTTGAGGATCCACTGTAATAATGAAAAAGATTTCTGCATATATACGCAAATCGGTCGATAATATCAAAATCCGATGAATCAGCCCAGGTCGACTTACTAACGGGATGTCCTAATACGTTACAAAATCGCATTTTAGCCAACGATCCAATCAGAGGAATAATTG
+
CCCCCGGGGFFGGGGGGGGGGGGGGGGGGGGGGGGGGGGGGGGGGGGGGGGFGGGGGGGGGGGGGGGGGGGGGGGGFEFGGGGGGGGFGGGGGAFFGGGGGGGGGGGGGGGGGGGGGGGGGGGGGGGGGGGGGGGGGGGGGGGGGGGGGGGGGGGGDGGGGGGGGGGGGGGGGGGGGGGGGGDGGGGGGGGGGGGGGGGGGGGFGGGGGGGGGGG
@M04570:107:000000000-JN8T3:1:1101:9962:4405 1:N:0:TAAGGCGA+TTCTAGCT
TTCTAGCACAAGAAAGTCGAAGTATATATTTTACTCGATACAAACTATTTTTTTTGAGGATCCACTGAAATAATGAAAAAGATTTCTGCATATATACGCAAATCGGTCGATAATATCAAAATCCGATGAATCAGCCCAGGTCGACTTACTAACGGGATGTCCTAATACGTTACAAAATCGCATTTTAGCCAACGATCCAATCAGAGGAATAATTG
+
CCCCCGGCC?DCEFGFCEGDGGGGGGGGGGGGGGGGGGGGGGGGGGGGGGGGGGG>C<<F<EGGGGG9FFDEFFGCFEGGGGGGGFGEGGGGGGGDGGGGGDGG@@FGGGEGGGGGGGGGGFGGGGGFGGGGGGGFEFEFEFG7@FGGFFGFGDGC>FGFFFFGGGD=FDGGEDFG8DGGGGEGGGGGGDCGGGGGGGE8FGGF?C58EFGGGGG
@M04570:107:000000000-JN8T3:1:1101:4880:4657 1:N:0:TAAGGCGA+TTCTAGCT
TTCTAGCACAAGAAAGTCGAAGTATATATTTTACTCGATACAAACTATTTTTTTTTGGGGATCCACTGTAATAATGAAAAAGATTTCTGAATATATACGCAAATCGGTCGATAATATTAAAATCCGATGAATCAGCCCAGGTCGACTTACTACCGGGATGTCCTAATACGTTACAAAATCGCATTTTAGCCAACGATCCAATCAGAGGAATAATT
+
CCCCCGGDCBDFEEEDCEFE,CDFGGGGGGGFGGGGGGGGGGG9FF<FFFGGGFFEEFFF@7DFEEEA<CFEF@<EFF9FGGFEEFFFF,<?EFFGFE8?EE@F<FECE>C+FE9FG,EFGFEDCFFCCFBFGGGC<=<FEF<FGGGGGGGG,FEEC7FEDFGGG=FD9+FFFFA=DFACCBCEGGGDGGGGGGDDGD5EFFCEFF?CGGGGGGD
@M04570:107:000000000-JN8T3:1:1101:26319:4658 1:N:0:TAAGGCGA+TTCTAGCT
TTCTAGCACAAGAAAGTCGAAGTATATATTTTACTCGATACAAACTATTTTTTTTTGAGGATCCACTGTAATAATGAAAAAGATTTCTGCATATATACGCAAATCGGTCGATAATATCAAAATCCGATGAATCAGCCCAGGTCGACTTACTAACGGGATGTCCTAATACGTTACAAAATCGCATTTTAGCCAACGATCCAATCAGAGGAATAATT
+
CCCCCGGGGFFFGFGGGGGGGGGGGGGDFFGGGGGGGFGGGGGGGGAFGGGGGGGGGGGGGGGGGGGGGGGGGGGGGGGGGGGGGGGGGGGGGGGGGGGGGGGGGFGGGGGGGGGGGGGGGGGGGGGGGGGGGGGGGGGGGGGGGGGGGGGGGGGGGGGGGGGGGGGGGGGGGGGGGGGGGGGGGGGGGGGGGGGGGGGGGGGGGGGGGGGGCGG
@M04570:107:000000000-JN8T3:1:1101:9976:4736 1:N:0:TAAGGCGA+TTCTAGCT
TTCTAGCACAAGAAAGTCGAAGTATATATTTTACTCGATACAAACTATTTTTTTTTGAGGATCCACTGTAATAATGAAAAGGATTTCTGCATATATACGCAAATCGGTCGATAATATCAAAATCCGATGAATCAGCCCAGGTCGACTTACTAACGGGATGTCCTAATACGTTACAAAATCGCATTTTAGCCAACGATCCAATCAGAGGAATAATT
+
CCCCCGGCFFBFFGGGGGGGGGGGGGGGGGGGGGGGGGGGGGGGGG,EFGGGGGGGGGGGGGGGGGGGGGGGGGGGGFGGGGGGGGGGGGGGGGGGGGGGGGGGGGFFGGGGGGGGGGGGGGGGGGGGEGGGGGGGGGGGFGGGGGGGGGGGGGGGG>FGGGGGGGGGGGGGGGGGGGGGGGGGGGGGFGGGGGGGGG>CGGGGGGGGGGGGGGG
@M04570:107:000000000-JN8T3:1:1101:7599:4771 1:N:0:TAAGGCGA+TTCTAGCT
TTCTAGCACAAGAAAGTCGAAGTATATATTTTACTCGATACAAACTATTTTTTTTGAGGATCCACTGTAATAATGAAAAAGATTTCTGCATATATACGCAAATCGGTCGATAATATCAAAATCCGATGAATCAGCCCAGGTCGACTTACTAACGGGATGTCCTAATACGTTACAAAATCGCATTTTAGCCAACGATCCAATCAGCGGAATAATTG
+
CCCCCGG996=A,CEEC<CEDGFGGEGFD<ECGFG9FGFGGGFFCFCFFECFFFF7:<FFFGG9FFC<EFFCEFAEGEEEFGCF<<EFGEDFEFGCFGGD@CF@FE@FFGFG,CFF?FFGGFFG+B8B,59,:FEDF8F7F<@@CFFEGGGFGBCCGEEDCFA,ED9@FGGB8FG<>:FEF63A,@EEF,3F+:DFG8FDFCFG6::?EFGCGGF
@M04570:107:000000000-JN8T3:1:1101:19049:4960 1:N:0:TAAGGCGA+TTCTAGCT
TTCTAGCACAAGAAAGTCGAAGTATATATTTTACTCGATACAAACTATTTTTTTTTTGAGGATCCACTGTAATAATGAAAAAGATTTCTGCATATATACGCAAATCGGTCGATAATATCAAAATCCGATGAATCAGCCCAGGTCGACTTACTAACGGGATGTCCTAATACGTTACAAAATCGCATTTTAGCCAACGATCCAATCAGAGGAATAAT
+
CCCCCGGGFFD<CCFE@<FCFFFCFGFFDDFFGGGGGFFGGGGGGGFGGGGGDGGGEDFGGGFDFFGGGFGGGGDFGGGCFGEFDGGGGGGADFGGEFGGGGGGGGGGGGGGGGGGGGGGGGGGGDGGEFDFGGGFGFCDFFFGGGEGEDFGGGGGGEEGGGGGGGFGGGGGG<CDFGGGGGFEGGGGGCGFGGGEEECEFFFFGFGGGGEFGGG
@M04570:107:000000000-JN8T3:1:1101:23995:5174 1:N:0:TAAGGCGA+TTCTAGCT
TTCTAGCACAAGAAAGTCGAAGTATATATTTTACTCGATACAAACTATTTTTTTTTGAGGGTCCACTGTAATAATGAAAAAGATTTCTGCATATATACGCAAATCGGTCGATAATATCAAAATCCGATGAATCAGCCCAGGTCGACTTACTAACGGGATGTCCTAATACGTTACAAAATCGCATTTTAGCCAACGATCCAATCAGAGGAATAATT
+
CCCCCGGGGFFGGGGGGGGGGGGGGGGGGGGGGGGGGGGGGGGGGGGGGGGGGGGGGGGGGGGGGGGGGGGGGGGGGGGGGGGGGGGGGGGGGGGGGGGGGGGGGGGGGGGGGGGGGGGGGGGGGGFGGGGGGGGGFGGGGGGGGGGGGGGGGGGGGGGGGGGGGGGGF+CDFGGGGGFGGGGDGGGGFGGGGGGFFGGGGFGFEDFFFGGGFGG
@M04570:107:000000000-JN8T3:1:1101:17166:5258 1:N:0:TAAGGCGA+TTCTAGCT
TTCTAGCACAAGAAAGTCGAAGTATATATTTTACTCGATACAAACTATTTTTTTTTGAGGATCCACTGTAATAATGAAAAAGATTTCTGCATATATACGCAAATCGGTCGATAATATCAAAATCCGATGAATCAGCCCAGGTCGACTTACTAACGGGATGTCCTAATACGTTACAAAATCGCATTTTAGCCAACGATCCAATCAGAGGAATAATT
+
CCCCCGGGGFDFGGGGGGGGFGFGGGGGGFGGGGGGGGGGGGGGGGGGGGGGGGGGGGGGGGGGGGGGGGGGGGGGGGGGGGGGGGGGGGGGGGGGGGGGGGGGGGGGGGGGGGGGGGGGGGGGGGGGGGGGGGGGGGGGGGGGGGGGGGGGGGGGGD:EFGGGGGGGGFGGGGGGGGGGGGGCEGGGGGGGGGGGGGEGGGGF?FGGGGGGGGG
@M04570:107:000000000-JN8T3:1:1101:18187:5379 1:N:0:TAAGGCGA+TTCTAGCT
TTCTAGCACAAGAAAGTCGAAGTATATATTTTACTCGATACAAACTATTTTTTTTGAGGATCCACTGTAATAATGAAAAAGATTTCTGCATATATACGCAAATCGGTCGATAATATCAAAATCCGATGAATCAGCCCAGGTCGACTTACTAACGGGATGTCCTAATACGTTACAAAATCGCATTTTAGCCAACGATCCAATCAGAGGAATAATTG
+
CCCCCGGGGFFGGGGGGGGGGGGGGGGGGGGGGGGGGGGGGGGGGGGGGGGGGGGGGGGFGGG9FGGGGGGGGGGGGGGGGGGGGGGGGGGGGGGGGGGGGGGGGGGGGGGGGGGGGGGGGGGGGGGGGGGGGGGGGGGGGGGGGGGGGGGGGGGGGGGGGGGGGGGGGGGGGGGGGGGGGGGGGGGGGGGGGGGGGGGGGGGGGGGGGGGGGGG
@M04570:107:000000000-JN8T3:1:1101:20327:5520 1:N:0:TAAGGCGA+TTCTAGCT
TTCTAGCACAAGAAAGTCGAAGTATATATTTTACTCGATACGAACTATTTTTTTTGAGGATCCACTGTAATAATGAAAAAGATTTCTGCATATATACGCAAATCGGTCGATAATATCAAAATCCGATGAATCAGCCCAGGTCGACTTACTAACGGGATGTCCTAATACGTTACAAAATCGCATTTTAGCCAACGATCCAATCAGAGGAATAATTG
+
CCCCCGGGGFFFGGGGGGGGGGGGGGGGGGGGGGGGGGGGGGGGGGGGGGGGGGGGGGGGGGGGGGGGGGGGGGGGGGGGGGGGGGGGGGGGGGGGGGGGGGGGGGGGGGGGGGGGGGGGGGGGGGGGGGGGGGGGGGGGGGGGGGGGGGGGGGGGGGGGGGGGGGGGGGGGGGGGGGGGGGGGGGGGGGGGGGGGGGGGGGGGGGGGGGGGGGG
@M04570:107:000000000-JN8T3:1:1101:25238:5522 1:N:0:TAAGGCGA+TTCTAGCT
TTCTAGCACAAGAAAGTCGAAGTATATATTTTACTCGATACAAACTATTTTTTTTTGAGGATCCACTGTAATAATGAAAAAGATTTCTGCACATATACGCAAATCGGTCGATAATATCAAAATCCGATGAATCAGCCCAGGTCGACTTACTAACGGGATGTCCTAATACGTTACAAAATCGCATTTTAGCCAACGATCCAATCAGAGGAATAATT
+
CCCCCGGGGFFFGGGGGGGGGGFGGGGEFFGFGGGGGGGGGGGGGGGGGGGGGGGGGGGGGGGGGGGGGGGGGGGGGGGGGGGGGGGGGGGGGGGGGGGGGGGGGGGGGGGGGGGGGGGGGGGGGGGGGGGGGGGGGGGGGGGGGGGGGGGGGGGGGGGGGGGGGGGGGGGGGGGGGGGGGGGGGGGGGGGGGGGGGGGGGGGGGGGGGGGGGGG
@M04570:107:000000000-JN8T3:1:1101:18365:6150 1:N:0:TAAGGCGA+TTCTAGCT
TTCTAGCACAAGAAAGTCGAAGTATATATTTTACTCGATACAAACTATTTTTTTTTGAGGATCCACTGTAATAATGAAAAAGATTTCTGCACATATACGCAAATCGGTCGATAATATCAAAATCCGATGAATCAGCCCAGGTCGACTTACTAACGGGATGTCCTAATACGTTACAAAATCGCATTTTAGCCAACGATCCAATCAGAGGAATAATT
+
CCCCCGGGGFFFFGGGGGGGGGGGGGGGGGGGGGGGGGG<@EEFGGGGFGGGGGGGGGGGGGGGGGGGGGGGDGGGG9CFGECFGGGGGGGGGGGGGGGGGGGGGGGGGGGGFGGGGGGGFGGGGGGGGGGGGGGGGGGGGGGGGGGGGGGFGGGGGDGGGGGGCEGFGGGGCGGGGFGGGGGGGGGG8FGGFFCCGGGGFGGFGGEGGGGGGGG
@M04570:107:000000000-JN8T3:1:1101:11176:6235 1:N:0:TAAGGCGA+TTCTAGCT
TTCTAGCACAAGAAAGTCGAAGTATATATTTTACTCGATACAAACTATTTTTTTTGAGGATCCACTGTAATAATGAAAAAGATTTCTGCATATATACGCAAATCGGTCGATAATATCAAAATCCGATGAATCAGCCCAGGTCGACTTACTAACGGGATGTCCTAATACGTTACAAAATCGCATTTTAGCCAACGATCCAATCAGAGGAATAATTG
+
CCCCCFGFA:BFGFGGEFFEGGCEFGGGGGFGGGGGGFCAGGGGGGGGGGGCFFGGGGGGGGG<FEGGGGGGGGGGGFFC@CFGGGGGGGGGGGGGGGGGGDGGGGGGGGGGGGGGGGGGGGGGGGGGGGGFGGGGGGFGFGGGGGGGGGFFGGGGGGGGGGGGGFFFFGGGEGGGGGGGGG+:;FGFGGGGGGGFF>>CFGFFCGGGFGGGGGG
@M04570:107:000000000-JN8T3:1:1101:26686:6270 1:N:0:TAAGGCGA+TTCTAGCT
TTCTAGCACAAGAAAGTCGAAGTATATATTTTACTCGATACAAACTATTTTTTTTTGAGGATCCACTGTAATAATGAAAAAGATTTCTGCATATATACGCAAATCGGTCGATAATATCAAAATCCGATGAATCAGCCCAGGTCGACTTACTAACGGGATGTCCTAATACGTTACAAAATCGCATTTTAGCCAACGATCCAATCAGAGGAATAATT
+
CCCCCGGGGFFGGGGGGGGG8FFGGGGGGGGGGGGGGGGGGGGGGGGGGGGGGGGGGGGGGGGGGGGGGGGGGGGGGGGGGGGGGGGGGGGGGGGGGGGGGGGGGGGGGGGGGGGGGGGGGGGGGGGGGGGGGGGGGGGGGGGGGGGGGGGGGGGGGGGGGGGGGGGGGGGGGGGGGGGGGGGGGGGGGGGGGGGGGGGGFFGGGGGGGGGGGGG
@M04570:107:000000000-JN8T3:1:1101:27218:6419 1:N:0:TAAGGCGA+TTCTAGCT
TTCTAGCACAAGAAAGTCGAAGTATATATTTTACTCGATACAAACTATTTTTTTTTGAGGATCCACTGTAATAATGAAAAAGATTTCTGCATATATACGCAAATCGGTCGATAATATCAAAATCCGATGAATCAGCCCAGGTCGACTTACTAACGGGACGTCCTAATACGTTACAAAATCGCATTTTAGCCAACGATCCAATCAGAGGAATAATT
+
CCCCCCGFGD=CFFEEFGGGEFFGGGGFFFGFGFGGGGCFGGGGGGGGGGGG@FGGGGGGCEGGGGGFGGGGGGGGFFGGGGGGGGGGGGGGGGGGGGFGGGGGGGGGGGGFCFFGGGGGGGG=FEFCGGGGGGGGGGGFGEFGGGGGEGGGGGGGGEGGFGEGGGFEGGGGGGGGGGGGGGGGGGGGGGDFGGCFDEEFGFGFGGFGGGGGGGG
@M04570:107:000000000-JN8T3:1:1101:11562:6500 1:N:0:TAAGGCGA+TTCTAGCT
TTCTAGCACAAGAAAGTCGAAGTATATATTTTACTCGATACAAACTATTTTTTTTTGAGGATCCACTGTAATAATGAAAAAGATTTCTGCATATATACGCAAATCGGTCGATAATATCAAAATCCGATGAATCAGCCCAGGTCGACTTACTAACGGGATGTCCTAATACGTTACAAAATCGCATTTTAGCCAACGATCCAATCAGAGGAATAATT
+
CCCCCGGFFF5CEEFGGGGGGGCGGGGCGGGGGGGGGGGFGGGGGGGGGGGGGGGGGGGGFFGGGGGGGGGGGGGGFGGGFFGGGGGGGGGGGGGGGGGGGGGGGGGGGGGGGGGGGGGGGGGGGGGGGGGGGGGGGGGGGGGGGGGGGGGGGGGGGGGGGGGGGGGGGGGGGGGGGGGGGGGGEFGGGGGGGGGGGGGGGG?FFDGGGGGGGGG
@M04570:107:000000000-JN8T3:1:1101:14723:6509 1:N:0:TAAGGCGA+TTCTAGCT
TTCTAGCACAAGAAAGTCGAAGTATATATTTTACTCGATACAAACTATTTTTTTTGAGGATCCACTGTAATAATGAAAAAGATTTCTGCATATATACGCAAATCGGTCGATAATATCAAAATCCGATGAATCAGCCCAGGTCGACTTACTAACGGGATGTCCTAATACGTTACAAAATCGCATTTTAGCCAACGATCCAATCAGAGGAATAATTG
+
CCCCCGGGGFDFGGGFGGGGGGGGGGGGGGGGGGGGGGGGGGGGGGGGGGGGGGGGGGGGDGGGGGDGGEGGGGGGFEFGGGGGGGGGGGGGGGGGGGGGGGGGGGGGGGGGGGGGGGGGGGGGGGGGGGGGGGGGGGGGGGGGGGGGGGGGGGGGGGGGGGGGFFFGGGGGGGGGGGGGGGGGGGGGGGGGGGGGGGGGGGGGGGGGGGFGGGG
@M04570:107:000000000-JN8T3:1:1101:4300:6758 1:N:0:TAAGGCGA+TTCTAGCT
TTCTAGCACAAGAAAGTCGAAGTATATATTTTACTCGATACAAACTATTTTTTTTGAGGATCCACTGTAATAATGAAAAAGATTTCTGCATATATACGCAAATCGGTCGATAATATCAAAATCCGATGAATCAGCCCAGGTCGACTTACTAACGGGATGTCCTAATACGTTACAAAATCGCATTTTAGCCAACGATCCAATCAGAGGAATAATTG
+
CCCCCGFAA?=E6@FECCF7CFFGGGGFEFFFFGGGGGGGDGG@F9,C@FCACGCFCFG@FGG@FEGGGGCCFGGDGAF8FFAFFGGG@FFFC,C99ECFGEGFFGGCFG7FCGGCEFDCF9FG@FBFGFGFFC@FCC<FFF:>FGEGGFGFGGGGGDGGGGGCFFDBDC>>EFGGGGGCFE8CB=EGGFCFFDDEFGGGFGGF:38@EFG?F9C
@M04570:107:000000000-JN8T3:1:1101:9267:7118 1:N:0:TAAGGCGA+TTCTAGCT
TTCTAGCACAAGAAAGTCGAAGTATATATTTTACTCGATACAAACTATTTTTTTTTGAGTATCCACTGTAATAATGAAAAAGATTTCTGCATATATACGCAAATCGGTCGATAATATCAAAATCCGATGAATCAGCCCAGGTCGACTTACTAACGGGATGTCCTAATACGTTACAAAATCGCATTTTAGCCAACGATCCAATCAGAGGAATAATT
+
CCCCCGGDFFBFFFGGGGGGDD,E,6;E666,C6FCC8F,7;C,CE<@FG,E@@+:+,:,<C666E<CC,9@CFC<,C,,CFD,FFFCGCFG<F,9@FF>@F7E9,CFGCGFFGFGDGGGGGGGGGFFGGGGGGGGGGGGGGGGGGGGGGGGGGGGGGF@EFFGGGGGGFGGGGGGGGGGGGGDEGGGGGDGGGGGGGGGFGGFGFGCGGGFFGG
@M04570:107:000000000-JN8T3:1:1101:24504:7357 1:N:0:TAAGGCGA+TTCTAGCT
TTCTAGCACAAGAAAGTCGAAGTATATATTTTACTCGATACAAACTATTTTTTTTGAGGATCCACTGTAATAATGAAAAAGATTTCTGCATATATACGCAAATCGGTCGATAATATCAAAATCCGATGAATCAGCCCAGGTCGACTTACTAACGGGATGTCCTAATACGTTACAAAATCGCATTTTAGCCAACGATCCAATCAGAGGAATAATTG
+
CCCCCFGGGFFGGGGGGGGGGGGGGGGEGGGGGGGGGGF8FFGGGGGGGGGGGGGGGGGGGGGGGGGGGGGGGGGGGGGGGGGGGGGGGGGGGGGGGGGGGGGFGGGGGGGGGGGGGGGGGGGGGGGGGGGGGGGGGGGGGGGGGGGGGGGGGGGGGGGGGGGGGGGGGGGGGGGCEGGGGGGGGGGGGGGGGCDCFGGGGGGGGGGGFFFGGGG
@M04570:107:000000000-JN8T3:1:1101:18342:7391 1:N:0:TAAGGCGA+TTCTAGCT
TTCTAGCACAAGAAAGTCGAAGTATATATTTTACTCGATACAAACTATTTTTTTTTGAGGATCCACTGTAATAATGAAAAAGATTTCTGCATATATACGCAAATCGGTCGATAATATCAAAATCCGATGAATCAGCCCAGGTCGACTTACTAACGGGATGTCCTAATACGTTACAAAATCGCATTTTAGCCAACGATCCAATCAGAGGAATAATT
+
CCCCCGGGGFFFGGGGGGGGGGGGGGGFGGGGGGGGGGG<@FFGGGGGGGGGGGGGGGGGGGGGGGGGGGGGGGGGGCGGGGGGGGGGGGGGGGGGGGGGGGGGGGGGGGGGGGGGGGGGGGGGGGGFGGGGGGGGGGGGGGGGGGGGGGGGGGGGGGGGGGGGGGGGGFGGGGGGGGGGGGGGGGGGGGGGGGGGGGGGGGGGGFGGGGGGGGG
@M04570:107:000000000-JN8T3:1:1101:22718:7465 1:N:0:TAAGGCGA+TTCTAGCT
TTCTAGCACAAGAAAGTCGAAGTATATATTTTACTCGATACAAACTATTTTTTTTTGAGGATCCACTGTAATAATGAAAAAGATTTCTGCATATATACGCAAATCGGTCGATAATATCAAAATCCGATGAATCAGCCCAGGTCGACTTACTAACGGGATGTCCTAATACGTTACAAAATCGCATTTTAGCCAACGATCCAATCAGAGGAATAATT
+
CCCCCGGGGFFGGGGGGGGGGGGGGGGDGGGGGGGGGGGFGGGGGGGGGGGGGGGGGGGGGGGGGGGGGGGGGGGGGGGGGGGGGGGGGGGGGGGGGGGGGGGGGGGGGGGGGGGGGGGGGGGGGGGGGGGGGGGGGGGGGGGGGGGGGGGGGGGGGGGGGGGGGGGGGGGGGGGGGGGGGGGGGGGGGGGGGGGGGGGGGGGGGGGGFGGGFGG
@M04570:107:000000000-JN8T3:1:1101:21061:7548 1:N:0:TAAGGCGA+TTCTAGCT
TTCTAGCACAAGAAAGTCGAAGTATATATTTTACTCGATACAAACTATTTTTTTTTGAGGATCCACTGTAATAATGAAAAAGATTTCTGCATATATACGCAAATCGGTCGATAATATCAAAATCCGATGAATCAGCCCAGGTCGACTTACTAACGGGATGTCCTAATACGTTACAAAATCGCATTTTAGCCAACGATCCAATCAGAGGAATAATT
+
CCCCCGGGGFFGGGGGGGGGGGFGGGGDGGGGGGGGGGGGGGGGGGGGGGGGGGGGGGGGGGGGGGGGGAGGGGGGGGGDGGGGGGGGGGGGGGGGGGGGGGGGGGGGGGGGGGGGGGGGGGGGGGGGGGGGGGGGGGGGGGGGGGGGGGGGGGGGGDGGGGGGGGGGGGGGGGGGGGGGGGGDGGGGGGGGGGGGGGGGGGGGGGGGGGGGGGG
@M04570:107:000000000-JN8T3:1:1101:24891:7567 1:N:0:TAAGGCGA+TTCTAGCT
TTCTAGCACAAGAAAGTCGAAGTATATATTTTACTCGATACAAACTATTTTTTTTTGAGGATCCACTGTAATAATGAAAAAGATTTCTGCATATATACGCAAATCGGTCGATAATATCAAAATCCGATGAATCAGCCCAGGTCGACTTACTAACGGGATGTCCTAATACGTTACAAAATCGCATTTTAGCCAACGATCCAATCAGAGGAATAATT
+
CCCCCGGGGFFFGGGGGGGGGGFGGGGCGGGGGGGGGGG@GGGGGGGGGGGGGGGGGGGGGGGGGGGGGGGGGGGGGGGGGGGGGGGGGGGGGGGGGGGGGGGGGGGGGGGGGGGGGGGGGGGGGGGGGGGGGGGGGGGGGGGGGGGGGGGGGGGGGGGGGGGGGGGGGGGGGGGGGGGGGGGGGGGGGGGGGGGGGGGGGGGGGGGGFCFGGGG
@M04570:107:000000000-JN8T3:1:1101:7489:7568 1:N:0:TAAGGCGA+TTCTAGCT
TTCTAGCACAAGAAAGTCGAAGTATATATTTTACTCGATACAAACTATTTTTTTTTGAGGATCCACTGTAATAATGAAAAAGATTTCTGCATATATACGCAAATCGGTCGATAATATCAAAATCCGATGAATCAGCCCAGGTCGACTTACTAACGGGATGTCCTAATACGTTACAAAATCGCATTTTAGCCAACGATCCAATCAGAGGAATAATT
+
CCCCCFGAE?DFFFEFEEFCFF@FGGGFGFDEGCFFGFFFGGGFFFCF<FGC@FFG7,CE<8FFFFGGGFGAAF@F<EGG<CFCCFFGGFGE<FFF,CCFGGD9=CGCEFF:EGFG9@FFGFFCFGC+BEFFCFF=F+AFFAFGGGGGGGDGGGDEGC+@ACFCEDGF9+8@@>FGCFFCEFG78EGGGGFEEFGGF:BFGGDCC9FGFGF9D9E
@M04570:107:000000000-JN8T3:1:1101:27560:7731 1:N:0:TAAGGCGA+TTCTAGCT
TTCTAGCACAAGAAAGTCGAAGTATATATTTTACTCGATACAAACTATTTTTTTTTGAGGATCCACTGTAATAATGAAAAAGATTTCTGCATATATACGCAAATCGGTCGATAATATCAAAATCCGATGAATCAGCCCAGGTCGACTTACTAACGGGATGTCCTAATACGTTACAAAATCGCATTTTAGCCAACGATCCAATCAGAGGAATAATT
+
CCCCCGGFGFFGFGCFGGGG,CFGGGGFDFGGGGGDFEEAC<FGGGGGGFGGEGGECGGGGDGFGGGGEGGFFFFGFGGFGEGGGGGGGGGGGGGGFGGGGGEFEGGCF7CFGGGGGGFFGGGGGGGEGGGGGGDFFGFF@<FFGGGGGFFEGGGE7F:CFGGGGGGGGGGGGGGCDGFGGGC>CGGF8EGGGGCC8DGGGDF6@DFGFFGGGGG
@M04570:107:000000000-JN8T3:1:1101:8253:7903 1:N:0:TAAGGCGA+TTCTAGCT
GCACAAGAAAGTCGAAGTATATTTTTTACTCGATACAACCTATTTTTTTTTGAGGATCCACTGTAATAATGAAAAAGATTTCTGCATATATACGCAAATCGGTCGATAATATCAAAATCCGATGAATCAGCCCAGGTCGACTTACTAACGGGATGTCCTAATACGTTACAAAATCGCATTTTAGCCAACGATCCAATCAGAGGAATAATT
+
CE9,0:;@<C<FGFC@FD<FFG,<E@@FGFDE@@EGGG@F<A<FGEF7FC@+,:EFFFF9FFGGFGFAFCF<<@E@:,,E,EE<EECFEDA9<8FCFCFFGEEEGFCGG@?FEFFGCF=?FE+BEEGG9,<FGFCC?EFG@:>FAFAFF+8CF:E=@FFGGF,CDFGGGGF9FE,@FG9*@CCGC6FGGC85:C6F;FFGGDG6BC?G;C
@M04570:107:000000000-JN8T3:1:1101:11570:7927 1:N:0:TAAGGCGA+TTCTAGCT
TTCTAGCACAAGAAAGTCGAAGTATATATTTTACTCGATACAAACTATTTTTTTTGAGGATCCACTGTAATAATGAAAAAGATTTCTGCATATATACGCAAATCGGTCGATAATATCAAAATCCGATGAATCAGCCCAGGTCGACTTACTAACGGGATGTCCTAATACGTTACAAAATCGCATTTTAGCCAACGATCCAATCAGAGGAATAATTG
+
CCCCCGGGGFBCFGGFGCFGGGFGGGGAC9FCGGGGGGEGGGGGGGFGGGGDEFGGGGGGGGGGGGGDGGGFGGGGGFF,@FGGGGGGGGGGGGGFGFFGGGGGEG=FGGGGGGGGGGGGGGGGGGGGGGGGGGGFGGGGGGGGGGGFGGGGGGGGGGGGGGGGGGFGGGGGGGGGGGGGGGECGGGGGGGFGGGFGEGGGGGGGGGGGGGGGGF
@M04570:107:000000000-JN8T3:1:1101:25652:7972 1:N:0:TAAGGCGA+TTCTAGCT
TTCTAGCACAAGAAAGTCGAAGTATATATTTTACTCGATACAAACTATTTTTTTTTGAGGATCCACTGTAATAATGAAAAAGATTTCTGCATATATACGCAAATCGGTCGATAATATCAAAATCCGATGAATCAGCCCAGGTCGACTTACTAACGGGATGTCCTAATACGTTACAAAATCGCATTTTAGCCAACGATCCAATCAGAGGAATAATT
+
CCCCCGGGGFFGGGGGGGGGGGGGGGGGGGGGGGGGGGG8FGGGGGGGGGGGGEGGGGGGGGGGGGGGGGGGGGGGGGGGGGGGGGGGGGGGGGGGGGGGGGGGGGGGGGGGGGGGGGGGGGGGGGGGGGGGGGGGGGGGGGGGGGGGGGGGGGGGGGGGGGGGGGGGGGGGGGGGGGGGGGGGGGGGGGGGGGGGGGGGGGGGGGGGGGGGGGG
@M04570:107:000000000-JN8T3:1:1101:12949:8199 1:N:0:TAAGGCGA+TTCTAGCT
TTCTAGCACAAGAAAGTCGAAGTATATATTTTACTCGATACAAACTATTTTTTTTGAGGATCCACTGTAATAATGAAAAAGATTTCTGCATATATACGCAAATCGGTCGATAATATCAAAATCCGATGAATCAGCCCAGGTCGACTTACTAACGGGATGTCCTAATACGTTACAAAATCGCATTTTAGCCAACGATCCAATCAGAGGAATAATTG
+
CCCCCGGDFFDFFGGGGGGGGGGGGGGCGGGGGGGGGFFFGGGGGGGGGGGGGGGGGGGGGGGGGGGGGGGGGGGGGGGFGGGGGGGGGGGGGGGGGGGGGGGGGGGGGGGGGGGGGGGGGGGGGGEGGGGGGGGGGGGGGGGGGGGGGGGGGGGGGGGGGGGGGGGGGGGGGGGGGGGGGGGGGFFGGGGGGGGGGGGGGGFGGGGGGGGGGGG
@M04570:107:000000000-JN8T3:1:1101:8876:8336 1:N:0:TAAGGCGA+TTCTAGCT
TTTAGCACAAGAAAGTCGAAGTATATATTTTACTCGATACAAACTATTTTTTTTGAGGATCCACTGTAATAATGAAAAAGATTTCTGCATATGTACGCAAATCGGTCGATAATATCAAAATCCGATGAATCAGCCCAGGTCGACTTACTAACGGGATGTCCTAATACGTTACAAAATCGCATTTTAGCCAACGATCCAATCAGAGGAATAATTGG
+
CCCCCGGF8*:=CC<EFGGGGGGGGGGGGGGGGGGGGGGGGGGFGDFGGGGGGGDGGG<DFGFGGGGGDEFGGGGGGC8FGGGGGGGFDFDGGGGGGGGFCFFFGGGGGGGGGGGGGGGGGGGGGF@FGGFFFGDGDF7BFGGGGGGGGGGGGGGGGGGGGGGFGGFCFGCEGGGGGGGGGGGGFFFGFGGGGGGGGGGGGGGFGGGGGGGGGFF
@M04570:107:000000000-JN8T3:1:1101:22032:8345 1:N:0:TAAGGCGA+TTCTAGCT
TTCTAGCACAAGAAAGTCGAAGTATATATTTTACTCGATACAAACTATTTTTTTTGAGGATCCACTGTAATAATGAAAAAGATTTCCGCATATATACGCAAATCGGTCGATAATATCAAAATCCGATGAATCAGCCCAGGTCGACTTACTAACGGGATGTCCTAATACGTTACAAAATCGCATTTTAGCCAACGATCCAATCAGAGGAATAATTG
+
CCCCCGGGGFFFGGGGGGGGGGGGGGGCFGGGGGGGGGGFGGGGGGGGGGGGGGGGGGG8EGGCFGGG9EFGGGGGGGGGGGGGGGGGGGGGGGGGGGGGGGGGGGGGGGGGGGGGGGGGGGGGGGGGGGGGGGGGGGGGGGGGGGGGGGGGGGGGGGGGGGGGGGGGGGGGGGGGGGGGGGGGGGGGGGGGGGGGGGGGGGGFGGGGGGGGGGG
@M04570:107:000000000-JN8T3:1:1101:6163:8394 1:N:0:TAAGGCGA+TTCTAGCT
TTCTAGCACAAGAAAGTCGAAGTATATATTTTACTCGATACAAACTATTTTTTTTTGAGGATCCACTGTAATAATGAAAAAGATTTCTGCATATATACGCAAATCGGTCGATAATATCAAAATCCGATGAATCAGCCCAGGTCGACTTACTAACGGGATGTCCTAATACGTTACAAAATCGCATTTTAGCCAACGATCCAATCAGAGGAATAATT
+
CCCCCGGFFBDFFFGGGGGGFGFGGGGGGGGGGGGGGGGGGGG9FGEGGGGGGGGGGGGGGGGGGGGGGGGGGGGGGGGGGEGGGGGGGGGGGGGGGGGGGGEGGGGGGGGGFGGGGGGGGGGGGGGGGGGGGGGFFCGFFGGGGGDEGGGGGGGGGDGGGGGGGGGGGGGGGGGGFGGGGGGEGGGGEGGGGGGGGGCGGGGGGFG5CFGGFGG
@M04570:107:000000000-JN8T3:1:1101:12837:8542 1:N:0:TAAGGCGA+TTCTAGCT
TTCTAGCACAAGAAAGTCGAAGTATATATTTTACTCGATACAAACTATTTTTTTTGAGGATCCACTGTAATAATGAAAAAGATTTCTGCATATATACGCAAATCGGTCGATAATATCAAAATCCGATGAATCAGCCCAGGTCGACTTACTAACGGGATGTCCTAATACGTTACAAAATCGCATTTTAGCCAACGATCCAATCAGAGGAATAATTG
+
CCCCCGGFFFFGGGGGGGGGGGEGGGGFGGGGGGGGGGFGGGGGGGGGGGGGGGGGGGGGFGGGGGGGFGGGGGGGGGGFFFGGGGGFGGGGGGGGGGGGGGGGGGGGGEGGGGEGGGGGGGGGGGEEGGGGGGGGGGGGGGGGGGGGGGGGGGGGGDFFGGGGGGFGGGGGGGGGGGGGFEGGGDGGGGGAFGFFGGGGGGGGGGGGGDGGGGG
@M04570:107:000000000-JN8T3:1:1101:24300:8591 1:N:0:TAAGGCGA+TTCTAGCT
TTCTAGCACAAGAAAGTCGAAGTATATATTTTACTCGATACAAACTATTTTTTTTTGAGGATCCACTGTAATAATGAAAAAGATTTCTGCATATATACGCAAATCGGTCGATAATATCAAAATCCGATGAATCAGCCCAGGTCGACTTACTAACGGGATGTCCTAATACGTTACAAAATCGCATTTTAGCCAACGATCCAATCAGAGGAATAATT
+
CCCCCGGGGFFDGGGGGGGGGGGGGGGEGGGGGGGGGGG8FGGGGGGGGGGGGGGGGGGGGGGGGGGGGGGGGGGGGGGGGGGGGGGGGGGGGGGGGGGGGGGGGGGGGGGGGGGGGGGGGGGGGGGFGGGGGGGGGGGGGGGGGGGGGGGGGGGGGGGGGGGGGGGGGGGGGGGGGGGGGGGGGGGGGGGGGGGGGGGGGGGGGGGGGGGGGGG
@M04570:107:000000000-JN8T3:1:1101:8207:8618 1:N:0:TAAGGCGA+TTCTAGCT
TTCTAGCACAAGAAAGTCGAAGTATATATTTTACTCGATACAAACTATTTTTTTTTGAGGATCCACTGTAATAATGAAAAAGATTTCTGCATATATACGCAAATCGGTCGATAATATCAAAATCCGATGAATCAGCCCAGGTCGACTTACTAACGGGATGTCCTAATACGTTACAAAATCGCATTTTAGCCAACGATCCAATCAGAGGAATAATT
+
CCCCCGGCF5DC@EFFGGGGFGFGGGGGGG9FGFGFGGGGEGGFGGFFGGFFGGGECFGGC<CFFFGGGEGGGG9FGFFGGEFGDGGGGGGFFGGGFEA@FGGGCEGGGGGEGGGGGGGGGEGFGGGGEGGGGGGG=FDEGGGEGGGGGGGGGGGEGGGCFGGGEGEGG=3DDGGFGGGF>FGCGGGGGGGCGGGGFGGGGGGGGFGFGGFFGGG
@M04570:107:000000000-JN8T3:1:1101:26654:8820 1:N:0:TAAGGCGA+TTCTAGCT
TTCTAGCACAAGAAAGTCGAAGTATATATTTTACTCGATACAAACTATTTTTTTTGAGGATCCACTGTAATAATGAAAAAGATTTCTGCATATATACGCAAATCGGTCGATAATATCAAAATCCGATGAATCAGCCCAGGTCGACTTACTAACGGGATGTCCTAATACGTTACAAAATCGCATTTTAGCCAACGATCCAATCAGAGGAATAATTG
+
CCCCCGGGGFFFFGGGGGGG8FFGGGGGGGGGGGGGGGGGGGGGGGGGGGGGGGGGGGGGFGGGGGGGGGGGGGGGGGGGGGGGGGGGGGGGGGGGGGGGGGGGGGGGGGGGGGGGGGGGGGGGGGGGGGGGGGGGGGGGGGGGGGGGGGGGGGGGGGGGGGGGGGGGGGGGGGGGGGGGGGGGGFGGGGGGGGGGGGGGGGGGGGGGGGGGGGG
@M04570:107:000000000-JN8T3:1:1101:8895:8833 1:N:0:TAAGGCGA+TTCTAGCT
TTCTAGCACAAGAAAGTCGAAGTATATATTTTACTCGATACAAACTATTTTTTTTTGAGGATCCACTGTAATAATGAAAAAGATTTCTGCATATATACGCAAATCGGTCGATAATATCAAAATCCGATGAATCAGCCCAGGTCGACTTACTAACGGGATGTCCTAATACGTTACAAAATCGCATTTTAGCCAACGATCCAATCAGAGGAATAATT
+
CCCCCGGGGFDEFFGGGGGGGGGGGGGGGGGGGGGGGGGGGGGGGGGGGGGGGGGGGGGGGGGGGGGGGFGGGGGGGGGGGGGGGGGGGGGGGGGGGGGGGGGGGGGGEGGGFGGGGGGGGGGGGGFFGGGGGGGGGGGGGGGGGGGGGGGGGGGGGGGGGGGGGGGGGFGGGGGGG?FGGGGGGGGGGGGGGGGGFGDGGGGGGGGGGGGGGGG
@M04570:107:000000000-JN8T3:1:1101:25171:9048 1:N:0:TAAGGCGA+TTCTAGCT
TTCTAGCACAAGAAAGTCGAAGTATATATTTTACTCGATACAAACTATTTTTTTTGAGGATCCACTGTAATAATGAAAAAGATTTCTGCATATATACGCAAATCGGTCGATAATATCAAAATCCGATGAATCAGCCCAGGTCGACTTACTAACGGGATGTCCTAATACGTTACAAAATCGCATTTTAGCCAACGATCCAATCAGAGGAATAATTG
+
CCCCCGGGGFFFGGGGGGGGGGDFGGGFGGGGGGGGGGGFGGGGGGGGGGGFFGGGGGGGGGGGGGGGGGGGGGGFGCFGGGGGGGGGGGGGGGGGGGGGGGGGGGGGGGGGGGGGGGGGGGGGGGGGGGGGGGGFGGGGGGGGGGGGGGGGGGGGGGGGGGGGGGGGGGGGGGG<DGGGGGGGFGGGGGGGGGGEGEGGGGGGGGGGGGGGGGG
@M04570:107:000000000-JN8T3:1:1101:21604:9052 1:N:0:TAAGGCGA+TTCTAGCT
TTCTAGCACAAGAAAGTCGAAGTATATATTTTACTCGATACAAACTATTTTTTTTGAGGATCCACTGTAATAATGAAAAAGATTTCTGCATATATACGCAAATCGGTCGATAATATCAAAATCCGATGAATCAGCCCAGGTCGACTTACTAACGGGATGTCCTAATACGTTACAAAATCGCATTTTAGCCAACGATCCAATCAGAGGAATAATTG
+
CCCCCGGGGFDFFFGGGGGGGGGGGGGCGGGGGGGGGGGGGGGGGGGGGGGGGGGGGGG@CGG,EFGG9EFGGGGEFGGGGGGGGGGGGGGGGGGGGGGGGGGGGGGGGGGGGGGGGGGGGGGGGGGGGGGGGGGGGGGGGGGGGGGGGGGGGGGGGGGGGGGGGGGGGGGGGGGGGGGGGGGGGGGGGGGGGGGGGGGGGFCGGGGFGGGFGGG
@M04570:107:000000000-JN8T3:1:1101:10047:9407 1:N:0:TAAGGCGA+TTCTAGCT
TTCTAGCACAAGAAAGTCGAAGTATATATTTTACTCGATACAAACTATTTTTTTTTGAGGATCCACTGTAATAATGAAAAAGATTTCTGCATATATACGCAAATCGGTCGATAATATCAAAATCCGATGAATCAGCCCAGGTCGACTTACTAACGGGATGTCCTAATACGTTACAAAATCGCATTTTAGCCAACGATCCAATCAGAGGAATAATT
+
CCCCCGGGFFFGFGGFGGGGGGGGGGGGGGGGGGGGGGGFGGGGGGDFGGGFGGGGEGGGGGGGGGGGGGGGGGGGGGGGGGGGGGGGGGFGGGGGGGFGGGGGGGGCFGGGGGGGGGFGGGGGGGGFGGGGGGGGGDGCFFGGGGGGGGGGGGGEFGDEGGGGGGGGGGGGGGGGGGGGGGG+@FGGGGGFGGGGGGGGGGGGFGFFGGGGGGF
@M04570:107:000000000-JN8T3:1:1101:18949:9438 1:N:0:TAAGGCGA+TTCTAGCT
TTCTAGCACAAGAAAGTCGAAGTGTATATTTTACTCGATACAAACTATTTTTTTTTGAGGATCCACTGTAATAATGAAAAAGATTTCTGCATATATACGCAAATCGGTCGATAATATCAAAATCCGATGAATCAGCCCAGGTCGACTTACTAACGGGATGTCCTAATACGTTACAAAATCGCATTTTAGCCAACGATCCAATCAGAGGAATAATT
+
CCCCCGGGGFFFGGGGGGGGGGGGGGGGGGGGGGGGGGGGGGGGGGGGGGGGGGGGGGGGGGGGGGGGGGGGGGGGGGGFGGGGGGGGGGGGGGGGGGGGGGGGGGGGGGGGGGGGGGGGGGGGGGGGFGGGGGGGGGGGGGGGGGGGGGGGGGGGGDGGGGGGGGGGGGGGGGGGGGGGGGGGGGGGFGGGGGGGGGGGFGGGGGGGGGGGGGG
@M04570:107:000000000-JN8T3:1:1101:13237:9506 1:N:0:TAAGGCGA+TTCTAGCT
TTCTAGCACAAGAAAGTCGAAGTATATATTTTACTCGATACAAACTATTTTTTTTTGAGGATCCACTGTAATAATGAAAAAGATTTCTGCATATATACGCAAATCGGTCGATAATATCAAAATCCGATGAATCAGCCCAGGTCGACTTACTAACGGGATGTCCTAATACGTTACAAAATCGCATTTTAGCCAACGATCCAATCAGAGGAATAATT
+
@CCCCGGGFFBC,CEEGGGGCFDFGFGFGCEDGFGFGFGC:EECFGCFGGCCF@FGGGGGFGGFFGFGGDEFGGGFGGEGGGGGGGCEFCFGFFGFGDGGGGGGGGGGGGGGGCGGFCGGGGG@FGGEGGGGGF<EE:FFGAFGGGG>FGGGGGG7F@=>FCAFGGFFGDGGGGGGFGGFGGEGGGGGFGGGGGGGCCEGFGFGGGGG>EGGGGG
@M04570:107:000000000-JN8T3:1:1101:22781:9516 1:N:0:TAAGGCGA+TTCTAGCT
TTCTAGCACAAGAAAGTCGAAGTATATATTTTACTCGATGCAAACTATTTTTTTTGAGGCTCCACTGTAATAATGAAAAAGATTTCTGCATATATACGCAAATCGGTCGATAATATCAAAATCCGATGAATCAGCCCAGGTCGACTTACTAACGGGATGTCCTAATACGTTACAAAATCGCATTTTAGCCAACGATCCAATCAGAGGAATAATTG
+
CCCCCGGGFFDEFGGGGGGGGGGGGGGGGGGGGGGGGGGGGGGGGGGGGGGFEGGGGGG,8FG,CFGG,CFGGGGGGGFGGGGGGGGGGGGGGGGGGGGGGGGGGGGGGGGGGGGGGGGGGGGGGGGGGGGGGGGGGGGGGGGGGGGGGGGGGGGGGGGGGGGGGGGGGGGGGGGGGGGGGGGGGGGGGGGGGGGFGGGGGGGGGGGGGGGGGGG
@M04570:107:000000000-JN8T3:1:1101:11358:9705 1:N:0:TAAGGCGA+TTCTAGCT
TTCTAGCACAAGAAAGTCGAAGTATATATTTTACTCGATACAAACTATTTTTTTTTGAGGATCCACTGTAATAATGAAAAAGATTTCTGCATATATACGCAAATCGGTCGATAATATCAAAATCCGATGAATCAGCCCAGGTCGACTTACTAACGGGATGTCCTAATACGTTACAAAATCGCATTTTAGCCAACGATCCAATCAGAGGAATAATT
+
CCCCCGGGGFFGGGGGGGGGGGGGGGGCGGGGGGGGGGGGGGGGGGGGGGGGGGGGGGGGGGGGGGGGGGGGGGGGGGGAFGGGGGGGGGGGGGGGGGGGGGGGGGGGEGGDFGGGGGGGGGGGGGGGGGGGGGGGFGGGGGGGGGGGGGGGGGGGGGGGGGGGGGGGGGGGGGGGGGGGGGGGGGGGGGGGGGGGFGGGGGGGGGGGGGGGGGG
@M04570:107:000000000-JN8T3:1:1101:9495:9762 1:N:0:TAAGGCGA+TTCTAGCT
TTCTAGCACAAGAAAGTCGAAGTATATATTTTACTCGATACAAACTATTTTTTTTTGAGGATCCACTGTAATAATGAAAAAGATTTCTGCATATATACGCAAATCGGTCGATAATATCAAAATCCGATGAATCAGCCCAGGTCGACTTACTAACGGGATGTCCTAATACGTTACAAAATCGCATTTTAGCCAACGATCCAATCAGAGGAATAATT
+
CCCCCGGFGFFFGFFGGGGEGGGGGGGGGGGGGGGGGGGFGGGFGGFGFGGEFGGGEEFFF8FGGFGEFGGGGGDGG9FFFEEGGGGGGAFFGGGGFGG>CFGGFEGGGGGGGGFGGGGGGGFGGFGFCAFGGGGGCFGEFEGGGEEGCFGGF<FGEGEEGGGGGGGGFDFDGEGEGEFFGGGCEDGGGGGGGGEGECEFFGG?EGGGGGGGGGG
@M04570:107:000000000-JN8T3:1:1101:20636:9895 1:N:0:TAAGGCGA+TTCTAGCT
TTCTAGCACAAGAAAGTCGAAGTATATATTTTACTCGATACAAACTATTTTTTTTGAGGATCCACTGTAATAATGAAAAAGATTTCTGCATATATACGCAAATCGGTCGATAATATCAAAATCCGATGAATCAGCCCAGGTCGACTTACTAACGAGATGTCCTAATACGTTACAAAACCGCATTTTAGCCAACGATCCAATCAGAGGAATAATTG
+
CCCCCGGGGFBFGGGGGGGGGGGGGGGGGGGGGGGGGGGGGGGGGGGGGGGGGGGGGGGGGGGGGGGGGGGGGGGGGGG@GGGGGGGFGGGGGGGGGGGGGGGGGGGGGGGGGGGGGGGGGGGGGGGGGGGGGGGGGGGGGGGGGGGGGGGGGGFGGGGGGGGGGGGGGGGGGGGGGGGGGGGGGGGGGGGGGGGGGGGGGGGGGGGGGGGGGGG
@M04570:107:000000000-JN8T3:1:1101:23495:9904 1:N:0:TAAGGCGA+TTCTAGCT
TTCTAGCACAAGAAAGTCGAAGTATATATTTTACTCGATACAAACTATTTTTTTTTGAGGATCCACTGTAATAATGAAAAAGATTTCTGCATATATACGCAAATCGGTCGATAATATCAAAATCCGATGAATCAGCCCAGGTCGACTTACTAACGGGATGTCCTAATACGTTACAAAATCGCATTTTAGCCAACGATCCAATCAGAGGAATAATT
+
CCCCCGGGGFFFGGGGGGGGGGFGGGGFGGGGGGGGGGGFGGGGGGGGGGGGGGGGGGGGGGGGGGGGGGGGGGGGGGGGGGGGGGGGGGGGGGGGGGGGGGGGGGGGGGGGGGGGGGGGGGGGGGGGGGGGGGGGGGGGGGGGGGGGGGGGGGGGGFGGGGGGGGGGGGGGGGGGGGGGGGGGGGGGGGGGGGGGGGGGGGGGGGGGGGGGGGG
@M04570:107:000000000-JN8T3:1:1101:10247:9974 1:N:0:TAAGGCGA+TTCTAGCT
TTCTAGCACAAGAAAGTCGAAGTATATATTTTACTCGATACAAACTATTTTTTTTGAGGATCCACTGTAATAATGAAAAAGATTTCTGCATATATACGCAAATCGGTCGATAATATCAAAATCCGATGAATCAGCCCAGGTCGACTTACTAACGGGATGTCCTAATACGTTACAAAATCGCATTTTAGCCAACGATCCAATCAGAGGAATAATTG
+
CCCCCGGGGFFFGGGGGGGGGGGGGGGGGGGGGGGGGGGFGGGGGGFGGGGGGGGGGGGGGGGGGGGGGGGGGGGGGGGGGGGGGGGFGGGGGGGGGGGEGGGGGGGGGGGGGGGGGGGGGGGGGGEGGGGGGGGGGGGGGGGGGGGGGGGGGGGGGGGGGGGGGGGGGGGGGGGGGGGGGGGGGGGGGGGGGGGGGGGGGGFGGGGGGGGGGGG
@M04570:107:000000000-JN8T3:1:1101:23437:10051 1:N:0:TAAGGCGA+TTCTAGCT
TTCTAGCACAAGAAAGTCGAAGTATATATTTTACTCGATACAAACTATTTTTTTTTGAGGATCCACTGTAATAATGAAAAAGATTTCTGCATATATACGCAAATCGGTCGATAATATCAAAATCCGATGAATCAGCCCAGGTCGACTTACTAACGGGATGTCCTAATACGTTACAAAATCGCATTTTAGCCAACGATCCAATCAGAGGAATAATT
+
CCCCCGGGGFFGGGGGGGGGGGGGGGGFGGGGGGGGGGGGGGGGGGGGGGGGGGGGGGGGGGGGGGGGGGGGGGGGGGGGGGGGGGGGGGGGGGGGGGGGGGGGGGGGGGGGGGGGGGGGGGGGGGGGGGGGGGGGGGGGGGGGGGGGGGGGGGGGGGDGGGGGGGGGGGGGGGGGGGGGGGGGGGGGGGGGGGGGGGGGGGGGGFGGGGGGGGG
@M04570:107:000000000-JN8T3:1:1101:23526:10196 1:N:0:TAAGGCGA+TTCTAGCT
TTCTAGCACAAGAAAGTCGAAGTATATATTTTACTCGATACAAACTATTTTTTTTTGAGGATCCACTGTAATAATGAAAAAGATTTCTGCATATATACGCAAATCGGTCGATAATATCAAAATCCGATGAATCAGCCCAGGTCGACTTACTAACGGGATGTCCTAATACGTTACAAAATCGCATTTTAGCCAACGATCCAATCAGAGGAATAATT
+
CCCCCGGGGFFGGGGGGGGGGGGGGGGFGGGGGGGGGFEFGGGGGGGGGGGGGGGGGGGGGGGGGGGGGGGGGGGGGGGGGGGGGGGGGGGGGGGGGGGGGGGGFGGGGGGGGGGGGGGGGGGGGGGGGGGGGGGGGGGGGGGGGGGGGGGGGGGGGGGGGGGGGGGGGGGGGGGGGGGGGGGGGGGGGGGGGGGGDGGGGGGGGGGGGGFGGFG
@M04570:107:000000000-JN8T3:1:1101:24524:10293 1:N:0:TAAGGCGA+TTCTAGCT
TTCTAGCACAAGAAAGTCGAAGTATATATTTTACTCGATACGAACTATTTTTTTTGAGGATCCACTGTAATAATGAAAAAGATTTCTGCATATATACGCAAATCGGTCGATAATATCAAAATCCGATGAATCAGCCCAGGTCGACTTACTAACGGGATGTCCTAATACGTTACAAAATCGCATTTTAGCCAACGATCCAATCAGAGGAATAATTG
+
CCCCCGGGFFFFGGGGGGGGGGGGGGGGGGGGGGGGGGGGGGGGGGGGGGGGGGGGGGGGGGGGGGGGGGGGGGGGGFGGGGGGGGGFGGGGGGGGGGGGGGGGGGGGGGGGGGGGGGGGGGGGGGGGGGGGGGGGGGFFGGGGGGGGGGGGGGGGGGGGGGGGGGGGGGGGGGGGGGGGGGGGGFGFGFGGGGGGGGGGGGGGGGGGGGGGGGG
@M04570:107:000000000-JN8T3:1:1101:28323:10558 1:N:0:TAAGGCGA+TTCTAGCT
TTCTAGCACAAGAAAGTCGAAGTATATATTTTACTCGATACAAACTATTTTTTTTGAGGATCCACTGTAATAATGAAAAAGATTTCTGCATATATACGCAAATCGGTCGATAATATCAAAATCCGATGAATCAGCCCAGGTCGACTTACTAACGGGATGTCCTAATACGTTACATAATCGCATTTTAGCCAACGATCCAATCAGAGGAATAATTG
+
CCCCCGGGGFFGGGGGGGGGGFGGGGGGGGGGGGGGGGGGGGGGGGGGGGGGGGGGGGGG?FGGGGGGGGGGGGFGGGGGGGGGGGGGGGGGGGGGGGGEGGGGGGGGGGGGGGGGGGGGGGGGGGGGGGFGGCDFGGGGGGGGGFGGGFFGGGGGGGCGGGGGGGGGGGGGGGGFGGFGGDGCFFFGGGGGGGGGGGGGGGGGGGGGGFFGGGG
@M04570:107:000000000-JN8T3:1:1101:25735:10753 1:N:0:TAAGGCGA+TTCTAGCT
TTCTAGCACAAGAAAGTCGAAGTATATATTTTACTCGATACAAACTATTTTTTTGAGGATCCACTGTAATAATGAAAAAGATTTCTGCATATATACGCAAATCGGTCGATAATATCAAAATCCGATGAATCAGCCCAGGTCGACTTACTAACGGGATGTCCTAATACGTTACAAAATCGCATTTTAGCCAACGATCCAATCAGAGGAATAATTGG
+
CCCCCGGGFFFFGGGGGGGGGGGGGGGGGGGGGGGGGGGGGGGGGGGGGGGGGGGGGGGGGGGGGGGGGGGGGGGGGGGGGGGGGGGGGGGGGGGGGGGGGGGGGGGGGGGGGGGGGGGGGGGGGGGGGGGGGGFGGGGGGGGGGGGGGGGGGDGGGGGGGGGGGGGGGGGGGGGGGGGGGGGGGGGGGGGGFGGGGGGGGGGGGGGGGGGGGGF
@M04570:107:000000000-JN8T3:1:1101:5584:10893 1:N:0:TAAGGCGA+TTCTAGCT
TTCTAGCACAAGAAAGTCGAAGTATATATTTTACTCGATACAAACTATTTTTTTTGAGGATCCACTGTAATAATGAAAAAGATTTCTGCATATATACGCAAATCGGTCGATAATATCAAAATCCGATGAATCAGCCCAGGTCGACTTACTAACGGGATGTCCTAATACGTTACAAAATCGCATTTTAGCCAACGATCCAATCAGAGGAATAATTG
+
CCCCCGGACBDFCEFGFGGGGGFFGGGGGGGGGGGGGFGGGGG9FFDFGGGGEGGGGGGGGGGGGGGGGGGGGGGGGGGCGGFFGGGGGGFGGGGGFFEFGCGGGEGGGGGGGGGGGGGGGGGFGGGGGGGGGGGGGGGGGGGGGGGGGGGGGGGEGGGGGGGCFGGGGGGGGGGGGGGGGGGGGGFGGGGGGEFFEEFFFFCGGGGGGGGGGGG
@M04570:107:000000000-JN8T3:1:1101:21104:11171 1:N:0:TAAGGCGA+TTCTAGCT
TTCTAGCACAAGAAAGTCGAGGTATATATTTTACTCGATACAAACTATTTTTTTTTGAGGATCCACTGTAATAATGAAAAAGATTTCTGCATATATACGCAAATCGGTCGATAATATCAAAATCCGATGAATCAGCCCAGGTCGACTTACTAACGGGATGTCCTAATACGTTACAAAATCGCATTTTAGCCAACGATCCAATCAGAGGAATAATT
+
CCCCCGGGGFBFGGGGGGGGGGFGGGGGGGGGGGGGGGGGGGGGGGGGGGGGEGGGGGGGGGGGGGGGGGGGGGGGGGGFGGGGGGGGGGGGGGGGGGGGGGGGGGGGGGGGGGGGGGGGGGGGGGGGGGGGGGGGGGGGGGDGGGGGGGGGGGGGGEEGGGGGGGGGGGGGGGGGGGFGGGGGGGGGGGFFFGEFEGGGGGGGGGFGGGGGGCF
@M04570:107:000000000-JN8T3:1:1101:23872:11480 1:N:0:TAAGGCGA+TTCTAGCT
TTCTAGCACAAGAAAGTCGAAGTATATATTTTACTCGATACAAACTATTTTTTTTTGAGGATCCACTGTAATAATGAAAAAGATTTCTGCATATATACGCAAATCGGTCGATAATATCAAAATCCGATGAATCAGCCCAGGTCGACTTACTAACGGGATGTCCTAATACGTTACAAAATCGCATTTTAGCCAACGATCCAATCAGAGGAATAATT
+
CCCCCGGGGFFFGGGGGGGGGGGGGGGGGGGGGGGGGGGGGGGGGGGGGGGGGGGGGGGGGGGGGGGGGFGGGGGGGGG9FGGGGGGGGGGGGGGG9FFGGGGGGGGGGGGGGGGGGGGGGGGGGGGGGGGGGGGGGGGGGGGGGGGGGGGGGGGGGGGGGGGGGGGGGGGGGGGGGGGGGGGGGGGGGGGGGGGGGGGGGGGGGGGGGGGGGGG
@M04570:107:000000000-JN8T3:1:1101:22067:11551 1:N:0:TAAGGCGA+TTCTAGCT
TTCTAGCACAAGAAAGTCGAAGTATATATTTTACTCGATACAAACTATTTTTTTTGAGGATCCACTGTAATAATGAAAAAGATTTCTGCATATATACGCAAATCGGTCGATAATATCAAAATCCGATGAATCAGCCCAGGTCGACTTACTAACGGGATGTCCTAATACGTTACAAAATCGCATTTTAGCCAACGATCCAATCAGAGGAATAATTG
+
CCCCCGGGGFFGGGGGGGGGGGGGGGGGGGGGGGGGGGGGGGGGGGGGGGGGGGGGGGGGGGGGGGGGGGGGGGGGGGGFGGGGGGGGGGGGGGGGGGGGGGGGGGGGGGGGGGGGGGGGGGGGGGGGGGGGGGGGGGGGGGGGGGGGGGGGGGGGGGGGGGGGGGGGGGGGGGGGGGGGGGGGGGGGGGGGGGGGGGGGGGGGGGGGGGGGGGG
@M04570:107:000000000-JN8T3:1:1101:9360:11589 1:N:0:TAAGGCGA+TTCTAGCT
TTCTAGCACAAGAAAGTCGAAGTATATATTTTACTCGATGCAAACTATTTTTTTTTGAGGATCCACTGTAATAATGAAAAAGATTTCTGCATATATACGCAAATCGGTCGATAATATCAAAATCCGATGAATCAGCCCAGGTCGACTTACTAACGGGATGTCCTAATACGTTACAAAATCGCATTTTAGCCAACGATCCAATCAGAGGAATAATT
+
CCCCCGGGFFFEFGGGGGFFFGGGGGGGGGGGGGGGGGGGGGGGGGGGGGGGGGGGGGGGGGGGGGGGGGGGGGGGGGGGFGGGGGGGGGGGGGGGGGGGGGGGFGGGGGGGGGGGGGGGGGGGGGGGGGGGGGGGGGGGGGGGGGGGGGGGGGGGGGGGGGGGGGGGGGGGGGGGGGGGGGGGGGGGGGGGGGGGGCGGGGGGGGGGGGGGGGG
@M04570:107:000000000-JN8T3:1:1101:27477:11682 1:N:0:TAAGGCGA+TTCTAGCT
TTCTAGCACAAGAAAGTCGAAGTATATATTTTACTCGATACAAACTATTTTTTTGAGGATCCACTGTAATAATGAAAAAGATTTCTGCATATATACGCAAATCGGTCGATAATATCAAAATCCGATGAATCAGCCCAGGTCGACTTACTAACGGGATGTCCTAATACGTTACAAAATCGCATTTTAGCCAACGATCCAATCAGAGGAATAATTGG
+
CCCCCGGGGFFFFGGGGGGGGGGGGGGGGGGGGGGGGGGGGGGGGGGGGGGGGGGGGGGGGGGGGGGGGGGGGGGGGGGDGGGGGGGGGGGGGGGGGGGGGGGGGGGGGGGGGGGGGGGGGGGGGEGGGGGGGGGGGGGGGGGGGGGGGGGGGGGGGGGGGGGGGGGGGGGGGGGGGGGGGGDGGGGGGGGGGGGGGGGGGGGGGGGGGGGGGGG
@M04570:107:000000000-JN8T3:1:1101:15048:11765 1:N:0:TAAGGCGA+TTCTAGCT
TTCTAGCACAAGAAAGTCGAAGTATATATTTTACTCGATACAAACTATTTTTTTTTGAGGATCCACTGTAATAATGAAAAAGATTTCTGCATATATACGCAAATCGGTCGATAATATCAAAATCCGATGAATCAGCCCAGGTCGACTTACTAACGGGATGTCCTAATACGTTACAAAATCGCATTTTAGCCAACGATCCAATCAGAGGAATAATT
+
CCCCCGGGGFBFFFFGGGGGGGDFGGGGGGGGGGGGGGFGGGGGGGGGGGGGGGGGGGGGGGGGGGFGGGGGGGGGFFGGGGGGGGGGGGGGGGGGGGGGGGGGGGGGGGGGGGGGGGGGGGGFFGGGGGGGGGGGGGGGGGGGGGGGGGGGFGGGGGGGGGGGGGGGGFGGGGGFGFFGGGGGGGGGGGGGGGGGGGGGGGG6,DGGGGGGGGG
@M04570:107:000000000-JN8T3:1:1101:16592:11814 1:N:0:TAAGGCGA+TTCTAGCT
TTCTAGCACAAGAAAGTCGAAGTATATATTTTACTCGATACAAACTATTTTTTTTTGAGGATCCACTGTAATAATGAAAAAGATTTCTGCATATATACGCAAATCGGTCGATAATATCAAAATCCGATGAATCAGCCCAGGTCGACTTACTAACGGGATGTCCTAATACGTTACAAAATCGCATTTTAGCCAACGATCCAATCAGAGGAATAATT
+
CCCCCFGGGFFFGGGGFGGGGGFGGGGGGGGGGGGGGGGGGGGFGGGGGGGCCGGGGGGGF8FFGGGGGGGGFGGGGFGDGGGGGGGGCGGGGGGG9FGGGGEGGGGGGGGGGGGFGGGGGGGGGGGEGGGGDGGGGGGGGGGGGGGGFGGGGGGGGGGGGGGGGGGGGGGGGGGGFGGGGFEGEFGGDFGGGGGGGGGGGGGGGGG>EGGGGGG
@M04570:107:000000000-JN8T3:1:1101:13647:11907 1:N:0:TAAGGCGA+TTCTAGCT
TTCTAGCACAAGAAAGTCGAAGTATATATTTTACTCGATACAAACTATTTTTTTTTGAGGATCCACTGTAATAATGAAAAAGATTTCTGCATATATACGCAAATCGGTCGATAATATCAAAGTCCGATGAATCAGCCCAGGTCGACTTACTAACGGGATGTCCTAATACGTTACAAAATCGCATTTTAGCCAACGATCCAATCAGAGGAATAATT
+
CCCC<EFDFFD8,C@A<<FF,BCFFF@<FGG9FGFGD@@,@FE<DF<AFGGECGGG:6,,9:<F<FF8C<9CC@<FEEEFG7CCEFGGGG<,CFF<66EF@FFG<B::8>FF<:<,A<B?<F,C9CFGEGG9FFGG=+EE=AFGEGEGGGGGG8=C7+6@FFG;3>F==+E88CD<,>BFCFE+8@ECGGGGF58ED,@?EGG6@>,=6:CE@F@
@M04570:107:000000000-JN8T3:1:1101:13668:11909 1:N:0:TAAGGCGA+TTCTAGCT
TTCTAGCACAAGAAAGTCGAAGTATATATTTTACTCGATACAAACTATTTTTTTTTGAGGATCCACTGTAATAATGAAAAAGATTTCTGCATATATACGCAAATCGGTCGATAATATCAAAGTCCGATGAATCAGCCCAGGTCGACTTACTAACGGGATGTCCTAATACGTTACAAAATCGCATTTTAGCCAACGATCCAATCAGAGGAATAATT
+
CCCCCGGGGFFFGGGGGGGG?FDFGGGGGGGGGGGGGGGGGGGGGGGGFGGGGGGGGGGGFFGGFGGGGGGGGGGGGGGGGGGGGGGGGGGGGGGGGGGGGGGGGDGGGGGGGGGGGGGFGGGGGGGFCGGGGGGGGGGGGGGGGGGGGGGGGGGGGGGGGGGGGGGGGGGGGGGGGGGGGGGGGGGGGGGGGGGGGGGFGGGGGGGGGGGGGGG
@M04570:107:000000000-JN8T3:1:1101:15793:12052 1:N:0:TAAGGCGA+TTCTAGCT
TTCTAGCACAAGAAAGTCGAAGTATATATTTTACTCGATACAAACTATTTTTTTTGAGGATCCACTGTAATAATGAAAAAGATTTCTGCATATATACGCAAATCGGTCGATAATATCAAAATCCGATGAATCAGCCCAGGTCGACTTACTAACGGGATGTCCTAATACGTTACAAAATCGCATTTTAGCCAACGATCCAATCAGAGGAATAATTG
+
CCCCCGGGGFFFGGGGGGGGFGFFGGGFGGGGGGGGGGGGGGGGGGGGGGGGGGGGGGGGGGG<FGGGCFGGGGGGGGGGGGGGGGGGGGGGGGGGGGGGGGGGGGGGGGGGGGGGGGGGGGGGGGGGGGGGGGGGGGGGGGGGGGGGGGGGGGGGGGGGGGGGGGGGGGGGGGGDFGGGGGGGGGGGGGGGGGGGGGGGGGGGFGGGGGGGGGG
@M04570:107:000000000-JN8T3:1:1101:24888:12082 1:N:0:TAAGGCGA+TTCTAGCT
TTCTAGCACAAGAAAGTCGAAGTATATATTTTACTCGATACAAACTATTTTTTTTGAGGATCCACTGTAATAATGAAAAAGATTTCTGCATATATACGCAAATCGGTCGATAATATCAAAATCCGATGAATCAGCCCAGGTCGACTTACTAACGGGATGTCCTAATACGTTACAAAATCGCATTTTAGCCAACGATCCAATCAGAGGAATAATTG
+
CCCCCGGGGFFFGGGGGGGGGGGGGGGFGGGGGGGGGGGGGGGGGGGGGGGGGGGGGGGFFGGGGGGGGAFGGGGGGGGCEGGGGGGGGGGGGGGGGGGGGGGGGGGGGGGGGGGGGGGGGGGGGGGGGGGGGDGGGGGGGGGGGGGGGGGGGGGGGGGGGGGGGGGGGGGGGGGGGGGGGGGDGGGGGGGGGGGGGGGGGGGGGGGGGGGGGGC
@M04570:107:000000000-JN8T3:1:1101:16370:12154 1:N:0:TAAGGCGA+TTCTAGCT
TTCTAGCACAAGAAAGTCGAAGTATATATTTTACTCGATACAAACTATTTTTTTTGAGGATCCACTGTAATAATGAAAAAGATTTCTGCATATATACGCAAATCGGTCGATAATATCAAAATCCGATGAATCAGCCCAGGTCGACTTACTAACGGGATGTCCTAATACGTTACAAAATCGCATTTTAGCCAACGATCCAATCAGAGGAATAATTG
+
CCCCCGGGGFFGGGGGGGGGGGGGGGGGGGGGGGGGGGGGGGGGGGGGGGGGGGGGGGGGGGGGGGGGGGGGGGGDECFGGGGGGGGGGGGGGGGGGGGGGGGGGGGGGGGGGGGGGGGGGGGGGGGGGGGGGGGGGGGGGGGGGGGGGGGGGGGGGGGGGGGGGGGGGGGGGGGGGGGGGGGGGGGGGGGGGGGFGGGGGGGGGGGGGGGGGGG
@M04570:107:000000000-JN8T3:1:1101:24269:12219 1:N:0:TAAGGCGA+TTCTAGCT
TTCTAGCACAAGAAAGTCGAAGTATATATTTTACTCGATACAAACTATTTTTTTTGAGGATCCACTGTAATAATGAAAAAGATTTCTGCATATATACGCAAATCGGTCGATAATATCAAAATCCGATGAATCAGCCCAGGTCGACTTACTAACGGGATGTCCTAATACGTTACAAAATCGCATTTTAGCCAACGATCCAATCAGAGGAATAATTG
+
CCCCCFFGGFDCFFFFGGGGFGGGGGFFGFGGGGGGGGGFGGGGGGGGGGGGGGGGGGGFFFGGGGGGG,CFGGGGGGG,BFGGGGGGGGGGGDFCGGGGGGGGGGGGGGGGGGGGGGGGGGGGGGEEGGGGGGGGGGGGGGGGGGGGGGGGGGGGGGGGGGGGGGGGGGGGGGGGGGGGGGGEGGGGGFGGGGGGGEFGGGGGGGGGGFGGGDF
@M04570:107:000000000-JN8T3:1:1101:24266:12307 1:N:0:TAAGGCGA+TTCTAGCT
TTCTAGCACAAGAAAGTCGAAGTATATATTTTACTCGATACAAACTATTTTTTTTGAGGATCCACTGTAATAATGAAAAAGATTTCTGCATATATACGCAAATCGGTCGATAATATCAAAATCCGATGAATCAGCCCAGGTCGACTTACTAACGGGATGTCCTAATACGTTACAAAATCGCATTTTAGCCAACGATCCAATCAGAGGAATAATTG
+
CCCCCFEAFDBCFGFDFFFF?FFGGGGFFGGGFGGGGGGGGGGGGGGGGGGGEECFEGG@EDFFGGGGG9FFGGGFGGG8FGGGGGFGFGGGG9EFGGEGGGGGGGGGGGGGGGGFGGGGGGGGGFGGGGGGGGGGGGGGGGGGGGGGGGGGGGGGGGGGGGGGGGGGFFGGGGGGGGGGFGGGGGGGFFGGGGGGGGGFFGGGGGGGGGGGGGG
@M04570:107:000000000-JN8T3:1:1101:16025:12339 1:N:0:TAAGGCGA+TTCTAGCT
TTCTAGCACAAGAAAGTCGAAGTATATATTTTACTCGATACAAACTATTTTTTTTTGAGGATCCACTGTAATAATGAAAAAGATTTCTGCATATATACGCAAATCGGTCGATAATATCAAAATCCGATGAATCAGCCCAGGTCGACTTACTAACGGGATGTCCTAATACGTTACAAAATCGCATTTTAGCCAACGATCCAATCAGAGGAATAATT
+
CCCCCGGGGFFGGGGGGGGGDGFGGGGGEFGGGGGGGGFGGGGGGGGGGGGGGGGGGGGGGGGFGGGGGGGGGGGGGGGGGGGGGGGGGGGGGGGGFGGGGGGGGGGGGGGGGGGGGGGGGGGGGGGGGGGGGGGGGGGGGGGGGGGGGGGGGGGGGGGGGGGGGGGGGGGGGGGGGGGGGGGGGGGGGGGGGGGGGGGGGGGGGGGGGGGGGGG
@M04570:107:000000000-JN8T3:1:1101:7694:12462 1:N:0:TAAGGCGA+TTCTAGCT
TTCTAGCACAAGAAAGTCGAAGTATATATTTTACTCGATACAAACTATTTTTTTTTGAGGATCCACTGTAATAATGAAAAAGATTTCTGCATATATACGCAAATCGGTCGATAATATCAAAATCCGATGAATCAGCCCAGGTCGACTTACTAACGGGATGTCCTAATACGTTACAAAATCGCATTTTAGCCAACGATCCAATCAGAGGAATAATT
+
CCCCCGGACBDFFFGGFGGGGGFGGGGGFGGGGGGGGGFGGGGGGGGGGGGGGGGGGGGGF@FGGGGGGFGGGGGGGGGGGGGGGGGGGGGFGGGGGGGGGGGGGDEGGGGGGGGGGGGGGGGGGGGFGGGGGGGCFEGFGGGGGGGGFGGGGGGGGGFGGGGGGGGGGGGFGGGDGFGGGGGDGGGGGGFGGGGGGFGGGGGGGGGGGGGGGGG
@M04570:107:000000000-JN8T3:1:1101:6721:12469 1:N:0:TAAGGCGA+TTCTAGCT
TTCTAGCACAAGAAAGTCGAAGTATATATTTTACTCGATACAAACTATTTTTTTGAGGATCCACTGTAATAATGAAAAAGATTTCTGCATATATACGCAAATCGGTCGATAATATCAAAATCCGATGAATCAGCCCAGGTCGACTTACTAACGGGATGTCCTAATACGTTACAAAATCGCATTTTAGCCAACGATCCAATCAGAGGAATAATTGG
+
CCCCCGGFABDFFFGGGGGGGGGGGGGGGGGGGGGGGGGGGGG@FGFGGGGGGGGGGGGGGGGGGGGGFGGGGGGGFGGGGGGGGGGGGGFGFGGGGGGGGGGCGGGGGGGGGGGGFFGGGGGGGGGGGGGGGG<CFFGGGGGGGGGGGGFFGGCGGGGGGGFGGGFGGGGGGGGG9FEGCGGGGGGGGGGGGGGGGGGGDGFGGGGGGGGGCGG
@M04570:107:000000000-JN8T3:1:1101:5653:12510 1:N:0:TAAGGCGA+TTCTAGCT
TTCTAGCACAAGAAAGTCGAAGTATATATTTTACTCGATACAAACTCTTTTTTTTGAGGATCCACTGTAATAATGAAAAAGATTTCTGCATATATACGCAAATCGGTCGATAATATCAAAATCCGATGAATCAGCCCAGGTCGACTTACTAACGGGATGTCCTAATACGTTACAAAATCGCATTTTAGCCAACGATCCAATCAGAGGAATAATTG
+
CCCBCGGAA58CCC<FEFCFFEG9EEEFCFAFCC@FCFFGGAC<FFAFGEG<C@@C,C<CFF<<C6CC@EGFGGGCFEFFGGGGGGGGGGGCGCFAFGGGEGGG=FGGGGGGGGGGGGGGGGGGGGGGGGGGGGGFEGGGFGGGGGGGGGGGGGEEEGGGGGFFGGGGGGGGGGGGGGGGGGGDGGGGGGGGGGGGGGGGGGGGGGGGGGGGGGF
@M04570:107:000000000-JN8T3:1:1101:27354:12586 1:N:0:TAAGGCGA+TTCTAGCT
TTCTAGCACAAGAAAGTCGAAGTATATATTTTACTCGATACAAACTATTTTTTTTGAGGATCCACTGTAATAATGAAAAAGATTTCTGCATATATACGCAAATCGGTCGATAATATCAAAATCCGATGAATCAGCCCAGGTCGACTTACTAACGGGATGTCCTAATACGTTACAAAATCGCATTTTAGCCAACGATCCAATCAGAGGAATAATTG
+
CCCCCGGGGFFFGGGGGGGGGGGGGGGGGGGGGGGGGGGGGGGGGGGGGGGGGGGGGGGGGGGGGGGGGGGGGGGGGGGDFGGGGGGGGGGGGGGFGGGGGGGGGGGGGGGGGGGGGGGGGGGGGGFGGGGGGGGGGGGGGGGGGGGGGGGGGGGGGGGGGGGGGGGGGGGGGGGGGGGGGGGGGGGGGGGGGGGGGGGGGGGGGGGGGGGGGGG
@M04570:107:000000000-JN8T3:1:1101:29429:12587 1:N:0:TAAGGCGA+TTCTAGCT
TTCTAGCACAAGAAAGTCGAAGTATATATTTTACTCGATACAAACTATTTTTTTTTGAGGATCCACTGTAATAATGAAAAAGATTTTTGCATATATACGCAAATCGGTCGATAATATCAAAATCCGATGAATCAGCCCAGGTCGACTTACTAACGGGATGTCCTAATACGTTACAAAATCGCATTTTAGCCAACGATCCAATCAGAGGAATAATT
+
CCCCCFGGGFFGGFGGGGGFDGDFGGG<<<CCFGGGGCEECFGAFG@FEGECCFECCFGGC<CFF8AF@EFECF<F@CC6C@:,EC,C=EG96C,<6,CCDCGBEGGECGGCDGCD,??EFFCFFGGDEGG,,EAF<F8EGA=>F+@CF9FAFDBCGFGGGDCFDD;F9@E8>:CDEA9D:8696DFG,EFAF:CDC8EDFFG6D?9DFF6?FCD
@M04570:107:000000000-JN8T3:1:1101:27084:12628 1:N:0:TAAGGCGA+TTCTAGCT
TTCTAGCACAAGAAAGTCGAAGTATATATTTTACTCGATACAAACTATTTTTTTTGAGGATCCACTGTAATAATGAAAAAGATTTCTGCATATATACGCAAATCGGTCGATAATATCAAAATCCGATGAATCAGCCCAGGTCGACTTACTAACGGGATGTCCTAATACGTTACAAAATCGCATTTTAGCCAACGATCCAATCAGAGGAATAATTG
+
CCCCCGGGGBDCFFFGGGGGGGFGGGGGGGGGGGGGGFGGGGGGGGGGGGGGGGGDGGGGGGGGGGGGGGGGGGGGGGE@BFGGGGGGGGGGGGGGGGGGGGGGGGGGGGGGGGGGGGGGGGGGGGGGGGGGGGGGGGGGGGGGGGGGGGGGGGGDEGGGGGGGFDEGGGGGGGGGGGGDFGGGGGGFGGGGFGGGGGGGGGGGGGGGGGGGGGG
@M04570:107:000000000-JN8T3:1:1101:14898:12648 1:N:0:TAAGGCGA+TTCTAGCT
TTCTAGCACAAGAAAGTCGAAGTATATATTTTACTCGATGCAAACTATTTTTTTTTGAGGATCCACTGTAATAATGAAAAAGATTTCTGCATATATACGCAAATCGGTCGATAATATCAAAATCCGATGAATCAGCCCAGGTCGACTTACTAACGGGATGTCCTAATACGTTACAAAATCGCATTTTAGCCAACGATCCAATCAGAGGAATAATT
+
CCCCCGGGGFFDFGGGGGGGGGGGGGGGGGGGGGGGGGGGGGGGGGGGGGGGGGGGGGGGGGGGFGGGGGGGGGGGGGGGGGGGGGGGGGGGGGGGFGGGGGGGGGGGGGGGGEGGGGGGGGGGGGGGGGGGGGGGGGGGGGGGGGGGGGGGGGGGGEFGGGGGGGGGGGGGGGGFFFGGGFGGGGGGGGGGGGGGGGGGGGGGGGFFGGFGGGG
@M04570:107:000000000-JN8T3:1:1101:9786:12829 1:N:0:TAAGGCGA+TTCTAGCT
TTCTAGCACAAGAAAGTCGAGGTATATATTTTACTCGATACAAACTATTTTTTTTGAGGATCCACTGTAATAATGAAAAAGATTTCTGCATATATACGCAAATCGGTCGATAATATCAAAATCCGATGAATCAGCCCAGGTCGACTTACTAACGGGATGTCCTAATACGTTACAAAATCGCATTTTAGCCAACGATCCAATCAGAGGAATAATTG
+
CCCCCGGGGFFFGGGGGGGGGGGGGGGGGGGGGGGGGGGGGGGGGGGGGGGGGGGGGGGGFGGGGGGFGGGGGGGGGGGGGGGGGGGGGGGGGGGGGGGGGGGGGGGGGGGGGGGGGGGGGGGGGGGGGGGGGGGGGGGGGGGGGGGGGGGGGGGGGGGGGGGGGFGGGGGGGGGGGGGGGGGGGGGGGGGGGGGGGGGGGGGGFGGGGGGGGGG
@M04570:107:000000000-JN8T3:1:1101:20733:12835 1:N:0:TAAGGCGA+TTCTAGCT
TTCTAGCACAAGAAAGTCGAAGTATATATTTTACTCGATACAAACTATTTTTTTTTGAGGATCCACTGTAATAATGAAAAAGATTTCTGCATATATACGCAAATCGGTCGATAATATCAAAATCCGATGAATCAGCCCAGGTCGACTTACTAACGGGATGTCCTAATACGTTACAAAATCGCATTTTAGCCAACGATCCAATCAGAGGAATAATT
+
CCCCCGFGGFFGGGGGGGGGGGGGGGGGGGGGGGGGGGGGGGGGGGGGGGGGGGGGGGGGGGGGGGGGGGGGGGGGGGGGGGGGGGGGGGGGGGGGGGGGGGGGGGGGGGGGGGGGGGGGGGGGGGGGGGGGGGGGGGGGGGGGGGGGGGGGGGGGGGEGGGGGGGGGGGGGGGGGGGGGGGGEGGGGGGGGGGGGFGGGGGGGGGGGFGGGGGG
@M04570:107:000000000-JN8T3:1:1101:4670:12971 1:N:0:TAAGGCGA+TTCTAGCT
TTCTAGCACAAGAAAGTCGAAGTATATATTTTACTCGATACAAGCTATTTTTTTTTGAGGATCCACCGTAATAATGAAAAAGATTTCTGCATATATACGCAAATCGGTCGATAATATCAAAATCCGATGAATCAGCCCAGGTCGACTTACTAACGGGATGTCCTAATACGTTACAAAATCGCATTTTAGCCAACGATCCAATCAGAGGAATAATT
+
CCCCCGG996DC6@FFFCFF@BDFFGGFGCE<FFE9FEDE@FF9FC,<<FFGGDC6+@FFG<FC,6ECF7:C<F@F,C9@EG@F,FFFA9FAEGGC,?CFC@>F<FC?,CF?,CFACAEEE<F,,6@C+,?EFAF@,@AEFGFG7=BFCFF,FFG@GE7>FFGGFFGGGGEFCEAC@ECCCGG+B@DFGGCFGCE@DC5D@9,2DB,=7BEGGCF
@M04570:107:000000000-JN8T3:1:1101:19888:12994 1:N:0:TAAGGCGA+TTCTAGCT
TTCTAGCACAAGAAAGTCGAAGTATATATTTTACTCGATACAAACTATTTTTTTTGAGGATCCACTGTAATAATGAAAAAGATTTCTGCATATATACGCAAATCGGTCGATAATATCAAAATCCGATGAATCAGCCCAGGTCGACTTACTAACGGGATGTCCTAATACGTTACAAAATCGCATTTTAGCCAACGATCCAATCAGAGGAATAATTG
+
CCCCCGGGGFFFGGGGGGGGGGGGGGGGGGGGGGGGGGGGGGGGGGGGGGGGGGGGGGGGGGGGGGGGGGGGGGGGGGGGGGGGGGGGGGGGGGGGGGGGGGGGGGGGGGGGGGGGGGGGGGGGGGGGGGGGGGGGGGGGGGGGGGGGGGGGGGGGGGGGGGGGGGGGGGGGGGGGGGGGDEGGGGGGGDGGGEGGGGGGGFGGGGFGGGGGGGG
@M04570:107:000000000-JN8T3:1:1101:24564:13092 1:N:0:TAAGGCGA+TTCTAGCT
TTCTAGCACAAGAAAGTCGAAGTATATATTTTACTCGATACAAACTATTTTTTTTTGAGGATCCACTGTAATAATGAAAAAGATTTCTGCATATATACGCAAATCGGTCGATAATATCAAAATCCGATGAATCAGCCCAGGTCGACTTACTAACGGGATGTCCTAATACGTTACAAAATCGCATTTTAGCCAACGATCCAATCAGAGGAATAATT
+
CCCCCGGGGFFFGGGGGGGGGGGGGGGGGGGGGGGGGGGGGGGGGGGGGGGGGGGGGGGGGGGGGGGGG<FGGGGGGGG9FFGGGGGGGGGGGGGGAFGGGGGGGGGGGGGGGGGGGGGGGGGGGGGFCGGGGGGGGGGGGGGGGGGGGGGGGGGGGGGGGGGGGGGGGGGGGGGGGGFGGGGEGFGGGGGGGGGGGGGGGGGCGGGGGGGGGGF
@M04570:107:000000000-JN8T3:1:1101:6794:13153 1:N:0:TAAGGCGA+TTCTAGCT
TTCTAGCACAAGAAAGTCGAAGTATATATTTTACTCGATACAACCTATTTTTTTTGAGGTTCCCCTGTAATAATGAATAAGATTTCTGCATATATACGCAAATCGGTCGATAATATCAAAATCCGATGAATCAGCCCAGGTCGACTTACTAACGGGATGTCCTAATACGTTACAAAATCGCATTTTAGCCAACGATCCAATCAGAGGAATAATTG
+
CCCCCGGAEFDFFGGG<FEF<FE9EGGD,;<CECFAEGGF@F-6,6,;C,CE:F+7@,,,69C6C@FF9,,,9,CFC,CEFFEFCFFF9,66<CFAFG74@+<?B,B=FGFCFFFFGGFFGGGGGG+BFGGGGFGGGGGGGC7=FGGCCEFGGGGGGECFFFGGGFGGEFCFDCFDCBDEFG@9CFGFFGFGGEFGFGGGGFGG6ECFFFFGGCC
@M04570:107:000000000-JN8T3:1:1101:27168:13161 1:N:0:TAAGGCGA+TTCTAGCT
TTCTAGCACAAGAAAGTCGAAGTATATATTTTACTCGATACAAACTATTTTTTTTTGAGGATCCACTGTAATAATGAAAAAGATTTCTGCATATATACGCAAATCGGTCGATAATATCAAAATCCGATGAATCAGCCCAGGTCGACTTACTAACGGGATGTCCTAATACGTTACAAAATCGCATTTTAGCCAACGATCCAATCAGAGGAATAATT
+
CCCCCGGGGFFFGGGGGGGGGGGGGGGGGGGGGGGGGGGGGGGGGGGGGGGGGGGGGGGGGGGGGGGGGFGGGGGGGGGEFGGGGGGGGGGGGGGGGGGGGGGGGGGGGGGGGGGGGGGGGGGGGGGGGGGGGGGGGGGGGGGGGGGGGGGGGGGGGGGGGGGGGGGGGGGGGGGGGGGGGGGGGGGGGGGGGGGGGGGGGGGGGGGGGGGGGGG
@M04570:107:000000000-JN8T3:1:1101:17827:13247 1:N:0:TAAGGCGA+TTCTAGCT
TTCTAGCACAAGAAAGTCGAAGTATATATTTTACTCGATACAAACTATTTTTTTTTGAGGATCCACTGTAATAATGAAAAAGATTTCTGCATATATACGCAAATCGGTCGATAATATCAAAATCCGATGAATCAGCCCAGGTCGACTTACTAACGGGATGTCCTAATACGTTACAAAATCGCATTTTAGCCAACGATCCAATCAGAGGAATAATT
+
CCCCCGGGGFFFGGGGGGGGGGFGGGGGGGGGGGGGGGGFGGGGGGGGGGGGGGGGGGGGGGGGGGGGGGGGGGGGGGGGGGGGGGGGGGGGGGGGCGGGGGGGGGGGGGGGGGGGGGGGGGGGGGGEEGGGGGGGGGGGGGGGGGGGGGGGGGGGGGGGGGGGGGGGGGGGGGGGGGGGGGGGGGGGGGGGGGGGFGGGGGGGGGGGGGGGGGG
@M04570:107:000000000-JN8T3:1:1101:13220:13546 1:N:0:TAAGGCGA+TTCTAGCT
TTCTAGCACAAGAAAGTCGAAGTATATATTTTACTCGATACAAACTATTTTTTTTTGAGGATCCACTGTAATAATGAAAAAGATTTCTGCATATATACGCAAATCGGTCGATAATATCAAAATCCGATGAATCAGCCCAGGTCGACTTACTAACGGGATGTCCTAATACGTTACAAAATCGCATTTTAGCCAACGATCCAATCAGAGGAATAATT
+
CCCCCFFGCFFFFFFGGGGG<FFFFGGGGGGGGGGGGGGGGGGGGGGGGGGGGGGGGGGGGCFGGGGGGFFGGGGGGGEFGGGGGGGGGGGGGGGGGGGGGGGGGGGGGGGGGGGGGGFGGGGGGGGEGGGFGGGGGGGGGGGGGGGGGGGGGGGGGG@EGGGGFFGGGGGGGGGGGGGGGGGGGFGGGGGGGGGGGGGGGGFGGGGFEFGGGGG
@M04570:107:000000000-JN8T3:1:1101:22946:13560 1:N:0:TAAGGCGA+TTCTAGCT
TTCTAGCACAAGAAAGTCGAAGTATATATTTTACTCGATACAAACTATTTTTTTTTGAGGATCCACTGTAATAATGAAAAAGATTTCTGCATATATACGCAAATCGGTCGATAATATCAAAATCCGATGAATCAGCCCAGGTCGACTTACTAACGGGATGTCCTAATACGTTACAAAATCGCATTTTAGCCAACGATCCAATCAGAGGAATAATT
+
CCCCCGGGGFFFGGGGGGGGGGFGGGGGGGGGGGGGGGGGGGGGGGGGGGGGGGGGGGGGFFGGFGGGGGGGGGGGGGGFGGGGGGGGGGGGGGGGCGFGGGGGGGGGGGGGGGGGGGGGGGGGGGGGGGGGGGGGGGGGGGGGGGGGGGGGGGGGGGGGGGGGGGGGGGGGGGGGGGGGGGGGGGGGGGGGGGGGGGGGGGGGGFGGGGGFGGG
@M04570:107:000000000-JN8T3:1:1101:2305:13575 1:N:0:TAAGGCGA+TTCTAGCT
TTCTAGCACAAGAAAGTCGAAGAATATATTATAAGAGATACAAACTGTTTTTTATTAAGGATCCCCAGTAATAAAGAAAAAGATTTCGGAATATATACGCAAATCGGTCGATAATAACAAAATCCGATGAATCAGCCCAGGTCGACTTACCAACGGGATGTCCTAATACGTTACAAAATCGCATTTTAGCCAACGATCCAATCAG
+
C@CCCGG,2*8C@<CEC;C;CB,=CFEEE9,CF,6;;,,<,C<,CC,C<E@DC,C,,C@<E,;C86,BC,FEF<,C@,,6E,<C,C<,@B6,C<,5,9@CFFC,:=CC,CC7EFEE,,CF8EEB,@F=CEG9,BEE=@?,+,,8:C@C9<,CE7C7+8>@F=F9<>C=;<A,63=@D:,@3++++@B9@CC,@DGCFFC,:ECFG
@M04570:107:000000000-JN8T3:1:1101:2297:13593 1:N:0:TAAGGCGA+TTCTAGCT
TTCTAGCACAAGAAAGTCGAAGTATATATTTTACTCGATACAAACTCTTTTTTTTTGAGGATCCACTGTAATAATGAAAAAGATTTCTGCATATATACGCAAATCGGTCGATAATATCAAAATCCGATGAATCAGCCCAGGTCGACTTACTAACGGGATGTCCTACTACGTTACAAAATCGAATTTTAGCCAACGATCCAATCAGAGGAATAATT
+
<AACCGG9,91C;@EEC;C@CFDFGGGCECE<F9EFGF8ECFGEFD,CCEFC:F6CFGGA,:FF6FEFCCFGFGGGG<F9E@CFCFCFF9EFG,C,@6CCFGGG<CGF=CGEFGGFF5<F,FG=<FFFGDFGCFC8,+:<+ABCFGCEGDF<C,@+8=FEG9CD9,@E>EEGGG;CE7F8C,,@:,5>EC63@@EFC>>@FFFFF,9D7>BFEE@
@M04570:107:000000000-JN8T3:1:1101:24994:13698 1:N:0:TAAGGCGA+TTCTAGCT
TTCTAGCACAAGAAAGTCGAAGTATATATTTTACTCGATACAAACTATTTTTTTTGAGGATCCACTGTAATAATGAAAAAGATTTCTGCATATATACGCAAATCGGTCGATAATATCAAAATCCGATGAATCAGCCCAGGTCGACTTACTAACGGGATGTCCTAATACGTTACAAAATCGCATTTTAGCCAACGATCCAATCAGAGGAATAATTG
+
CCCCCGGGGFFFGGGGGGGGGGGGGGGGGGGGGGGGGGGGGGGGGGGGGGGGGGGFGGGFFGGGGGGGG,EGGGGGGGG8FGGGGGGFGGGGGGGGGGGGGGGGGGGGGGGGGGGGGGGGGGGGGGGGGGGGGGGGGGGGGGGGGGGGGGGGGGGGGGGGGGGGGGGGGGGGGGGGGGFEGGGGGGFGFGGGGGGGGGGFGGGGGGGGGGGGGGG
@M04570:107:000000000-JN8T3:1:1101:27504:13813 1:N:0:TAAGGCGA+TTCTAGCT
TTCTAGCACAAGAAAGTCGAAGTATATATTTTACTCGATACAAACTATTTTTTTTGAGGATCCACTGTAATAATGAAAAAGATCTCTGCATATATACGCAAATCGGTCGATAATATCAAAATCCGATGAATCAGCCCAGGTCGACTTACTAACGGGATGTCCTAATACGTTACAAAATCGCATTTTAGCCAACGATCCAATCAGAGGAATAATTG
+
CCCCCGGGGFFFGGGGGGGGGGFGGGGGGGGGGGGGGGGGGGGGGGGGGGGGGGGGGGGGGGGGGGGGGGGGGGGGGGGAFGGGGGGGGGGGGGGGGGGGGGGGGGGGGGGGGGGGGGGGGGGGGGFGGGGGGGGGGGGGGGGGGGGGGGGGGGGGDGGGGGGGGGGGGGGGGGGGGGGGGGGGGGGGGGGGGGGCFGGFGGGGGGGGGGGGG@B
@M04570:107:000000000-JN8T3:1:1101:19968:13937 1:N:0:TAAGGCGA+TTCTAGCT
TTCTAGCACAAGAAAGTCGAAGTATATATTTTACTCGATACAAACTATTTTTTTTTGAGGATCCACTGTAATAATGAAAAAGATTTCTGCATATATACGCAAATCGGTCGATAATATCAAAATCCGATGAATCAGCCCAGGTCGACTTACTAACGGGATGTCCTAATACGTTACAAAATCGCATTTTAGCCAACGATCCAATCAGAGGAATAATT
+
CCCC@EGG8FBC<FC<EFFEDGFFGGGEFFGGGGGGGFE<FGGEFFFGGGGFGGGDGEFGGGGGGGGGGFGGFGDGFCF9FFCFGG,EC<E<9FFFEFGGGECFCEGGCFF@FEFGGFGGGGGCFFGBC9EFEGFGGGFGGGGGEFGGAECFGFEEGGEEGFGDFFFD9>FG?FF9@D9:EGGECCGGGFEGGGC8>:BCGGGGFE9D>EF9F@D
@M04570:107:000000000-JN8T3:1:1101:19585:14025 1:N:0:TAAGGCGA+TTCTAGCT
TTCTAGCACAAGAAAGTCGAAGTATATATTTTACTCGATACAAACTATTTTTTTTTGAGGATCCACTGTAATAATGAAAAAGATTTCTGCATATATACGCAAATCGGTCGATAATATCAAAATCCGATGAATCAGCCCAGGTCGACTTACTAACGGGATGTCCTAATACGTTACAAAATCGCATTTTAGCCAACGATCCAATCAGAGGAATAATT
+
CCCCCGGGGFDFGGGGGGGGGGGGGGGGGGGGGGGGGGGGGGGGGGGGGGGGGGGGGGGGGGGGGGGGGFFFFGGGGGGGGGGGGGGGGGGGGEGGGGGGGEFGGGGGGGGGGGGGCGGGGFGGGGGCFGGGGGGGGGGGGGGGGGGGGFFGD8FGGGGGFGGGGGGGGGEDDEGGGFDGC?EGGGGGGGGGGGECEGDGGEFGGDGGGFFCEGG
@M04570:107:000000000-JN8T3:1:1101:10608:14166 1:N:0:TAAGGCGA+TTCTAGCT
TTCTAGCACAAGAAAGTCGAAGTATATATTTTACTCGATACAAACTATTTTTTTTTGAGGATCCACTGTAATAATGAAAAAGATTTCTGCATATATACGCAAATCGGTCGATAATATCAAAATCCGATGAATCAGCCCAGGTCGACTTACTAACGGGATGTCCTAATACGTTACAAAATCGCATTTTAGCCAACGATCCAATCAGAGGAATAATT
+
CCCCCGGGGFDEEFFFGGGGGGFGGGGGGGGGGGGGGGGGGGFFGGGGGGGGGGGGGGGGGGGGGGGGGGGGGGGGGFFGGGGGGGGGGGGGGGGGGGGGGGGGGGGGGGFFGGGGGGGGGGGGGGGGGGGGGGGGGGGGGGGGGGGGGGGGG8FGGGGDFFGGGGGGGGGGGGGGFGGGGGECEGGGGGGGGGGGGGGGGCFCFDG>7D?FFGG
@M04570:107:000000000-JN8T3:1:1101:10784:14181 1:N:0:TAAGGCGA+TTCTAGCT
TTCTAGCACAAGAAAGTCGAAGTATATATTTTACTCGATACAAACTATTTTTTTTTGAGGATCCACTGTAATAATGAAAAAGATTTCTGCATATATACGCAAATCGGTCGATAACATCAAAATCCGATGAATCAGCCCAGGTCGACTTACTAACGGGATGTCCTAATACGTTACAAAATCGCATTTTAGCCAACGATCCAATCAGAGGAATAATT
+
CCCCCGGGFFFEFGGGGGGGGGGGGGGGGGGGGGGGGGGGGGGGGGGGGGGGGGDGGGGGGGGGGGGGGGGGGGGGGGGGGGGGGGGGGGGGGGGGGGGGGGGGFGGGGGGGGGGGGGGGGGGGGGGGGGGGGGGGGGGGGGGGGGGGGGGGGGGGGGGGFGGGGGGGGGGGGGGGGGGGGGGEGGGGGGGGGGGGGGGGGGGGGFFGGGGGGGG
@M04570:107:000000000-JN8T3:1:1101:10499:14216 1:N:0:TAAGGCGA+TTCTAGCT
TTCTAGCACAAGAAAGTCGAAGTATATATTTTACTCGATACAAACTATTTTTTTTTTGAGGATCCACTGTAATAATGAAAAAGATTTCTGCATATATACGCAAATCGGTCGATAATATCAAAATCCGATGAATCAGCCCAGGTCGACTTACTAACGGGATGTCCTAATACGTTACAAAATCGCATTTTAGCCAACGATCCAATCAGAGGAATAAT
+
CCCCCGDEDFFGGGGGGFGGGGDGGGGGGGGGGGGGGGGGGGFGGGGGGGGFFGE7FGGGGGFGGGGGGFGGFEGGF<DGFG@FCFGGGGGGGFGFGGCGGGGGGF7FFGGGGGGGGGGGGGGGGGGGGGGGGGGGGGGGGGGGGGGGGGGGGGGGGGGGGGGGGGGGGGGGGGGGFGGGGGGGGGGGFECGGGGGGGFGGGGGGGGGGGGGGFG
@M04570:107:000000000-JN8T3:1:1101:28204:14252 1:N:0:TAAGGCGA+TTCTAGCT
TTCTAGCACAAGAAAGTCGAAGTATATATTTTACTCGATACAAACTATTTTTTTTTGAGGATCCACTGTAATAATGAAAAAGATTTCTGCATATATACGCAAATCGGTCGATAATATCAAAATCCGATGAATCAGCCCAGGTCGACTTACTAACGGGATGTCCTAATACGTTACAAAATCGCATTTTAGCCAACGATCCAATCAGAGGAATAATT
+
CCCCCGGGGFDFFGGGGGGGGGGGGGGGGGGGGGGGGGGGGGGGGGGGGGGGGGGGGGGGGGGGGGGGGGGGGGGGGGGDFGGGGGGGGGGGGGGGGGGGGGGGGGGGGGGGGGGGGGGGGGGGGGGGGGGGFGGGGGGGGGGGGGGGGGGGGGGGGGGGGGGGGGGGGGGGGGGGGGGGGGGGGGGGGGGGGGGGGGGGGGGGGGGGGGGGGGG
@M04570:107:000000000-JN8T3:1:1101:29506:14488 1:N:0:TAAGGCGA+TTCTAGCT
TTCTAGCACAAGAAAGTCGAAGTATATATTTTACTCGATACAAACTATTTTTTTTTGAGGATCCACTGTAATAATGAAAAAGATTTCTGCATATATACGCAAATCGGTCGATAATATCAAAATCCGATGAATCAGCCCAGGTCGACTTACTAACGGGATGTCCTAATACGTTACAAAATCGCATTTTAGCCAACGATCCAATCAGAGGAATAATT
+
CCCCC<AEGFFGGFGGFGGGCFCEFGG<<CC,CFGGFGEFGGGGGF,EFFFFGEGGGGGGF,CFEFGGEGGGGGGGGC<6CBCFGGGCFGGGGFFF@6ECFE=?EFFGGEECFGGGGAFGGGGFGGGGGGGGGGGGEGFE@FFGGGGCBFFGGGGDG@FGGGFFGGGGCGGGGGGGGGGGGGGEGGFGGGGGGGGGFGEGGGGGGGF>FGGGGGG
@M04570:107:000000000-JN8T3:1:1101:10369:14521 1:N:0:TAAGGCGA+TTCTAGCT
AAAGTCGAAGTATATATTTTACTCGATACAAACTATTTTTTTTTGAGGATCCACTGTAATAATGAAAAAGATTTCTGCATATATACGCAAATCGGTCGATAATATCAAAATCCGATGAATCAGCCCAGGTCGACTTACTAACGGGATGTCCTAATACGTTACAAAATCGCATTTTAGCCAACGATCCAATCAGAGGAATAATTG
+
==CFFGGGGGGGGGGGGGGGGGGGGGGGGGGGGGGGGGGGGGGEGGGGGCGGGGGGGGGGGGGGGGGGGGGGGGGGGGGGGGGGGGGGGGGGGGGGGGGGGGGGGGGGGGGGGGGGGGGGGGGGGGGGGGGGGGGGGGGGGGGGGGGGGGGGGGGGGGGGGGGGGGGGGGGGEGGGGGGGGGGGGGGGGGGGGGGGGGGGGGGG
@M04570:107:000000000-JN8T3:1:1101:18480:14599 1:N:0:TAAGGCGA+TTCTAGCT
TTCTAGCACAAGAAAGTCGAAGTATATATTTTACTCGATACAAACTATTTTTTTTTGAGGATCCACTGTAATAATGAAAAAGATTTCTGCATATATACGCAAATCGGTCGATAATATCAAAATCCGATGAATCAGCCCAGGTCGACTTACTAACGGGATGTCCTAATACGTTACAAAATCGCATTTTAGCCAACGATCCAATCAGAGGAATAATT
+
CCCCCGGGGFFGGGGGGGGGGGGGGGGGGGGGGGGGGGGGGGGGGGGGGGGGGGGGGGGGGGGGGGGGGGGGGGGGGGGGGGGGGGGGGGGGGGGG<FGGGGGGGGGGGGGGGGGGGGGGGGGGGGFFGGGGGGGGGGGGGGGGGGGGGGGGGGGGGGGGGGGGGGGGGGGFGGGGGGGGGGGGGFGGFGGGGGGGFFGGGGGGEDGGGFFGGGG
@M04570:107:000000000-JN8T3:1:1101:9725:14622 1:N:0:TAAGGCGA+TTCTAGCT
TTCTAGCACAAGAAAGTCGAAGTATATATTTTACTCGATACAAACTATTTTTTTTTGAGGATCCACTGTAATAATGAAAAAGATTTCTGCATATATACGCAAATCGGTCGATAATATCAAAATCCGATGAATCAGCCCAGGTCGACTTACTAACGGGATGTCCTAATACGTTACAAAATCGCATTTTAGCCAACGATCCAATCAGAGGAATAATT
+
CCCCCGGGGFFFFGGGGGGGGGGGGGGGGFGFGGGFGFGGGGGGGGGGGGGG>FFGGGGGGFGGGGGGGGGGGGGGGGGGGGGGGGGGGGGGGGGGGGGGGGGGFEEGGDEEGGGGGCFGGGGFGGGCFFGGGGGGFEFGFGGCEBEGFGGGGGGGGGGGCFDGGGGGGGGGGGGGGFGGGGGGGGGGGGGGGGGGFFGGGGGGGGGFGGGGGGG
@M04570:107:000000000-JN8T3:1:1101:23758:14729 1:N:0:TAAGGCGA+TTCTAGCT
TTCTAGCACAAGAAAGTCGAAGTATATATTTTACTCGATACAAACTATTTTTTTTTGAGGATCCACTGTAATAATGAAAAAGATTTCTGCATATATACGCAAATCGGTCGATAATATCAAAATCCGATGAATCAGCCCAGGTCGACTTACTAACGGGATGTCCTAATACGTTACAAAATCGCATTTTAGCCAACGATCCAATCAGAGGAATAATT
+
CCCCCGGGGFFFGGGGGGGGGGGGGGGGGGGGGGGGGGGGGGGGGGGGGGGGGGGGGGGGGGGGGGGGGDGGGGGGGGGAFGGGGGGGGGGGGGGGGGGGGGGGGGGGGGGGGGGGGGGGGGGGGGF?FGGGGGGGGGGGGGGGGGGGGGGGGGGGGGGGGGGGGGGGGGGGGGGGGGGGGGGGGGGGGGGGGGGGGGGGGGGGGGFGGGGGGGG
@M04570:107:000000000-JN8T3:1:1101:19474:14886 1:N:0:TAAGGCGA+TTCTAGCT
TTCTAGCACAAGAAAGTCGAAGTATATATTTTACTCGATACGAACTATTTTTTTTTGAGGATCCACTGTAATAATGAAAAAGATTTCTGCATATATACGCAAATCGGTCGATAATATCAAAATCCGATGAATCAGCCCAGGTCGACTTACTAACGGGATGTCCTAATACGTTACAAAATCGCATTTTAGCCAACGATCCAATCAGAGGAATAATT
+
CCCCCGGGGFFFGGGGGGGGGGFGGGGGGGGGGGGGGGGFGFGGGGGGGGGGGGGGGGGFFGGGGGGGGCFGGGGGGGGGGGGGGGGGGGGGGGGGGGGGGGGGGGGGGGGGGGGGGGGGGGGGGGGGGGGGGGGGGGGGGGGGGGGGGGGGGGGGGGGGGGGGGFGGGGGGGGGFGGGGGGGGGGGGFGGGGGGGGGGGFFFFGGGGGGGGGGG
@M04570:107:000000000-JN8T3:1:1101:29107:14906 1:N:0:TAAGGCGA+TTCTAGCT
TTCTAGCACAAGAAAGTCGAAGTATATATTTTACTCGATACAAACTATTTTTTTTGAGGATCCACTGTAATAATGAAAAAGATTTCTGCATATATACGCAAATCGGTCGATAATATCAAAATCCGATGAATCAGCCCAGGTCGACTTACTAACGGGATGTCCTAATACGTTACAAAATCGCATTTTAGCCAACGATCCAATCAGAGGAATAATTG
+
CCCCCFFBEFBFGE<FFEFF@FDGGGGDFDGDGGGGFFCEFGGGGCEFGGGGGGEFGGGGFGGGGGGGCCGECECGGF,68CFFGGGGGGFGGGGGGGGEGGGGGGGDFGGGGGGGGGGGGGGGGGGGGGFGGGGGDFFGGGEFGGGGGGGGFGGGGGGDFGGGGGGGGFGGGGGFGGGGGGEEGFGGGGFCCGGDGEGGGGGGGGGGGGGGGGG
@M04570:107:000000000-JN8T3:1:1101:22716:14946 1:N:0:TAAGGCGA+TTCTAGCT
TTCTAGCACAAGAAAGTCGAAGTATATATTTTACTCGATACAAACTATTTTTTTTGAGGATCCTCTGTAATAATGAAAAAGATTTCTGCATATATACGCAAATCGGTCGATAATATCAAAATCCGATGAATCAGCCCAGGTCGACTTACTAACGGGATGTCCTAATACGTTACAAAATCGCATTTTAGCCAACGATCCAATCAGAGGAATAATTG
+
CCCCCGGGGFFFGGGGGGGGGGGGGGGGGGGGGGGGGGGGGGGGGGGGGGGGGGGGGGGGGGGGGGGGGGGGGGGGGGGGGGGGGGGGGGGGGGGGGGGGGGGGGGGGGGGGGGGGGGGGGGGGGGGEGGGGGGGGGGGGGGGGGGGGGGGGGGGGGGGGGGGGFGGGGGGGGGGGGGGGGGGGGGGGGGGGFGGGGGGGGGGGGGGGGFGFGGG
@M04570:107:000000000-JN8T3:1:1101:18382:15095 1:N:0:TAAGGCGA+TTCTAGCT
TTCTAGCACAAGAAAGTCGAAGTATATATTTTACTCGATACAAACTATTTTTTTTTGAGGATCCACTGTAATAATGAAAAAGATTTCTGCATATATACGCAAATCGGTCGATAATATCAAAATCCGATGAATCAGCCCAGGTCGACTTACTAACGGGATGTCCTAATACGTTACAAAATCGCATTTTAGCCAACGATCCAATCAGAGGAATAATT
+
CCCCCGGGGFFFGGGGGGGGGGGGGGGGGGGGGGGGGGGFGGGGGGGGGGGGGGGGGGGGGFGGGGGGGGGGGGGGFGGGFGCGGGGGGGGGGGGG<CFFGGGGGGGGGGGGGGGGGGGGGGGGGGGCFGGGGGGGGGGGGGGGGDFGGGGGGGGGGGGGGGGGGGGGGGGGGGGGFGGGGGGGGGGGGGGGGGGGDFDGGGGFFGGGGGFFGGG
@M04570:107:000000000-JN8T3:1:1101:7009:15459 1:N:0:TAAGGCGA+TTCTAGCT
TTCTAGCACAAGAAAGTCGAAGTATATATTTTACTCGATACAAACTATTTTTTTTTGAGGATCCACTGTAATAATGAAAAAGATTTCTGCATATATACGCAAATCGGTCGATAATATCAAAATCCGATGAATCAGCCCAGGTCGACTTACTAACGGGATGTCCTAATACGTTACAAAATCGCATTTTAGCCAACGATCCAATCAGAGGAATAATT
+
CCCCCGF9DBDFEDFGGGGGGGFGGGGGGGGGGGGFGGGGGGG<EFGGGGGA:FGGC@FFFEFEGCDFGCFGGGCGFFGGGGGGGGGFGGGGFCFGAFGGGGEGFGEFFGCFGGGGGGGFGGGGGGEFGFGFGGCGFFGGGGGGEGGEGGGGGFGEDEEGCCFGGGGFFGGGGGGEFCFGGGGG6CFGGGGGGGEGFFGEFGGGGFGGGFGGGGF
@M04570:107:000000000-JN8T3:1:1101:19295:15509 1:N:0:TAAGGCGA+TTCTAGCT
TTCTAGCACAAGAAAGTCGAGGTATATATTTTACTCGATACAAACTATTTTTTTTTGAGGATCCACTGTAATAATGAAAAAGATTTCTGCATATATACGCAAATCGGTCGATAATATCAAAATCCGATGAATCAGCCCAGGTCGACTTACTAACGGGATGTCCTAATACGTTACAAAATCGCATTTTAGCCAACGATCCAATCAGAGGAATAATT
+
CCCCCGGGGFFEGGGGGGGGGGFGGGGGGGGGGGGGGGGGGGGGGGGGGGGGGGGGGGGGGGGGGGGGGDGGGGGGGGGGGGGGGGGGGGGGGGGGGGGGGGGGGGGGGGGGGGGGGGGGGGGGGGGGGGGGGGGGGGGGGEGGGGGGGGGGGGGGGGGGGGGGGGGGGGGGGGGGGGGGGGGGGGGGGGGGGGGGGGGGGGGGGGGGGGGGGGG
@M04570:107:000000000-JN8T3:1:1101:9271:15659 1:N:0:TAAGGCGA+TTCTAGCT
TTCTAGCACAAGAAAGTCGAAGTATATATTTTACTCGATACAAACTATTTTTTTTGAGGATCCACTGTAATAATGAAAAAGATTTCTGCATATATACGCAAATCGGTCGATAATATCAAAATCCGATGAATCAGCCCAGGTCGACTTACTAACGGGATGTCCTAATACGTTACAAAATCGCATTTTAGCCAACGATCCAATCAGAGGAATAATTG
+
CCCCCGGGFFFFFGGGGGGGGGGGGGGGGGGGGGGGGGGGGGGGGGGGGGGGGGGGGGGGFFGGGGGGGGGGGGGGGGGGGGGGGGGGGGGGGGGGGGGGGGGGGGGGGGGGGGGGGGGGGGGGGGGGGGGGGGGGGGGGGGGGGGGGGGGGGGGGGGGGGGGGGGGGGGGGGGGGGGGGGGGGGGGGGGGGGGGGGGGGGGGGCFGGGGGGGGG
@M04570:107:000000000-JN8T3:1:1101:19753:15674 1:N:0:TAAGGCGA+TTCTAGCT
AAAGTCGAAGTATATATTTTACTCGATACAAACTATTTTTTTTGAGGATCCACTGTAATAATGAAAAAGATTTCTGCATATATACGCAAATCGGTCGATAATATCAAAATCCGATGAATCAGCCCAGGTCGACTTACTAACGGGATGTCCTAATACGTTACAAAATCGCATTTTAGCCAACGATCCAATCAGAGGAATAATTGG
+
===CEFGGGGFGGGGGGGGGGGGGGGGGGGGGGGGGGGGGGGGGGGGGGGGGGGGGGGGGGGGGGGGGGGGGGGGGGGGGGGGGGGGGGGGGGGGGGGGGGGGGGGGGGGGGGGGGGGGGGGGGGGGGGGGGGGGGGGGGGGGGGGGGGGGGGGGGGGGGGGGGFGGGGGGGGGGGGGGGGGGGGGGGGFGGGGGGGGGGGGGG
@M04570:107:000000000-JN8T3:1:1101:22885:15683 1:N:0:TAAGGCGA+TTCTAGCT
TTCTAGCACAAGAAAGTCGAAGTACATATTTTACTCGATACAAACTATTTTTTTTTGAGGATCCACTGTAATAATGAAAAAGATTTCTGCATATATACGCAAATCGGTCGATAATATCAAAATCCGATGAATCAGCCCAGGTCGACTTACTAACGGGATGTCCTAATACGTTACAAAATCGCATTTTAGCCAACGATCCAATCAGAGGAATAATT
+
CCCCCGGGGFFFGGGGGGGGGGCGGGGGGGGGGGGGGGGGGGGGGGGGGGGGGGGGGGGGGGGGGGGGGGGGGGGGGGGFGGGGGGGGGGGGGGGG9FGGGGGGGGGGGGGGGGGGGGGGGGGGGGGFEGGGGGGGGGGGGGGGGGGGGGGGGGGGGGGGGGGGGGGGGGGGGGGGGGFGGGGGGGGGGGGGGGGGGGGGGGGGGGGGGGGGGGG
@M04570:107:000000000-JN8T3:1:1101:8992:15766 1:N:0:TAAGGCGA+TTCTAGCT
TTCTAGCACAAGAAAGTCGAAGTATATATTTTACTCGATACAAACTATTTTTTTTGAGGATCCACTGTAATAATGAAAAAGATTTCTGCATATATACGCAAATCGGTCGATAATATCAAAATCCGATGAATCAGCCCAGGTCGACTTACTAACGGGATGTCCTAATACGTTACAAAATCGCATTTTAGCCAACGATCCAATCAGAGGAATAATTG
+
CCC<CFED,*:CEECFEEFFGGCFGGGDEFDGGFGGGFFAFGGEGGA<EFEFCFB:F@FAEEF?<6C@F9EFFGDEF<E6B,,C,CEFFGCE<C<,@=FEF=E,?FECFFCFC9EFFEFGA<B,4B?FEDDFFGFFGGG7EFCB+??FEEF,=FE8@B3@FDGFFFAED=FDGGAE,>FEE>C9CF;8DE?GGDG@C8DECCCE,3;CF?EFEE>
@M04570:107:000000000-JN8T3:1:1101:29388:15874 1:N:0:TAAGGCGA+TTCTAGCT
TTCTAGCACAAGAAAGTCGAAGTATATATTTTACTCGATACAAACTATTTTTTTTGAGGATCCACTGTAATAATGAAAAAGATTTCTGCATATATACGCAAATCGGTCGATAATATCAAAATCCGATGAATCAGCCCAGGTCGACTTACTAACGGGATGTCCTAATACGTTACAAAATCGCATTTTAGCCAACGATCCAATCAGAGGAATAATTG
+
CCCCCGGGFFDGGFGGGGGGFGFGGGGACCFFGGGGGFGGGGGGGG9FGGGGGGGGGGGFFGGFGGGG,C<FGFGGGFF<BDFGGGGGGGGGGGGGGGGGGGGGGGGGDGGGGGGGGGGGGGGGGGGGGGGGGGGGGGGGGGGGGGGGGGGGGGGGDGGGGGGGGGGGGGG8CFGGGGGGGGGGGGGGGGGGGGFFGEGGGGGGGGGCFGGGGGG
@M04570:107:000000000-JN8T3:1:1101:12932:15945 1:N:0:TAAGGCGA+TTCTAGCT
TTCTAGCACAAGAAAGTCGAAGTATATATTTTACTCGATACAAACTATTTTTTTTTGAGGATCCACTGTAATAATGAAAAAGATTTCTGCATATATACGCAAATCGGTCGATAATATCAAAATCCGATGAATCAGCCCAGGTCGGCTTACTAACGGGATGTCCTAATACGTTACAAAATCGCATTTTAGCCAACGATCCAATCAGAGGAATAATT
+
CCCCBGGCC6D;;E<6FCFF,@CFFGE<CEEEEFEDFFFGEDEGFFFFFFFFEGGGGFFFC,ECFGGGAEGGCGGFFFFFGGGFGFGGFFGG<FGCFG?FGGCFFDECFEGGFFGFEGFGGGGGGG:BFGGGGGGG@CE8=<EF7@=>AEGGGDGECGGE6@FFG9DGGGGGGEGG9@FGEFB+@D;;@C>><@EGDEEGGCFDGGGGGGEFGCD
@M04570:107:000000000-JN8T3:1:1101:21511:16039 1:N:0:TAAGGCGA+TTCTAGCT
TTCTAGCACAAGAAAGTCGAAGTATATATTTTACTCGATACAAACTATTTTTTTTGAGGATCCACTGTAATAATGAAAAAGATTTCTGCATATATACGCAAATCGGTCGATAATATCAAAATCCGATGAATCAGCCCAGGTCGACTTACTAACGGGATGTCCTAATACGTTACAAAATCGCATTTTAGCCAACGATCCAATCAGAGGAATAATTG
+
CCCCCGGGGFFFGGGFGGGGGGGGGGGGGGGGGGGGGGGGGGGGGGGGGGGGGGGGGGGGEFGGGGGFCFGGGGGGGGGCGFGGGGGGGGGGGGGGGGGGGEGGGGGGGGGGGFGGGGGGGGGGEGFCFGGGGGGGGGGFGGDCFGEGGGGGGGGGGGGGGGGG9FFGGGGGGGGGGGGGGGGGGGGGGCFGGGGGGGGGFGGGGGGGGGGCF9>
@M04570:107:000000000-JN8T3:1:1101:27865:16114 1:N:0:TAAGGCGA+TTCTAGCT
TTCTAGCACAAGAAAGTCGAAGTATATATTTTACTCGATACAAACTATTTTTTTTGAGGATCCACTGTAATAATGAAAAAGATTTCTGCATATATACGCAAATCGGTCGATAATATCAAAATCCGATGAATCAGCCCAGGTCGACTTACTAACGGGATGTCCTAATACGTTACAAAATCGCATTTTAGCCAACGATCCAATCAGAGGAATAATTG
+
CCCCCGGGGFFFGGGGFGGGGGGGGGGGGGGGGGGGGGGGGGGGGGGGGGGGGGGGGGGGGGGGGGGGGGGGGGGGGGGEFGGGGGGGGGGGGGGGGGGGGGGGGGGGGGGGGGGGGGGGGGGGGGGGGGGGGGGGGGGGGGGGGGGGGGGGGGGGGGGGGGGGGGGGGGGGGGGGGGGGGGGGGGGGGGGGGGGGGGGGGGGGGGGGGGGGGGG
@M04570:107:000000000-JN8T3:1:1101:16809:16135 1:N:0:TAAGGCGA+TTCTAGCT
TTCTAGCACAAGAAAGTCGAAGTATATATTTTACTCGATACAAACTATTTTTTTTGAGGATCCACTGTAATAATGAAAAAGATTTCTGCATATATACGCAAATCGGTCGATAATATCAAAATCCGATGAATCAGCCCAGGTCGACTTACTAACGGGATGTCCTAATACGTTACAAAATCGCATTTTAGCCAACGATCCAATCAGAGGAATAATTG
+
CCCCCGGGFFFGGGGGFGGGGGFGGGGGGGGGGGGGGGGGGGGGGGGGGGGGGGGGGGGGGGGGGGGGGGGGGGGDFAFGGGGGGGGGGGGGGGGGGGGGGGGGGGGGGGGGGGGGGGGGGGGGGGGGGGGGGGGGGGGFGGGGGGGGGGGGGGGGEGGGGGGGGGGGGGFGGGGGGGGGGGGGGGGGGGGGGGGGGGGGGGGGGGGGCEGFG@D
@M04570:107:000000000-JN8T3:1:1101:27017:16215 1:N:0:TAAGGCGA+TTCTAGCT
TTCTAGCACAAGAAAGTCGAAGTATATATTTTACTCGATACAAACTATTTTTTTTGAGGATCCACTGTAATAATGAAAAAGATTTCTGCATATATACGCAAATCGGTCGATAATATCAAAATCCGATGAATCAGCCCAGGTCGACTTACTAACGGGATGTCCTAATACGTTACAAAATCGCATTTTAGCCAACGATCCAATCAGAGGAATAATTG
+
CCCCCGGGCFDGFGGGFFFGGGDFGGF<6<CCEFGGGGGGGGGGGGGGGGGGDGGGGGGGFFGGGGGGGGGGFFCGGGGDFGGGGGGGGGGGFFGGGGGGGGGGGGGGGGGGGGGGGGGGGGGGGGFGGGGGGGGGGGGGGGGGGGGGGGGGGGGGGGGGGGGGGGGFGGGFGGGGGGGGGGGGGGGGGGGGGGGGGGGGGGGGGGGGGGGGGGG
@M04570:107:000000000-JN8T3:1:1101:6507:16258 1:N:0:TAAGGCGA+TTCTAGCT
CTCTAGCACAAGAAAGTCGAAGTATATATTTTACTCGATACAAACTATTTTTTTTTGAGGATCCACTGTAATAATGAAAAAGATTTCTGCATATATACGCAAATCGGTCGATAATATCAAAATCCGATGAATCAGCCCAGGTCGACTTACTAACGGGATGTCCTAATACGTTACAAAATCGCATTTTAGCCAACGATCCAATCAGAGGAATAATT
+
CCCCCGEAF5DCFEFEFGGGGFGAFGG,ECE9FEF9FFGCEGGCFFEFGFG<@FCF+,CF<@EFDEFGGFGGGF9DFF9EEGFGFGFCF<6,?CEFAAFGGD@F=FGEFC>FGGGGEGGGGGGGEFGCFGGFGGGGGGGGGD5@@CF@AFGGDGCE:FCEFFGGGGGGCFFGGEFGGGGGG+@CGGGFEGGGGFGGG:EFFC6CFC98FGGGGGG
@M04570:107:000000000-JN8T3:1:1101:15466:16485 1:N:0:TAAGGCGA+TTCTAGCT
TTCTAGCACAAGAAAGTCGAAGTATATATTTTACTCGATACAAACTATTTTTTTTTGAGGATCCACTGTAATAATGAAAAAGATTTCTGCATATATACGCAAATCGGTCGATAATATCAAAATCCGATGAATCAGCCCAGGTCGACTTACTAACGGGATGTCCTAATACGTTACAAAATCGCATTTTAGCCAACGATCCAATCAGAGGAATAATT
+
CCCCCGGGGFFFGGGGGGGG@FGGGGGGGGGGGGGGGGGGGGGGGGGGGGGGGGGGGGGGGGGGGGGGGGGGGGGGGGGFFGFGGGGGGGGGGGGGGGGGGGGGGGGGGGGGGGGGGGGGGGGGGGGGGGGGGGGGGGGGGGGGGGGGGGGGGGGGGGGGGGGGGGGGGGGGGGGGFFGGDGGEGFGGGFGGGGGGEGGGFGGFGFGGGGGGGGG
@M04570:107:000000000-JN8T3:1:1101:21188:16602 1:N:0:TAAGGCGA+TTCTAGCT
TTCTAGCACAAGAAAGTCGAAGTATATATTTTACTCGATACAAACTATTTTTTTTTGAGGATCCACTGTAATAATGAAAAAGATTTCTGCATATATACGCAAATCGGTCGATAATATCAAAATCCGATGAATCAGCCCAGGTCGACTTACTAACGGGATGTCCTAATACGTTACAAAACCGCATTTTAGCCAACGATCCAATCAGAGGAATAATT
+
CCCCCGGGGFFGGGGGGGGGGGGGGGGGGGGGGGGGGGGGGGGGGGGGGGGGGGGGGGGGGGGGGGGGGGGGGGGGGGGGGGGGGGGGGGGGGGGGGGGGGGGGGGGGGGGGGGGGGGGGGGGGGGGGGGGGGGGGGGGGGGGGGGGGGGGGGGGGGGGGGGGGGGGGGGGGGGGGGGGGGGGGGGGGGGGGGGGGGGGGGGGGGGGGGGCFGGG
@M04570:107:000000000-JN8T3:1:1101:14251:16703 1:N:0:TAAGGCGA+TTCTAGCT
TTCTAGCACAAGAAAGTCGAAGTATATATTTTACTCGATACAAACTATTTTTTTTTGAGGATCCACTGTAATAATGAAAAAGATTTCTGCATATATACGCAAATCGGTCGATAATATCAAAATCCGATGAATCAGCCCAGGTCGACTTACTAACGGGATGTCCTAATACGTTACAAAATCGCATTTTAGCCAACGATCCAATCAGAGGAATAATT
+
CCCCCGGGGFFFFGGGGGGGFGGGGGGGGGGGGGGGGGGGGGGGGGGGGGGGGGGGGGGGGGGGGGGGGGGGGGGGGGGGGGGGGGGGGGGGGGGGGGGGGGGGGGGGGGGGGGGGGGGGGGGGGGGGGGGGGGGGGGGGGGGGGGGGGGGGGGGGGGDEGGGGGGGGGGGGGGGGFGGGGGGGGGGGGGGGGGGGGGGGGGGGGGGGGGGGGFG
@M04570:107:000000000-JN8T3:1:1101:17901:16748 1:N:0:TAAGGCGA+TTCTAGCT
TTCTAGCACAAGAAAGTCGAAGTATATATTTTACTCGATACAAACTATTTTTTTTTGAGGATCCTCTGTAATAATGAAAAAGATTTCTGCATATATACGCAAATCGGTCGATAATATCAAAATCCGATGAATCAGCCCAGGTCGACTTACTAACGGGATGTCCTAATACGTTACAAAATCGCATTTTAGCCAACGATCCAATCAGAGGAATAATT
+
CCCCCGGGGFFGGGGGGGGGGGGGGGGGGGGGGGGGGGGGGGGGGGGGGGGGGGGGGGGGGGGGGGGGGGGGGGGGGGGDGGGGGGGGGGGGGGGGGGGGGGGGGGGGGGGFGGGGGGGGGGGGGGGGGGGGGGGGGGGGGGGGGGGGGGGGGGGGGDGGGGGGGGGGGGGGGGGGGGGGDGGGGGGGGGGGGGGGGGGGGGGGGGGGGGGGGGG
@M04570:107:000000000-JN8T3:1:1101:26087:16894 1:N:0:TAAGGCGA+TTCTAGCT
TTCTAGCACAAGAAAGTCGAAGTATATATTTTACTCGATACAAACTATTTTTTTTGAGGATCCACTGTAATAATGAAAAAGATTTCTGCATATATACGCAAATCGGTCGATAATATCAAAATCCGATGAATCAGCCCAGGTCGACTTACTAACGGGATGTCCTAATACGTTACAAAATCGCATTTTAGCCAACGATCCAATCAGAGGAATAATTG
+
CCCCCGGGGFFGGGGGGGFGGGGGGGGGGGGGGGGGGGGGGGGEGGGGGGGGGEGGGGGGGGGGGGGGGGGGGGGGGGGGGGGGGGGGGGGGGGGGGGGGGGGGGGGGGGGGGGGGGGGGGGGGGGGGGGGGGGGFGGGGFGGGGGGGGGGGGGGGGGGGGGGGGGGGGGGGGGGGGGGGGGGGGGGGGGGGGGGGFGGGGGGGGGGGGGGGGGG
@M04570:107:000000000-JN8T3:1:1101:25130:16993 1:N:0:TAAGGCGA+TTCTAGCT
TTCTAGCACAAGAAAGTCGAAGTATATATTTTACTCGATACAAACTATTTTTTTTGAGGATCCACTGTAATAATGAAAAAGATTTCTGCATATATACGCAAATCGGTCGATAATATCAAAATCCGATGAATCAGCCCAGGTCGACTTACTAACGGGATGTCCTAATACGTTACAAAATCGCATTTTAGCCAACGATCCAATCAGAGGAATAATTG
+
CCCCCGGGGFDFGGGGGGGGGGGGGGGGGGGGGGGGGGGGGGGFGGGGGGGGGGGGGGGGGGGGGGGGFFFGFA<FFGGFEGGGGFGFFEEFDFFFGGGGGCGFCCGDEG=FEGGFGGGGGGGGGGGCFFGEAEEGEFFGDB:CFF??EEFEEFGECEEFFFDFFD;=:FDD>FGGDFFEGEGGGGGGGFFFGEFFGCF69BB9DF>F>,>2DDD
@M04570:107:000000000-JN8T3:1:1101:23508:17484 1:N:0:TAAGGCGA+TTCTAGCT
TTCTAGCACAAGAAAGTCGAAGTATATATTTTACTCGATACAAACTATTTTTTTTTGAGGATCCACTGTAATAATGAAAAAGATTTCTGCATATATACGCAAATCGGTCGATAATATCAAAATCCGATGAATCGGCCCAGGTCGACTTACTAACGGGATGTCCTAATACGTTACAAAATCGCATTTTAGCCAACGATCCAATCAGAGGAATAATT
+
CCCCCGGGGFBFFGGGGGGGDFFGGGGFGGGGGGGGGGGGGGGGGGGGGGGGGGGGGGGGGGGGGGGGGGGGGGGGGGGGGGGGGGGGGGGGGGGGGGGGGGGGGDGGGGGGGGGGGGGGGGGGGGGGGGGGGGGGGGGGGGGGGGGGGGGGGGGGGGGGGGGGGGGGGGGGGGGGGGGGGGEGGGGGGGGGGGGGGGGGGGGGGFGGGGGGGGG
@M04570:107:000000000-JN8T3:1:1101:21209:17624 1:N:0:TAAGGCGA+TTCTAGCT
TTCTAGCACAAGAAAGTCGAAGTATATATTTTACTCGATACAAACTATTTTTTTTGAGGATCCACTGTAATAATGAAAAAGATTTCTGCATATATACGCAAATCGGTCGATAATATCAAAATCCGATGAATCAGCCCAGGTCGACTTACTAACGGGATGTCCTAATACGTTACAAAATCGCATTTTAGCCAACGATCCAATCAGAGGAATAATTG
+
CCCCCGGGEFDCFDEFEGGGGGDGGGGGGGGGGGGGGGGGGGGGGDDFCGGGG@FE@D?CECEFGGGFAFGGFGGGFGGGGGGGFFGFDGGGGGGGGGGGGGGGG=C?B7FEGGGGEFG9FFCC@FGGGGGGG,FFEFAEG@CGGECGGGGGFECGFGEFGGGGGGGA:CFFGGGGF@EGGGGGGEFGD;FCBCF7EEFGA,DFGG5@6DCCF@F
@M04570:107:000000000-JN8T3:1:1101:17537:17834 1:N:0:TAAGGCGA+CTCTAGCT
CCTACGGGAGGCTGCAGTAGGGAATCTTGCACAATGGACGCAAGTCTGATGGAGCAATGCCGCGTGCGAGAAGAAGGCTTTCGGATCGTAAAGCTCTGTTGTTCGTGAAGAAAGAAAGAGGTATTAACTGGCCTTGACTTGACGGTAATCAAACAGAAAGTCACGGCTAACTACGTGCCAGCAGCCGCGGTAATACGTAGGGGGCAAGCGTTATCCGGATTTATTGGGCGTAAAGCGAG
+
CC@C@FEC=A5BC<@CEF,<@;EFE,CC,,C6FFGDF,EF7C@CCFGGFF9,CF@CF,CEFECCFE7:,+6,CFDEE,:CEFGC,B+8CCFFF<?,FFGGGG<,88=BFEFG8,4,449,,B=,,C5C,?B8,,:,,,:EEGGGGGG@F<AA,,3,@FGG3,3CFFFGGGDGF,BFCGFF@FC?EGEE>CECFD9BFG?FG*:CCGGGGGCE*3+3C=C=GCG7F9CEFGGGGFFGG>E
@M04570:107:000000000-JN8T3:1:1101:26597:17996 1:N:0:TAAGGCGA+TTCTAGCT
TTCTAGCACAAGAAAGTCGAAGTATCAATTTTACTCGATACAAACTATTTTTTTTGAGGATCCACTGTAATGATGAAAAAGATTTCTGCATATATACGCAAATCGGTCGATAATATCAAAATCCGATGAATCAGCCCAGGTCGACTTACTAACGGGATGTCCTAATACGTTACAAAATCGCATTTTAGCCAACGATCCAATCAGAGGAATAATTG
+
CCCCCGGGGFFGFGGGGGGG8F@;6,,;=6;,CC<6@,6C+6-6EF<F<F9EG7F7666CFG,,CC@C6C,,,9<CF@F8F76C@69CF6C@FGGCGFF7>=FF:FCCCFFGGDF<@FGGGGGGGGGGGGGGGGGGGGGGGGGEGGGFGGGGGGGGDGGGGGGFFGGGGGGGGGGFGGGGFEGGGGGGGGGGGGGGGGGGGGGGCFGFGGG?FFF
@M04570:107:000000000-JN8T3:1:1101:4609:18269 1:N:0:TAAGGCGA+TTCTAGCT
TTCTAGCACAAGAAAGTCGAAGTATATATTTTACTCGATACAACCTATTTTTTTTGAGGATCCACTGTAATAATGAAAAAGATTTCTGCATATATACGCAAATCGGTCGATAATATCAAAATCCGATGAATCAGCCCAGGTCGACTTACTAACGGGATGTCCTAATACGTTACAAAATCGCATTTTAGCCAACGATCCAATCAGAGGAATAATTG
+
CCCCCGGFC68E,@CECEFE,CFGGGGGG,6CF<CFCCFGGGG,FFCFDGGGEECFFF<@FFG9CFGFFCEFGGEDFFGFG,EFEECGAFFGGGG9,FE=FBFEFGGGGFEEGGCF9FGFDGGGGGGGGGGGGFGGGGGGGGGGGDGGGGGGGGGG+@FFGGEFFGGFGCDF8FFFDFFGGGGCBDDFFG,FCGCGFEFGGGGF:DEGFGGGFG9
@M04570:107:000000000-JN8T3:1:1101:23406:18366 1:N:0:TAAGGCGA+TTCTAGCT
TTCTAGCACAAGAAAGTCGAAGTATATATTTTACTCGATACAAACTATTTTTTTTGAGGATCCACTGTAATAATGAAAAAGATTTCTGCATATATACGCAAATCGGTCGATAATATCAAAATCCGATGAATCAGCCCAGGTCGACTTACTAGCGGGATGTCCTAATACGTTACAAAATCGCATTTTAGCCAACGATCCAATCAGAGGAATAATTG
+
CCCCCGGGGFFEFGGGGGGG@FFGGGGDFGGGGGGGGGGGGGGGGGGGGGGFGGGGGGGGGGGGGGGGGGGGGGGGFFGGGGGGGGGGGGGGGGGGGGGGGGGGGGGGGGGGGGGGGGGGGGGFGGGGGGGGGGGGGGGGGGGGGGGGGGGGGGGGGGGGGGGGGFFGGGGGGGGGGGGDGGGCFGGGGGGGGGGCEEGGGGGGGGGGFCFGGGG
@M04570:107:000000000-JN8T3:1:1101:20403:18410 1:N:0:TAAGGCGA+TTCTAGCT
TTCTAGCACAAGAAAGTCGAAGTATATATTTTACTCGATACAAACTATTTTTTTTTGAGGATCCACTGTAATAATGAAAAAGATTTCTGCATATATACGCAAATCGGTCGATAATATCAAAATCCGATGGATCAGCCCAGGTCGACTTACTAACGGGATGTCCTAATACGTTACAAAATCGCATTTTAGCCAACGATCCAATCAGAGGAATAATT
+
CCCCCGGGGFFFGGGGGGGGGGFGGFF9CEGFGGGGGGFFEGGFGGCGGGEGEGGGFGGGFFEGCGGGGGGGGGGGGGGCFGCFGFFGGGDGAFGFGGGGGGGGFGDGGGEGGGGGFFGGGGGGGGGGGGGGGGGGGGGGGGGGGGGGGGGGGGGGGGGGGGGGGGGGCGGGGGGGGGFGGGGGGGGGGGCGGGGGGGGGGGFGGGGGGGGGGGG
@M04570:107:000000000-JN8T3:1:1101:11230:18416 1:N:0:TAAGGCGA+TTCTAGCT
TTCTAGCACAAGAAAGTCGAAGTATATATTTTACTCGATACAAACTATTTTTTTTTGAGGATCCACTGTAATAATGAAAAAGATTTCTGCATATATACGCAAATCGGTCGATAATATCAAAATCCGATGAATCAGCCCAGGTCGACTTACTAACGGGATGTCCTAATACGTTACAAAATCGCATTTTAGCCAACGATCCAATCAGAGGAATAATT
+
CCCCCGGCDFBFGGGGGGGGGGGGGGGGGGGGGGGGGGGGGGGGGGGGGGGGGGGGDGGGGGGGGGGGGGGGGGGGGGGGGGGGGGGGGGGGGGGGGGGGGGGGGGGGGGGGGGGGGGGGGGGGGGGGGGGGGGGGGGGGGGGGGGGGGGGGGGGGGGGGGGGGGGGGGGGGGGGGGGGGGGGGGGGGGGGGGGGGGGGGGGGFGGGGGGGGGGG
@M04570:107:000000000-JN8T3:1:1101:4440:18516 1:N:0:TAAGGCGA+TTCTAGCT
TTCTAGCACAAGAAAGTCGAAGTATATATTTTACTCGATACAAACTCTTTTTTTGAGGATCCACTGTAATAATGAAAAAGATTTCTGCATATACACGCAAATCGGTCGATAATATCAAAATCCGATGAATCAGCCCAGGTCGACTTACTAACGGGATGTCCTAATACGTTACAAAATCGCACAGTAGCCAACGATCCAATCAGAGGAATA
+
CCCCCGG92006;;C<<<B,6BCFGGG<@F9CF<E<BC@C@CF,FE,C,6<<@:@F<8E@<@FEFG,6C,CD@EF<EE,C<,,6EF<@6@<CF,CE7+6+>FGEC@G:F7=FFGDFFC9F<F@BBCFGAEFGGG<BCGDFGGCF=FFF?,E8CFCE7:3;FFFGGGGGCGGGF9FGCFGGG++,4@@F@E8FE63@BFGGFGGGFFC>CF
@M04570:107:000000000-JN8T3:1:1101:19119:18580 1:N:0:TAAGGCGA+TTCTAGCT
TTCTAGCACAAGAAAGTCGAAGTATATATTTTACTCGATACAAACTATTTTTTTTTGAGGATCCACTGTAATAATGAAAAAGATTTCTGCATATATACGCAAATCGGTCGATAATATCAAAATCCGATGAATCAGCCCAGGTCGACTTACTAACGGGATGTCCTAATACGTTACAAAATCGCATTTTAGCCAACGATCCAATCAGAGGAATAATTGGCTGTCTCT
+
CCCCCGGGGFDFFFFGGGGGGGGGGGGGGGGGGGGGGGGGGGGGGGGGGGGGGGGGGGGGGGGGGGGGGGGGGGGGGGFGGGGGGGGGGGGGGGGGGGGGGGGGGGGGGGGGGGGGGGGGFGGFGGGGGGGGGGGGGGGGGGGGGGGGGGGGGGGGGGGGGGGGGGGGGEGGFGGGGGGGEFGGGGGGDGGGGGGGGGGFGGGGGGFGGGGGGGGFDFFGCCGFG
@M04570:107:000000000-JN8T3:1:1101:16680:18613 1:N:0:TAAGGCGA+TTCTAGCT
TTCTAGCACAAGAAAGTCGAAGTATATATTTTACTCGATACAAACTATTTTTTTTTGAGGATCCACTGTAATAATGAAAAAGATTTCTGCATATATACGCAAATCGGTCGATAATATCAAAATCCGATGAATCAGCCCAGGTCGACTTACTAACGGGATGTCCTAATACGTTACAAAATCGCATTTTAGCCAACGATCCAATCAGAGGAATAATT
+
CCCCCFGGADDFGGGGGGGGGGGGGGGGFGGGGGGGGGGFFGGGGGGGGGGAFCFFGGGGGFFFGGFGGFGGGGFGF<FFF@EFGGGGFFGCFGGFFFFFGGGGGGGGGGGGGGGGFGGGGGGGGGGGDGGGFGGGGGCGGEACGGGE,FGGEGGGGGGGGGGGGGGGFGGFGGGGGGGGGCEEEFGGGGGGGGGCEFGGGFFCF9@>FGGGGGG
@M04570:107:000000000-JN8T3:1:1101:16513:18658 1:N:0:TAAGGCGA+TTCTAGCT
TTCTAGCACAAGAAAGTCGAAGTATATATTTTACTCGATACAAACTATTTTTTTTGAGGATCCACTGTAATAATGAAAAAGATTTCTGCATATATACGCAAATCGGTCGATAATATCAAAATCCGATGAATCAGCCCAGGTCGACTTACTAACGGGATGTCCTAATACGTTACAAAATCGCATTTTAGCCAACGATCCAATCAGAGGAATAATTG
+
CCCC<BDAD6DEFGFGF@@FGG@FGFECFFFFGGGCGF8,FFGGGFFGGGFEFG:FGGG<6CFGGGGGGFFGGFCEFDGE@CFFGGFGFGAGCEFFFGCCFCFFGGEFFGGGGGGGFFGGGGFFEGEEFGGGGGGFGFEFGGGGGGGGGFGGG@CEECGGGGGG<FFGFGG8CFGGFGGEFGGEEFGGGFFCE>FGGDFGGDGFCF5@7BCCFGF
@M04570:107:000000000-JN8T3:1:1101:15652:19060 1:N:0:TAAGGCGA+TTCTAGCT
TTCTAGCACAAGAAAGTCGAAGTATATATTTTACTCGATACAAACTATTTTTTTTGAGGATCCACTGTAATAATGAAAAAGATTTCTGCATATATACGCAAATCGGTCGATAATATCAAAATCCGATGAATCAGCCCAGGTCGACTTACTAACGGGATGTCCTAATACGTTACAAAATCGCATTTTAGCCAACGATCCAATCAGAGGAATAATTG
+
@A@A,CC9=95@E<;@C@68@FCFGEG@@,CEFEF,FG6,+EF<E,CC@E,;+@+7F@F@CCF@6C<<<6CFC<@6CC<9@,@FF,EF<F,CCCFF<F:?>@FEF=?=CC?F@,FGCCEG<FC<:F+45?EGFF,:?B,?AEC=4CBFGGGG=F:CGD7>FF93?;76+:36BDF<>>E8D8:+3@@:B83@<+D7,3EAE8>C9@8:72D25D=
@M04570:107:000000000-JN8T3:1:1101:4366:19068 1:N:0:TAAGGCGA+TTCTAGCT
TGAAAAAGATTTCTGCATATATACGCAAATCGGTCGATAATATCAAAATCCGAAGAATCAGCCCAGGTCGACTTACTAACGGGATGTCCTAATACGTTACAAAATCGCATTTTAGCCAACGATCCAATCAGAGGAATAATTG
+
<EFA,CFGC9C,,C6@@C,<6C9CF@,>6E,B,B=FG7CFCF?<@EFGF,,CF++B=F<CFC==FEGGFDFGEE?EFFGGEGCGGGFAFDCFGGAFAF@EGGGFF8CCC8=CCEFGFEFFGGGFEGGF7>AFF8CGGGGGGF
@M04570:107:000000000-JN8T3:1:1101:4831:19180 1:N:0:TAAGGCGA+TTCTAGCT
TTCTAGCACAAGAAAGTCGAAGTATATATTTTACTCGATACAAACTATTTTTTTTTGAGGATCCACTGTAATAATGAAAAAGATTTCTGCATATATACGCAAATCGGTCGATAATATCAAAATCCGATGAATCAGCCCAGGTCGACTTACTAACGGGATGTCCTAATACGTTACAAAATCGCATTTTAGCCAACGATCCAATCAGAGGAATAATT
+
CCCCCGGDED8E;<CFCCFFFGFFGGGGGGGGGGGGGGGGGGGFEECFFFFGEGGGEGGGGGEEFFFGGGGGFEFFGFFGGGGGGGGGGGDGGGGGGGGGGEEGGGGG@F@EBGGGG<EEGGGGGGGGGGGG9FG,:4EEFGGGE4CEFFGGDCGGGGGGGEFGGGGGGCDDDGGGGGG7CFGEGGGGGGGGC*@EC>EGGFGGGGGGGGGGGGG
@M04570:107:000000000-JN8T3:1:1101:20224:19197 1:N:0:TAAGGCGA+TTCTAGCT
TTCTAGCACAAGAAAGTCGAAGTATATATTTTACTCGATACAAACTATTTTTTTTTGAGGATCCACTGTAATAATGAAAAAGATTTCTGCATATATACGCAAATCGGTCGATAATATCAAAATCCGATGAATCAGCCCAGGTCGACTTACTAACGGGATGTCCTAATACGTTACAAAATCGCATTTTAGCCAACGATCCAATCAGAGGAATAATT
+
CCCCCGGGGFFFFGGGGGGGGGDFGGGFGFGGGGGGGGFGGGGGGGGGGGGGGGGGGGGGGGGGGGGGGFGGGGGGGFEFGGGGFGGGGGGGFGGGGGGGGGGGGGGGGGGGGGGGGFGGGGGGFGGFGGGGGGGGEGGGGGGGGGGGFGGGGGEGGGGGGGGGGGGGFFGGGGGGGFFGGGGGGGGGGGGGGGCGGGGGGGGGGGGGGFDGDGG
@M04570:107:000000000-JN8T3:1:1101:23596:19247 1:N:0:TAAGGCGA+TTCTAGCT
TTCTAGCACAAGAAAGTCGAAGTATATATTTTACTCGATACAAACTATTTTTTTTGAGGATCCACTGTAATAATGAAAAAGATTTCTGCATATATACGCAAATCGGTCGATAATATCAAAATCCGATGAATCAGCCCAGGTCGACTTACTAACGGGATGTCCTAATACGTTACAAAATCGCATTTTAGCCAACGATCCAATCAGAGGAATAATTG
+
CCCCCGGGGFFFGGGGGGGGEFGGGGGFGGGGGGGGGGGGGGGGGGGGGGGFGGGGGGGGGGGGGGGGGGGGGGGGGFGGGGGGGGGGGGGGGGGGGGGEGGGGGGGGGGGGGGGGGGGGGGGGGGGGGGGGGGGGGGGGGGGGGGGGGGGGGGGGGGGGGGGGGGGGGGGGGGGGGGGGGGGGGGGGGGGGGGGGGGGGGGGGGGGGGFGGGGG
@M04570:107:000000000-JN8T3:1:1101:19125:19472 1:N:0:TAAGGCGA+TTCTAGCT
TTCTAGCACAAGAAAGTCGAAGTATATATTTTACTCGATACAAACTATTTTTTTTGAGGATCCACTGTAATAATGAAAAAGATTTCTGCATATATACGCAAATCGGTCGATAATATCAAAATCCGATGAATCAGCCCAGGTCGACTTACTAACGGGATGTCCTAATACGTTACAAAATCGCATTTTAGCCAACGATCCAATCAGAGGAATAATTG
+
CCCCCGGGC?5CCFFGGGGGGGFFGEGGGGGGGGGGGGGGGGGGGGGGGGGDEGGDGGG,CFGGGGGGFGGGGGFGGGGGGGEGCEFGGGFGGEFGGGGCFCGFGEFFGGGGGGGGGGGGGGFGGGC:FGGGGGGGGGCGGGGCFEGGGGGGGGGGGGGFFGGGGGGG?FGDEGFGDFGEGDEDFCFGGGF7CEFCGEGGGGGG9FFFGFG?FGF
@M04570:107:000000000-JN8T3:1:1101:5670:19530 1:N:0:TAAGGCGA+TTCTAGCT
TTCTAGCACAAGAAAGTCGAAGTATATATTTTACTCGATACAAACTATTTTTTTTTGAGGATCCACTGTAATAATGAAAAAGATTTCTGCATATATACGCAAATCGGTCGATAATATCAAAATCCGATGAATCAGCCCAGGTCGACTTACTAACGGGATGTCCTAATACGTTACAAAATCGCATTTTAGCCAACGATCCAATCAGAGGAATAATT
+
CCCCCGG9968C;<CFCCFF<FDFGGGFEEGAGAFGEGGGGGG9FAFEFDEGEEEC+CFGCCEFEEFEGEGGCFF<EFGGGGGDFGFGG,CCE,<FBEGDEGGGGGGE?@:?FG,<E,<F9FFEFGGECFFGEG9,FCGGG8FEGGGEFCAGGGGDEEEGFGFFGFGGGGGGGGG=9<FFEF>9CFGGGGCGGCBFFGDGC9FCF,4DCBFFF;5
@M04570:107:000000000-JN8T3:1:1101:11306:19566 1:N:0:TAAGGCGA+TTCTAGCT
TTCTAGCACAAGAAAGTCGAAGTATATATTTTACTCGATACAAACTATTTTTTTTTGAGGATCCACTGTAATAATGAAAAAGATTTCTGCATATATACGCAAATCGGTCGATAATATCAAAATCCGATGAATCAGCCCAGGTCGACTTACTAACGGGATGTCCTAATACGTTACAAAATCGCATTTTAGCCAACGATCCAATCAGAGGAATAATT
+
CCCCCGGCCF=FCFGGFCFEGGFGGGFAFFGGGGGGGGGFGGGGGGCEGGGG>ECCFGGGGGGGGGGGGEGGGGGFGGEGGGGGFGFFGGGGGGGGFFGGGGGGFGGGGGFGGGGGGGGGGGGCFGGGGGGGGGGG<FGGGGGGGGGGGGGGFGGGGGGGGGGGGGGGGFEDCFGGGGGGGGGDGFGGCFDFGGGGGFGCGGGGGCFFGDGFGGG
@M04570:107:000000000-JN8T3:1:1101:20643:19614 1:N:0:TAAGGCGA+TTCTAGCT
TTCTAGCACAAGAAAGTCGAAGTATATATTTTACTCGATACAAACTATTTTTTTTGAGGATCCACTGTAATAATGAAAAAGATTTCTGCATATATACGCAAATCGGTCGATAATATCAAAATCCGATGAATCAGCCCAGGTCGACTTACTAACGGGATGTCCTAATACGTTACAAAATCGCATTTTAGCCAACGATCCAATCAGAGGAATAATTG
+
CCCCCGGGCBDFGGGGGGGGGGGFGGGFGGGGGGGGGGGGGGGGGGGGGGGFGGGGGGG<FGGGGGGG,CEFGGGGGGGEEGFGGGGGGGGGGGGFGGGGGGGGGGGGGGGGGGGGGGGGGGGGGGGGGGGGGGGGGGGGGGGGGGGGGGGGGGGGGGGGGGGGGGFFFGGGGGGGGFGGGGEGGGGGGGGGGGGGGGGGGFFGFGGGGGGGGGF
@M04570:107:000000000-JN8T3:1:1101:11538:19875 1:N:0:TAAGGCGA+TTCTAGCT
TTCTAGCACAAGAAAGTCGAAGTATATATTTTACTCGATACAAACTATTTTTTTTTGAGGATCCACTGTAATAATGAAAAAGATTTCTGCATATATACGCAAATCGGTCGATAATATCAAAATCCGATGAATCAGCCCAGGTCGACTTACTAACGGGATGTCCTAATACGTTACAAAATCGCATTTTAGCCAACGATCCAATCAGAGGAATAATT
+
CCCCCGGCDF<CFFGGGGGGGGGGGGGGGGGGGGGGGGGGGGGGGGGGGGGGGGGGGGGGGGGGGGGGGGGGGGGGGGGGGGGGGGGGGGGGGGGGGGGGGGGGGGGGGGGGGGGGGGGGGGGGGGGFGGGGGGGG@FGFFFGGGGGGGGGFGGGGGGGGGGGGGGGGGGGGGGGFGGGGGGEDEGGGGGFAAFGGGGGGGGFGGGGGFGGGFGG
@M04570:107:000000000-JN8T3:1:1101:4414:20603 1:N:0:TAAGGCGA+TTCTAGCT
TTCTAGCACAAGAAAGTCGAAGTATATATTTTACTCGATACAACCTATTTTTTTTGAGGCTCCACTGTAATAATGAAAAAGATTTCTGTATACATCCGCTAATCGGTCGATAATATCAAAATACGAAGAA
+
A668CFF9,00;;6C@=;B@6CCFGGG96C,6ECF@F8,,@FG6F6,C,,,666+8B@F<@<FC,C6,,6<FDCEAFED,FCCGA,CF,E,C,,C,,8,4@BE,CC484+4ECEGF,FAAFFAFE<:B::
@M04570:107:000000000-JN8T3:1:1101:21255:20651 1:N:0:TAAGGCGA+TTCTAGCT
TTCTAGCACAAGAAAGTCGAAGTATATATTTTACTCGATACAAACTATTTTTTTTTGAGGATCCACTGTAATAATGAAAAAGATTTCTGCATATATACGCAAATCGGTCGATAATATCAAAATCCGATGAATCAGCCCAGGTCGACTTACTAACGGGATGTCCTAATACGTTACAAAATCGCATTTTAGCCAACGATCCAATCAGAGGAATAATT
+
CCCCCGFGGFDFGGGGGGGGGGGGGGGGFGGGGGGGGGGGGGGGGGGGGGGGGGGGGGGGGGGGGGGGGGGGGGGGGGGGGGGGGGGGGGGGGGGGGFGGGGGGGGGGGGGGFGGGGGGGGGGGGDFFEGGGGGAFGGGGGFGGEGGGGGGGDCFGGGDGGGDGGGGGGGGDFGGGGGCCEGECEGGGGGFGGGEGGGGFFGGGGGGGGGGFFEG
@M04570:107:000000000-JN8T3:1:1101:14050:21087 1:N:0:TAAGGCAA+TTCTCGCT
CCTACGGGTGGCTGCAGTAGGGAATCTTCCACAATGGGCGCAAGCCTGATGGAGCAACGCCGCGTGAGTGAAGAAGGTCTTCGGATCGTAAAACTCTGTTGTCAGAGAAGAACAAGCGAGAGAGTAACTGTTCTTGTATTGACGGTATCTAACCAGAAAGCCACGGCTAACTACGTGCCAGCAGCCGCGGTAATACGTAGGTGGCAAGCGTTGTCCGGATTTATTGGGCGTAAAGGGAACGCAGGCGGTCCTTTAAGTCTGATGTGAAAGCCTTCGGCTTAAC
+
CCCCCGGGCD9FF6,CFC,EF@<;6,;C@F9F@666,C,7C@++C@6;6@@,CCCFCF+@FGCG7+669CF<C,6,,CFG<F==:FGGGGF+,C=??EF<,B,<A55BF<FG<F,,=7::=:FGFFGCGGFE?BF9BFFFGGGGGGGGGGFGFAFFFGGGGGGGDGGGGGGGFGGGGGGGGGGGGGGGGGGGGFGGG:EFFGGGGGGGFGGGGGGGGDE/?9?FFFFCFGGGGGFGGF/<EGFGGF5?C3)2>DD?F>:@CFFBFFFGFFGGF*28E6<BFF:
@M04570:107:000000000-JN8T3:1:1101:13725:21118 1:N:0:TAAGGCGA+TTCTAGCT
TTCTAGCACAAGAAAGTCGAAGTATATATTTTACTCGATACAAACTATTTTTTTTGAGGATCCACTGTAATAATGAAAAAGATTTCTGCATATATACGCAAATCGGTCGATAATATCAAAATCCGATGAATCAGCCCAGGTCGACTTACTAACGGGATGTCCTAATACGTTACAAAATCGCATTTTAGCCAACGATCCAATCAGAGGAATAATTG
+
CCCCCGGC8DDGFFFFFFFGGGDGGGGGGDFGGGGGGFFGGGGEGGFGGGFABF@FGFGGGGGGGF@FGDEFFCEEG<CAFEGGCEGGGGEEEFFCFGEFGFGGGGGGGGBFCGF<9EEFG?F<=FGEFAF<E,,AC=?=F8:+@F7?FFGAEF>83@FEFBFDDFCC@>D8EDFGGCE>E6BECAFFGGCFFCFC8BEEEG,ECCC6CGGGCEG
@M04570:107:000000000-JN8T3:1:1101:18404:21186 1:N:0:TAAGGCGA+TTCTAGCT
TTCTAGCACAAGAAAGTCGAAGTATATATTTTACTCGATACAAACTATTTTTTTTTGAGGATCCACTGTAATAATGAAAAAGATTTCTGCATATATACGCAAATCGGTCGATAATATCAAAATCCGATGAATCAGCCCAGGTCGACTTACTAACGGGATGTCCTAATACGTTACAAAATCGCATTTTAGCCAACGATCCAATCAGAGGAATAATT
+
CCCCCGGFGBDEEFCAFGGEFGGGGGGGGGGGFFGFFFGGGGGGGGGGFGGGGGGGEGGFGFFGGGGGGFGGFGGGGGGFF7@FGGFGGGGGFGGGGEFGGGGGGGGGGG:FFGGGGGGGFFGGGGGCGGGGCFGGGGGGGGGGGGGGGGGGGFGGGCEGGGGGACDFGGGGGEGGCECGEG>CEFGGGGFEF*@DCFGGGGGGG9AFGG6FGGG
@M04570:107:000000000-JN8T3:1:1101:22865:21188 1:N:0:TAAGGCGA+TTCTAGCT
TTCTAGCACAAGAAAGTCGAGGTATATATTTTACTCGATACAAACTATTTTTTTTGAGGATCCACTGTAATAATGAAAAAGATTTCTGCATATATACGCAAATCGGTCGATAATATCAAAATCCGATGAATCAGCCCAGGTCGACTTACTAACGGGATGTCCTAATACGTTACAAAATCGCATTTTAGCCAACGATCCAATCAGAGGAATAATTG
+
BCCCCGFGGFFFGGGGGGGGGGFEGGGCEGGGGGFEGGGDGGGGFGGGGGGGGEGGGGGGGDGFFGGGGEFGGGGGGGGGGGGGGGGFAGGEEEGGGGGGGGGFGGGGGGGGGFFGGGGGGGFGGGFGGFFGGGF?@FGGGFEEGGGGGGGGGGGGGGGDGFFGGGCFCGFGGGGE8FGCDEGGGGGGGFCECEEDF>FCCCEACFEFGGGGGGG
@M04570:107:000000000-JN8T3:1:1101:8876:21251 1:N:0:TAAGGCGA+TTCTAGCT
TTCTAGCACAAGAAAGTCGAAGTATATATTTTACTCGATACAAACTATTTTTTTTGAGGATCCACTGTAATAATGAAAAAGATTTCTGCATATATACGCAAATCGGTCGATAATATCAAAATCCGATGAATCAGCCCAGGTCGACTTACTAACGGGATGTCCTAATACGTTACAAAATCGCATTTTAGCCAACGATCCAATCAGAGGAATAATTG
+
BCCCCGF99;)C<C@CC=FFFFFFGGGF@EGDGGGFG<FFGGGGGGCGGGFFFE@FGGGEE8FDGGGAEAEAFFGGFCFGGGGGGGFGGGGGGGGGGGDE@FGBFGEGFG:DFCCFCFFGFFGGGGGGGGFEEGDFGGCFGGGGCGGGGGGGGGEEFGGFCFGGFGFGGGGGGGGGF9AEGGECFFFGCFCFFEGG>5DFEFCCFGGGG,DD7FF
@M04570:107:000000000-JN8T3:1:1101:14071:21335 1:N:0:TAAGGCGA+TTCTAGCT
TTCTAGCACAAGAAAGTCGAAGTATATATTTTACTCGATACAAACTATTTTTTTTGAGGATCCACTGTAATAATGAAAAAGATTTCTGCATATATACGCAAATCGGTCGATAATATCAAAATCCGATGAATCAGCCCAGGTCGACTTACTAACGGGATGTCCTAATACGTTACAAAATCGCATTTTAGCCAACGATCCAATCAGAGGAATAATTG
+
CCCCCGF9ADDFFGGGGEFEFGCFGGFGGGEFGGGGGGGGGGGGGGGGGGGFGGGGGGGGGGGGGGGGFGGGGGGGGGGGGGGGGGGGGGGGGGGGGGGGGGGGGGGGGGGGGGGGGGGGGGGGGGGGGGGGGGGGGGGGGGGGGGGGGGGGGGGGGGGGGGGGGGGGGGGGGGGGGGGGGGGGGFGGGGGGGGGCFEGGGFCGFFGGGGGGGGC
@M04570:107:000000000-JN8T3:1:1101:18125:21417 1:N:0:TAAGGCGA+TTCTAGCT
TTCTAGCACAAGAAAGTCGAAGTATATATTTTACTCGATACAAACTATTTTTTTTGAGGATCCACTGTAATAATGAAAAAGATTTCTGCATATATACGCAAATCGGTCGATAATATCAAAATCCGATGAATCAGCCCAGGTCGACTTACTAACGGGATGTCCTAATACGTTACAAAATCGCATTTTAGCCAACGATCCAATCAGAGGAATAATTGGCTGGCTCTTATACAAATCTCCGAGCCCAC
+
ACCCCGGGGFFFGGDFFFEGGGGGGGGC<FFFFEFFC<FFGFGGGFGGGGG,:+7CEGGCFGGGGGF9E@9EE<FAC<CCFDFGGFGGGEFCFGGGGGGD>CBEFG=FFG:FFFFDAEFFE<EFFGCFGGGGGGG<7AFGAFG@FFC?EFGG8@8>C3@@ACF=,CFFFF,DE=EFF:>>++61@,@F=FF<>CFBFGGGGDF<5@CGD,:D:DCF8AE*:>FCFGC@=E*,<ABF8?EEDGFDG
@M04570:107:000000000-JN8T3:1:1101:24118:21419 1:N:0:TAAGGCGA+TTCTAGCT
TTCTAGCACAAGAAAGTCGAAGTATATATTTTACTCGATACAAACTATTTTTTTTGAGGATCCACTGAAATAATGAAAAAGATTTCTGCATATATACGCAAATCGGTCGATAATATCAAAATCCGATGAATCAGCCCAGGTCGACTTACTAACGGGATGTCCTAATACGTTACAAAATCGTATTTTAGCCAACGATCCAATCAGAGGAATAA
+
ACCCCGGGADDFFDEGGGGEDCFGGGE<6C<FFGGCFCCEFFGGGGGGGGGFDG7@@DGGFGGGGGG,CF6CCCC<E<<F,DGGFDFGF<,CC<FGFEGFFFF<FD=CFG7FB9FC9<?FFFFFCG7FFDFGGDD4+4BE,AF:BG@?FEFF8CFGF@F8A3AFDFG9DFA>EFFFGC,+3>6C,@EGCFE>CCFFGGGFFC6EEDEFD8EF
@M04570:107:000000000-JN8T3:1:1101:19197:21563 1:N:0:TAAGGCGA+TTCTAGCT
TTCTAGCACAAGAAAGTCGAAGTATATATTTTACTCGATACAAACTATTTTTTTTTGAGGATCCACTGTAATAATGAAAAAGATTTCTGCATATATACGCAAATCGGTCGATAATATCAAAATCCGATGAATCAGCCCAGGTCGACTTACTAACGGGATGTCCTAATACGTTACAAAATCGCATTTTAGCCAACGATCCAATCAGAGGAATAATT
+
ACCCCGGGGFFFGGGGGGGGGGFGGGGGGGGGGGGGGGFEFGGFGGFGGGGGGGGGGGGGG@FGGGGGGGGGGGFGGGCCFFFDGGGGGGGGGFFFGGGGFGGGGGGGGGGGGGGGGGGGGGGGGGGGGGGGGGGGGGGGGGGGGFGGGGGGGGGGGGGGGGGGGCDFGGGGGGGGGCC,@4:EEGDFFGGGGGGGGGGGGFCGGGGFCGGFFFF
@M04570:107:000000000-JN8T3:1:1101:13246:21848 1:N:0:TAAGGCGA+TTCTAGCT
TTCTAGCACAAGAAAGTCGAAGTATATATTTTACTCGATACAAACTATTTTTTTTTGAGGATCCACTGTAATAATGAAAAAGATTTCTGCATATATACGCAAATCGGTCGATAATATCAAAATCCGATGAATCAGCCCAGGTCGACTTACTAACGGGATGTCCTAATACGTTACAAAATCGCATTTTAGCCAACGATCCAATCAGAGGAATAATT
+
CCCCCGGFDFBFEFFGGGGG@FGEGGFGGGGGGGGGGGGGGGGGGGCFGGGGGDGGDGGGGGGGFFGGGGGGGGGGGGGGGGGGFGGGFFFGGGGGFGCGGGGGGEGGGDGGGGGC<FFGEGFFGGGFEFGGGGGG<FCFGGCFEGEGGGGGCGGGGGGGGGGGGCEGGGGGGEGGGGGGGGG@EGGGGGFGGGGG>FCCGGGGGGGGGGGGGGG
@M04570:107:000000000-JN8T3:1:1101:6060:22032 1:N:0:TAAGGCGA+TTCTAGCT
TTCTAGCACAAGAAAGTCGAAGTATATATTTTACTCGATACAAACTATTTTTTTTTGAGGATCCACTGTAATAATGAAAAAGATTTCTGCATATATACGCAAATCGGTCGATAATATCAAAATCCGATGAATCAGCCCAGGTCGACTTACTAACGGGATGTCCTAATACGTTACAAAACCGCATTTTAGCCAACGATCCAATCAGAGGAATAATT
+
CCCCCGGCCB=FCFFF=CBF<@CEFGFF,6@EFE<FF?FCFGG,FE,CEGGGC:@F@FGF,6CC,CFFFEGE,EFE<CEEFCFGGFDECCCE,EG,,CCFFGCFGGGEFGCFGGGGA?<5AFG<F@E@?FFFFGCEE:FFGFGDGGGFGFFDFFC@C>>CB;=ADBFFGGFGG=F9=,,4@CG6CFGGFG,EFGG73>:,DFGGD9>C>C6>FFG
@M04570:107:000000000-JN8T3:1:1101:9144:22353 1:N:0:TAAGGCGA+TTCTAGCT
TTCTAGCACAAGAAAGTCGAAGTATATATTTTACTCGATACAAACTATTTTTTTTGAGGATCCACTGTAATAATGAAAAAGATTTCTGCATATATACGCAAATCGGTCGATAATATCAAAATCCGATGAATCAGCCCAGGTCGACTTACTAACGGGATGTCCTAATACGTTACAAAATCGCATTTTAGCCAACGATCCAATCAGAGGAATAATTG
+
CCCCCGGGCFDFEFGGGGGGGGGGGGGGGGGGGGGGGGGFFGGFDFCFFGGGGGGGGFGGGGGGGGGGGGGGGGGGGGGGGGGGGGGGGGGGGGGGGGGGGGGGCEF>BGGGGGGCFFFGGGGGGEFGGGGGGGGGGGGGGGGGDFGGGGGGGGGGCFGDGFFGGGGGGGGGGGGGGGGGGGGEGGGGFEGGGGGGFEGGGGGG6EFFGGGGGGG
@M04570:107:000000000-JN8T3:1:1101:16729:22564 1:N:0:TAAGGCGA+TTCTAGCT
TTCTAGCACAAGAAAGTCGAAGTATATATTTTACTCGATACAAACTATTTTTTTTTGAGGATCCACTGTAATAATGAAAAAGATTTCTGCATATATACGCAAATCGGTCGATAATATCAAAATCCGATGAATCAGCCCAGGTCGACTTACTAACGGGATGTCCTAATACGTTACAAAATCGCATTTTAGCCAACGATCCAATCAGAGGAATAATT
+
CCCCCGGGFFDFEFFGFFFGGGGGGGGGGGGGGGGGGFGEGEG9EF9EGGGGGGGGGGFGCEFGGGGGGGGGGGFGGFGGGGGGGGGGGGDGGGGGFGGGGGGGGGDGGGEGGGGGGGGGGGGGEGGGGGGGGGGGFGGGGGGGDGGGGGGGGGGGDFGGGGGGG9DG9FFGGGEG@FFFEFEEEGFGGDEGGGGGGGEFFGGC9EEFGGGGC;F
@M04570:107:000000000-JN8T3:1:1101:15506:22618 1:N:0:TAAGGCGA+TTCTAGCT
TTCTAGCACAAGAAAGTCGAAGTATATATTTTACTCGATACAAACTATTTTTTTTTGAGGATCCACTGTAATAATGAAAAAGATTTCTGCATATATACGCAAATCGGTCGATAATATCAAAATCCGATGAATCAGCCCAGGTCGACTTACTAACGGGATGTCCTAATACGTTACAAAATCGCATTTTAGCCAACGATCCAATCAGAGGAATAATT
+
CCCCCGGDFF<FFGGGGGGGGG@F<FGG<<DEG,E<F<FE7FF<E<,FFGCF@@7++6CAG<FFAFGD,E,,9E<EF<FFGEC@EEFFGFGG9CEF9FEC=:@D9?CB4CG+FFFGFFCFAFFFDGFGGFGGFFG<EFCFGFGG>FE7A<FFFGEGGDFEFGGGG9FFFGGFFEGFGGG7@CECEGGGGCGFF8EGGF>9>ECCFFGGGGF??DG
@M04570:107:000000000-JN8T3:1:1101:10756:22629 1:N:0:TAAGGCGA+TTCTAGCT
TTCTAGCACAAGAAAGTCGAAGTATATATTTTACTCGATACAAACTATTTTTTTGAGGATCCACTGTAATAATGAGAAAGATTTCTGCATATATACGCAAATCGGTCGATAATATCAAAATCCGATGAATCAGCCCAGGTCGACTTACTAACGGGATGTCCTAATACGTTACAAAATCGCATTTTAGCCAACGATCCAATCAGAGGAATAATTGG
+
CCCCCGGFCF)==C<FCEG@@7F<E<FFCCFGGGGFEG8ECG@<@F@FFEEFGG>BFGC<FF9F@FFGFD<EFGFGEE<EDD6CC<FC<D,FFGGDGGGCCGCFDFGGGGGEG<EFEFGGGGCGG:FEGFEE<5ACEB<<EFGF?4FFFCE,?CFCC+F;FGCAFFGCGG<EDFGGGGGGGEGFGGEGGGGG<EGGGGGGGE;9:C8E7ECD;F>
@M04570:107:000000000-JN8T3:1:1101:21938:22805 1:N:0:TAAGGCGA+TTCTAGCT
TTCTAGCACAAGAAAGTCGAAGTATATATTTTACTCGATACAAACTATTTTTTTTGAGGATCCACTGTAATAATGAAAAAGATTTCTACATATATACGCAAATCGGTCGATAATATCAAAATCCGATGAATCAGCCCAGGTCGACTTACTAACGGGATGTCCTAATACGTTACAAAATCGCATTTTAGCCAACGATCCAATCAGAGGAATAATTGGCTGTCGTTTATACACATCTCCGAGCCCACGAGACTACGG
+
ACBCCFFD=6D<ECEDF@FGDGCFGGGA@EFFFCF<F,@86EF9,;;C@,6@+@B@F,E@@FFC@F<FFGDFFFGGAFF<,,6<CFG,@<,@C<EF,C6,@7<<FGCCE:8E75FEFFCCFCE=F@FCGGGGF9B,8AFD5E>:FF:D<AFGDGDD@FFDG=,F?FDG?DB,@FF3DDFC68+;@;DFCFFFF@>>5:9D;B8F6ED8CDGFCD>4,?1:>**3;:;F8FF6CGF8:AG;B5=GGFGG59CG475
@M04570:107:000000000-JN8T3:1:1101:10435:22837 1:N:0:TAAGGCGA+TTCTAGCT
TTCTAGCACAAGAAAGTCGAAGTATATATTTTACTCGATACAAACTATTTTTTTTGAGGATCCACTGTAATAATGAAAAAGATTTCTGCATATATACGCAAATCGGTCGATAATATCAAAATACGATGAATCAGCCCAGGTCGACTTACTAACGGGATGTCCTAATACGTTACAAAATCGCATTTTAGCCAACGATCCAATCAGCGGAATAATTG
+
@BA@8FE9A:8<6CFACFGGFG6EFGGC,C,,E,F9FFE86FG,;,,C@CC@BB@FGFG<@EFFCCFFCAACEECC9<9<FFF<,,CF9E,ECEF,,C=,@>?CF7?:C>8C,EFF<FGGGG,:DF?D?DE?5A,A?BF+9,64=C@?FEFDAGDBC::8DFD9CFDCDD>,+CF<=>F8@E+@>;>6,43@3;D7@8EGC8:E,:8CE5>,>;C
@M04570:107:000000000-JN8T3:1:1101:8405:22895 1:N:0:TAAGGCGA+TTTTAGCT
TCTAGCACAAGAAAGTTGAAGTATATATTTTACTCGATACAAACTCTTTCTTTTGAGGATCCACTGTAATAATGAAAAAGATTTCTGCATATATACGCAAATCGGTAGATAATATCAAAATACGATGAATCAGCACAGGTCGACTTACTAACGGGATGTCCTAATACGTTACAAAATCGCATTTTAGCCAACGATCTAATCAGAGGAATAAT
+
@BC@FF,=95C,6CE<-6;,FCFDFFCC9CCEF<CFF,CFGGCFF,FDA,<,<CE,D,6;CF<@ACFEEFCDFGGGGGGGFFGGGFGCDDFGGFEFGGGGEFFGDC,8C?FFGF9,<E<<,,,69AF<EFEEDB,4A8:9,>FD=+<9AFF@FGGG7CE@==DFCDE+:8EECGFGE8CFE++@DCF9@BGGEFF?,7@@99EF9=FF8BEE
@M04570:107:000000000-JN8T3:1:1101:10417:22996 1:N:0:TAAGGCGA+TTCTAGCT
TTCTAGCACAAGAAAGTCGAAGTATATATTTTACTCGATACAAACTATTTTTTTTGAGGATCCACTGTAATAATGAAAAGGATTTCTGCATATATACGCAAATCGGTCGATAATATCAAAATCCGATGAATCAGCCCAGGTCGACTTACTAACGGGATGTCCTCATACGTTACAAAATCGCATTTTAGCCAACGATCCAATCAGAGGAATAATTG
+
@CCCCGGA8;8@FDGFCEGGDGFGGGGG9CFFFEG9FGGGCFE@FD6FEF@FGDCCGGG,<EE<8CECFE@FGGGGGDEFGGGG,CFFFGCFECFEDEBBFE,<?FEGGGGGG9FD<BEFGCCEFGGCBFGGGG?AFE<7?5=BFG:?FDG9FFGGGGED=DF,ACD,@FC>ECFA8DGGGGC6CDCGGF:CCEGG53EDFGGECDGDCFGG7;F
@M04570:107:000000000-JN8T3:1:1101:23792:23085 1:N:0:TAAGGCGA+TTCTAGCT
TTCTAGCACAAGAAAGTCGAAGTATATATTTTACTCGATACAAACTATTTTTTTTGAGGATCCACTGTAATAATGAAAAGGATTTCTGCATATATACGCAAATCGGTCGATAATATCAAAATCCGATGAATCAGCCCAGGTCGACTTACTAACGGGATGTCCTAATACGTTACAAAATCGCATTTTAGCCAACGATCCAATCAGAGGAATAATTG
+
BCCCCGGF,@DFCF86F9F@DEGAC9C<,<E<FFE<FEFFFFGAFF<FG<FCGGGG,D8FDGCFGGG,69ECFCFGGGF<@FGGGEFGGGGFGGG9FF:FE>FGFCFBFGGEGGGFDCEFG9<EFB:FFGFGGGGBFEEFEEGGGGGFGC?FGGGGFG>D9CBDEFGGGFGGGGFFCDFEFGEECFGGDDFGGG8DECFGCCFGGCFGFFGGG9@
@M04570:107:000000000-JN8T3:1:1101:11264:23194 1:N:0:TAAGGCGA+TTCTAGCT
TTCTAGCACACGAAAGTCGAAGTATATATTTTACTCGATACAAACTATTTTTTTTGAGGATCCACTGTAATAATGAAAAAGATTTCTGCATATATACGCAAATCGGTCGATAATATCAAAATCCGATGAATCAGCCCAGGTCGACTTACTAACGGGATGTCCTAATACGTTACAAAATCGCATTTTAGCCAACGATCCAATCAGAGGAATAATTG
+
CCCCCFGGGF)@@@BFECCGFGGGFGGG<@AGGGGGGCDAFGGGGF<@FFFGGGGG,CFFFG@FFFFFE9FGGGGFFF<E@FFGGGGGGGG,F9EB<EE>+C?5BFE@FDEGCFGAFFFFGG8FGGCGGGFGGGG8BFF@FFGGGDFGGGFGGGGG=BF8,CFGGFFFC>F=@@9DB>FC:CG9DFECA@DBCCFDC>D?AF?7D>DFFGGGCFG
@M04570:107:000000000-JN8T3:1:1101:13001:23582 1:N:0:TAAGGCGA+TTCTAGCT
TTCTAGCACAAGAAAGTCGAAGTATATATTTTACTCGATACAAACTATTTTTTTTTGAGGATCCACTGTAATAATGAAAAAGATTTCTGCATATATACGCAAATCGGTCGATAATATCAAAATCCGATGAATCAGCCCAGGTCGACTTACTAACGGGATGTCCTAATAAGTTACAAAATCGCATTTTAGCCAACGATCCAATCAGAGGAATAATT
+
CCCCCGGCEBDE6CEFFGGGGGGGGGGEGCDEFCFFGGFCFGGFGFDGGGGDG>FGG7FFGFGDFFFGGGGGGGDFE<EEFGFAEFDFGGGGGFFE?FGGGEGCDFGEFFECFEGGFGGFGCEE<CC:FFGGGGFAA:FCFAFG@B:FGDCG<=FEGGCEGGGFFDDD,=FFGA;D@,=,@EG7CGGFG=>FG*>D:,*@DFGFAFEGFGGGGGG
@M04570:107:000000000-JN8T3:1:1101:14367:23686 1:N:0:TAAGGCGA+TTCTAGCT
TTCTAGCACAAGAAAGTCGAAGTATATATTTTACTCGATACAAACTATTTTTTTTGAGGATCCACTGTAATAATGAAAAAGATTTCTGCATATATACGCAAATCGGTCGATAATATCAAAATCCGATGAATCAGCCCAGGTCGACCTACTAACGGGATGTCCTAATACGTTACAAAATCGCATTTTAGCCAACGATCCAATCAGAGGAATAA
+
CCCC<FGC8DDD@E<FECFE6C6FGEGFGF@,E9FEFF86CFG@F9;CAEF,7CF+BCF@:CFFFF,6CFEAC@,66C<CFFFFCCFACFCFC,9,,9,8F7<<FC@BF::,CFFGA,@EC<,?FEGGGGCEE<,EFC<?AFGG@4@FGGFF8F+CEFEGGA=FFFG;:3>8BFFD8FFEF8E@EFDC9C9F<:D@,:D?FC,AC9:@:6C;
@M04570:107:000000000-JN8T3:1:1101:9434:23736 1:N:0:TAAGGCGA+TTCTAGCT
TTCTAGCACAAGAAAGTCGAAGTATATATTTTACTCGATACAAACTATTTTTTTTTGAGGATCCACTGTAATAATGAAAAAGATTTCTGCATATATACGCAAATCGGTCGATAATATCAAAATCCGATGAATCAGCCCAGGTCGACTTACTAACGGGATGTCCTAATACGTTACAAAATCGCATTTTAGCCAACGATCCCATCAGAGGAATAATT
+
CCCCCGG99DDD@EFGGFGGGGGGGGGGFGGGGGGGGGGGDGGFGG,FFGGGEECGEGGGGGGFFGGGGFFEFGGGGAFFGDFGGGFGGFGGGGGFGFF7FGGGGGEGGGGCAFGFGFFFGFGFGDFDGFFFGFGGBEFEGEFGCF:FEGGGGFEECFEEFGGGGCFFFGFGDGGFFGGGGGGGDAECGGCFGGCFECEGFFFF9FDG>EGFGCG
@M04570:107:000000000-JN8T3:1:1101:19148:23755 1:N:0:TAAGGCGA+TTCTAGCT
TTCTAGCACAAGAAAGTCGAAGTATATATTTTACTCGATACAAACTATTTTTTTTTGAGGATCCACTGTAATAATGAAGAAGATTTCTGCATATATACGCAAATCGGTCGATAATATCAAAATCCGATGAATCAGCCCAGGTCGACTTACTAACGGGATGTCCTAATACGTTACAAAATCGCATTTTAGCCAACGATCCAATCAGAGGAATAATT
+
CCCCCFGFCFDCFFFDFGGGGG8FGFGFEAC<EFGGGFECGGG9FE@FEFFD:FCGC7FFEEFGGGFFGGGFCF<FECDCEEFFFF<CFGGAFFGDEFCFGGGF=FEFGFG7EFGGG9EFFFGCEEC:CFFCC9<8FCFEF=FGGEECGGDGGFEDGGGGADFFG;F;,:C@FGGDFC<8AFE7CFGGGGFGGG@FGGEGGC,@9B:EGG?9CBE
@M04570:107:000000000-JN8T3:1:1101:8251:23814 1:N:0:TAAGGCGA+TTCTAGCT
TTCTAGCACAAGAAAGTCGAAGTATATATTTTACTCGATACAAACTATTTTTTTTTTAGGATCCCCTGTAATAATGAAAAAGATTTCTGCATATATACGCAAATCGGTCGATAATATCAAAATCCGATGAATCAGCCCAGGTCGACTTACTAACGGGATGTCCTAATACGTTACAAAATCGCATTTTAGCCAACGATCCAATCAGAGGAATAATT
+
CCCCCFE9968C;E<ECFFGCCG,,@,CC,CC<C@,8EECG<E<CF,CF,EFE+@@+CC@,,6E8DF76CFFGGGFFEFF8F<F9CFFFA9FDFEG,C8FFDGGCF,CFE7=FBB<<EFC,AEFFG=BCFFFC5F@FFGDEA=FEFE79,EFC,>+>:CC8F=;FFGGGGGGGGGGEDFGGGCEDGEFFFGCFGGF>@C6FFGG?F9CCECFD>=
@M04570:107:000000000-JN8T3:1:1101:11338:23952 1:N:0:TAAGGCGA+TTCTAGCT
TTCTAGCACAAGAAAGTCGAAGTATATATTTTACTCGATACAAACTATTTTTTTTTGAGGATCCACTAATAATGAAAAAGATTTCTGCATATATACGCAAATCGGTCGATAATATCAAAATCCGATGAATCAGCCCAGGTCGACTTACTAACGGGATGTCCTAATACGTTACAAAATCGCATTTTAGCCAACGATCCAATCAGAGGAATAATTGG
+
CCCCCGGGGF5FCFGGGGGECGFFGGGGGGGGGGGGGGFGGGGGGGCFGGGGGGGGGGGGGGGGGGGGGFGGGGCFGGGGCGGGGGGGGGFGGGGGGD7FGGFEGGGGGGGGGGGDGGGGGGFGGGGGGGGGGGGCG8=EFGGGGGGGGFFGGGGGGGGG9F;FGGGFGGDEGGGGGGGGGGDGGGGGGGGGGGGGGGGFFCFGGGGGGGGGCCC
@M04570:107:000000000-JN8T3:1:1101:23660:24319 1:N:0:TAAGGCGA+TTCTAGCT
TTCTAGCACAAGAAAGTCGAAGTATATATTTTACTCGATACAAACTATTTTTTTTTGAGGATCCACTGTAATAATGAAAAAGATTTCTGCATATATACGCAAATCGGTCGATAATATCAAAACCCGATGAATCAGCCCAGGTCGACTTACTAACGGGATGTCCTAATACGTTACAAAATCGCATTTTAGCCAACGATCCAATCAGAGGAATAATT
+
CCCCCGGGFFDFGFGGGGGGGGGGGGGGGGGGGGGGGGGGGGGGGGCFGGGGGGGGGGGGGFGGGGGGGGGGGGGGDFGGGGGGGGGGGFFGGGGGGGGGGGGGGGGGGGGGGGGGGCFGGGGGGGGGGGFGGGGGFGFGGGGGGGDGDGGGGGGGGGGGGGGGGGGGGGGGGGGGGGGGGFCEGGGGGGGGGGGGGGDFGGGGGGGGGGGGGGG
@M04570:107:000000000-JN8T3:1:1101:11012:24334 1:N:0:TAAGGCGA+TTCTAGCT
TTCTAGCACAAGAAAGTCGAAGTATATATTTTACTCGATACAAACTATTTTTTTTGAGGATCCACTGTAATAATGAAAAAGATTTCTGCATATATACGCAAATCGGTCGATAATATCAAAATCCGATGAATCAGCCCAGGTCGACTTACTAACGGGATGTCCTAATACGTTACAAAATCGCATTTTAGCCAACGATCCAATCAGAGGAATAATTG
+
CCCCCGGDCFBF@FCFCECGGGGGGGFEFFFCFGGGGGGGGGGGGGEFGGGGGGGGFGGG?F,CCEFDGGGGGGGGGGGFGFGGGFEFGGGGFGGGGGGGGGGGFGF:CFCEGGGGFGGGGGFGGGGEGGGFGGGGDGGGGGGEGEGGGGGGGGFGGGGGGGGGGGGGGGGGEFGGGD8EFGEEGGGCCDFFFGGGFGGDEGEA6@FGGFGGG@F
@M04570:107:000000000-JN8T3:1:1101:16028:24564 1:N:0:TAAGGCGA+TTCTAGCT
TTCTAGCACAAGAAAGTCGAAGTATATATTTTACTCGATACAAACTATTTTTTTTTGAGGATCCACTGTAATAATGAAAAAGATTTCTGCATATATACGCAAATCGGTCGATAATATCAAAATCCGATGAATCAGCCCAGGTCGACTTACTAACGGGATGTCCTAATACGTTACAAAATCGCATTTTAGCCAACGATCCAATCAGAGGAATAATT
+
CCCCCGGGFFFGGGGGGGGGGGGGGGGGGGGGGGGGGGGDFGGCGGAFGGGGGGGGGEGGGGGGGGGGGGGGGGGGGGGFGGGGGGGGGGGFFGGGGGGGGGGGFGGGDGGGGGGGG,EFGGGF<FEEEFGGGGFDFGGFGGGGGGGGGGGGGFGGGGBEDEFGGCFDGGGGGGGGGGA4;8CCCEEGDGDGGFEEBFGGFE,@DGG>=FGGGDG
@M04570:107:000000000-JN8T3:1:1101:12164:24565 1:N:0:TAAGGCGA+TTCTAGCT
TTCTAGCACAAGAAAGTCGAAGTATATATTTTACTCGATACAAACTATTTTTTTTTGAGGATCCACTGTAATAATGAAAAAGATTTCTGCATATATACGCAAATCGGTCGATAATATCAAAATCCGATGAATCAGCCCAGGTCGACTTACTAACGGGATGTCCTAATACGTTACAAAATCGCATTTTAGCCAACGATCCAATCAGAGGAATAATT
+
CCCCCGG9ADDEEFCCFFGGGGGGGGGGGGGGGFGFGDFFGGGGFFCFGGGGDGEGGCGGGGGGDEFGGGGGGFGGGGGFGGFGFGGGGGGGFGFFFFGGGGFGFGGGGGGFGGGGGFGGGGF@BCFEGGGG9FGDEBFFF<EEF7FCF9FGGC@CEF7CDDDFGGGGFDFFGGGGGFFCEFCCCFDCCGFFFGGGGGCFGGGFGGGFGGDGGGG
@M04570:107:000000000-JN8T3:1:1101:13768:25092 1:N:0:TAAGGCGA+TTCTAGCT
TTCTAGCACAAGAAAGTCGAAGTATATATTTTACTCGATACAAACTATTTTTTTTGAGGATCCACTGTAATAATGAAAAAGATTTCTGCATATATACGCAAATCGGTCGATAATATCAAAATCCGATGAATCAGCCCAGGTCGACTTACTAACGGGATGTCCTAATACGTTACAAAATCGCATTTTAGCCAACGATCCAATCAGAGGAATAATTG
+
CCCCCGGDFFBFGGGGGFGGGGGGGGGGGGGGGGGFGGGGGFGGGG9FGGGGGGGGEGGGCDFGGGFFGFGGGGGGGGCGGGGGFGGGGGGGGGGGGGGGGGGGGGEFFGGGCGFDEFGGGGCFGGGGGGGGGGGDGGGGGGGGGGGGGGGGGGGGGGGGGGGGGGGGGGFGGGGFGCFEGEGGDEGGFGGGCEGGFGG?C7>EECF@E6EC7DC
@M04570:107:000000000-JN8T3:1:1102:20008:1308 1:N:0:TAAGGCGA+TTCTAGCT
TTCTAGCACAAGAAAGTCGAAGTATATATTTTACTCGATACAAACTATTTTTTTTTGAGGATCCACTGTAATAATGAAAAAGATTTCTGCATATATACGCAAATCGGTCGATAATATCAAAATCCGATGAATCAGCCCAGGTCGACTTACTAACGGGATGTCCTAATACGTTACAAAATCGCATTTTAGCCAACGATCCAATCAGAGGAATAATT
+
CCCCCGGGGGFGGGGGGGGGGGFGGGGGGGGGGGGGGGGFGGGGGGGGGGGGGGGGGGGGGGGGGGGGGGGGGGGGGGGGGGGGGGGGGGGGGGGGGGGGGGGGGGGGGGGGGGGGGGGGGGGGGGGFFGGGGGGGGGGGGGGGGGGGGGGGGGGGGGGGGGGGGGGGGGGGGGGGGGGFECEGGGGGGGGGGGDGGGGGGGGGGGGGGGGGGGG
@M04570:107:000000000-JN8T3:1:1102:13668:1487 1:N:0:TAAGGCGA+TTCTAGCT
TTCTAGCACAAGAAAGTCGAAGTATATATTTTACTCGATACAAACTATTTTTTTTTGAGGATCCACTGTAATAATGAAGAAGATTTCTGCATATATACGCAAATCGGTCGATAATATCAAAATCCGATGAATCAGCCCAGGTCGACTTACTAACGGGATGTCCTAATACGTTACAAAATCGCATTTTAGCCAACGATCCAATCAGAGGAATAATT
+
CCCCCGGFFFFGFGGGGGGGGGGGGGGGGGGGGGGGGGGGGGGGGGGGGGGGGGGGGGGGGGGGGGGGGGGGGGGGGGGGGGGGGGGGGGGGGGGGDGGGGGGGGGGGGGDFGEFEFGFGGGGGGGGFGGEGFFFGFCGGGGGGGGGGAEGGGGGGGGGGGGGGGFGGGGGGGGFGGGGGDGGBEFFGFGFFGGGGGGGGEFGGGGGGGFGFGGG
@M04570:107:000000000-JN8T3:1:1102:12771:1495 1:N:0:TAAGGCGA+TTCTAGCT
TTCTAGCACAAGAAAGTCGAAGTATATATTTTACTCGATACAAACTATTTTTTTTTGAGGATCCACTGTCATCATGAAAAAGATTTCTGCATATATACGCAAATCGGTCGATAATATCAAAATCCGATGAATCAGCCCAGGTCGACTTACTAACGGGATGTCCTAATACGTTACAAAATCGCATTTTAGCCAACGATCCAATCAGAGGAATAATT
+
CCCCCGGDADBFFFGGGGGG@F6C66;FC6,6E9,C;,,;@@6,EF,ECFCGE+C+7C<666CF<6,EC9C,<,6CF9,,9,:E,6CF9EE,<C,B9EF>@+@E<FEFFGGFGGFGADFGGGG?F@F@FGGFCFFGFGGFCEA+@>FGDFGGGGEGDCFGGGGA=FCED7FGGFGFF@FGGGG6CEEFCFGGFGGGGG@FGGGGF9FGFGFGGD@
@M04570:107:000000000-JN8T3:1:1102:18083:1496 1:N:0:TAAGGCGA+TTCTAGCT
TTCTAGCACAAGAAAGTCGAAGTATATATTTTACTCGATACAAACTATTTTTTTTTGAGGATCCACTGTAATAATGAAAAAGATTTCTGCATATATACGCAAATCGGTCGATAATATCAAAATCCGATGAATCAGCCCAGGTCGACTTACTAACGGGATGTCCTAATACGTTACAAAATCGCATTTTAGCCAACGATCCAATCAGAGGAA
+
CCCCCGGGFGFGEFFGGGGGFFEGGGGGGGGGGGGGGFGCGGGGGGFGGGGGGGGGGGGGGGGGGGGGGCFGGGGGGGGGGGFGGGGGGGGGGGGGGGAFEEGGGGGGGGGEGGGGGGGGGFGGGEFFFGDFGGGGGGGGGGGGGDGGGGGGGGGGGGGGGGGGGGGCDFGFGGGGGGEFGGECGGFFCGGGGGGGFGGGGCFCGGGGGG
@M04570:107:000000000-JN8T3:1:1102:7596:2120 1:N:0:TAAGGCGA+TTCTAGCT
TTCTAGCACAAGAAAGTCGAAGTATATATTTTACTCGATACAAACTATTTTTTTTGAGGATCCACTGTAATAATGAAAAAGATTTCTGCATATATACGCAAATCGGTCGATAATATCAAAATCCGATGAATCAGCCCAGGTCGACTTACTAACGGGATGTCCTAATACGTTACAAAATCGCATTTTAGCCAACGATCCAATCAGAGGAATAATTG
+
CCCCCGG9D8DFEAEFCCFGFGFGGGGF@CGEGGG-BFGGGGGFGGFGGFGGEGDGGGGF8<ECFGFFFGGGFGFFGGGGGGGGGGGGGGGGGGGGGGGEGGGDFGGFFG7E7EEGAEFGGGGGGD7CFGGGGGGA?EDGGGGGGGGF9EFG<FGGGGGC;FFGGFGF>FFFEGGGGCFEG:+@>AC8@FFCFEF7DCGGGGGGDEFFC,?ECFG
@M04570:107:000000000-JN8T3:1:1102:7600:2138 1:N:0:TAAGGCGA+TTCTAGCT
TTCTAGCACAAGAAAGTCGAAGTATATATTTTACTCGATACAAACTATTTTTTTTGAGGATCCACTGTAATAATGAAAAAGATTTCTGCATATATACGCAAATCGGTCGATAATATCAAAATCCGATGAATCAGCCCAGGTCGACTTACTAACGGGATGTCCTAATACGTTACAAAATCGCATGTTAGCCAACGATCCAATCAGAGGAATAATTG
+
CCCCCGGGF89EFFGGFFGGGGGGGGGGGFFGGGGGGGGGGGGGGGCFGGGGGGDGGCGGGGGCFFGF9FFGGDGFGGGGGGGAFFGDFFAGGFGFGGEFEGGGGGGGGGGGGGGGCGDGGFGGGGGCFFF,AB<,FB<FF@:CCFFDFGGGGGDGGGDFAFFGGGGGGCFFDGGFGCGEGGE+@FE@DGCGF6DFF59FGGGGFGGGFCGGGGF
@M04570:107:000000000-JN8T3:1:1102:10402:2164 1:N:0:TAAGGCGA+TTCTAGCT
TTCTAGCACAAGAAAGTCGAAGTATATATTTTACTCGATACAAACTATTTTTTTTTGAGGATCCACTGGAATAATGAAAAACATTTCTTCATATAGACGCAAATCGGTCGATAATATCAAAATACCATGAATCAGCCCAGGTCGACTCACTAACGGGATGTCCTAATACGTTACAAAATCGCATTTTAGCCAACGATC
+
CCCCCGGCAFFEFFGFEGGGGGFGGGFF<,,CFCFFFGGECFGFFG<AFFFGGCFE+@FCFC,C6E9E,C,,:,<@CFG<<,C6C,,C,<EFE<,,C=,++8>CC:=?B@F=FF?F,CEEGGG9A,EGEEFCFCEF9C8,::<+:+=+?,,?B=@+++@>:FGFG;CGG@FFC:,FF7F,5+13@ECADGGGGF:FGG
@M04570:107:000000000-JN8T3:1:1102:9926:2372 1:N:0:TAAGGCGA+TTCTAGCT
TTCTAGCACAAGAAAGTCGAAGTATATATTTTACTCGATACAAACTATTTTTTTTTGAGGATCCACTGTAATAATGAAAAAGATTTCTGCATATATACGCAAATCGGTCGATAATATCAAAATCCGATGAATCAGCCCAGGTCGACTTACTAACGGGATGTCCTAATACGTTACAAAATCGCATTTTAGCCAACGATCCAATCAGAGGAATAA
+
CCCCCGGFCFFGFGGFFGGGGGGGGGGGGGGGGGGGGGGGGGGGGGGGGGGGGGGDGGGGGFFCGGGGDGGGGGFGGGGGGDGGGGGGGGGGGGGCGGGGGGGGGGGGGGGGFEGGFGGGGGGGFGGGGGGFFGGGGGFFFEFGGGGGGGGGGGGGGGEGFFGGGGGGGGGGGGGGGFCEEFE>EGGGDFGGGGGGGGGGFD?FEEEF6F7C?
@M04570:107:000000000-JN8T3:1:1102:9182:2411 1:N:0:TAAGGCGA+TTCTAGCT
TTCTAGCACAAGAAAGTCGAAGTATATATTTTACTCGATACAAACTATTTTTTTTTGAGGATCCACTGTAATAATGAAAAAGATTTCTGCATATATACGCAAATCGGTCGATAATATCAAAATCCGATGAATCAGCCCAGGTCGACTTACTAACGGGATGTCCTAATACGTTACAAAATCGCATTTTAGCCAACGATCCAATCAGAGGAATAATT
+
CCCCCGGGGG?FFFGGCFGGGGG9FGGGGGGFFFGGGG8EFGGDGCFD9DGFEGGGGGGGDEGGGGGGGFGGCGGFGGGFF@FGGGGGGGCGGFGGGGCGGGGGGGGGGGGGGGGGGGGGGCFCGCFFDFGGGGGGF7FGFDFEFGGGGGFGGGGGGGGGGGGGGGGGGGGGGGCGFFFGGGGBCFEGGGGGGGGGGGGGGFCFGCGGCFGGGGG
@M04570:107:000000000-JN8T3:1:1102:23746:2496 1:N:0:TAAGGCGA+TTCTAGCT
TTCTAGCACAAGAAAGTCGAAGTATATATTTTACTCGATACAAACTATTTTTTTCGAGGATCCACTGTAATAATGAAAAAGATTTCTGCATATATACGCAAATCGGTCGATAATATCAAAATCCGATGAATCAGCCCAGGTCGACTTACTAACGGGATGTCCTAATACGTTACAAAATCGCATTTTAGCCAACGATCCAATCAGAGGAATAATTG
+
CCCCCGGGGGBFFGGGGGGGGGGGGGGGGGGGGGGGGGGCFGGGGGGGGGGGGGGGGGGGFFGCFFGEFAAFFFF@FGGFEFGGGGGGFCE@C9@FFFGFGCEFFCFFGDFGGGGGGGGGGGGGEGGCGGGFGEGGGGGFFGGEGGGDGFGGGGGGGEFGGDFGFFFGFGC:>FGGFFGGE@EGGFFFGFFGGGGCF5EGCFF79E>FG8EFGGG
@M04570:107:000000000-JN8T3:1:1102:7855:3275 1:N:0:TAAGGCGA+TTCTAGCT
CTAGCACAAGAAAGTCGAAGTATATATTTTACTCGATACAAACTATTTTTTTTGAGGATCCACTGTAATAATGAAAAAGATTTCTGCATATATACGCAAATCGGTCGATAATATCAAAATACGATGAATCAGCCCAGGTCGACTTACTAACGGGATGTCCTAATAAGTTACAAAATCGCATTTTAGCCAACGATCCAATCAGAGGAATAA
+
@@AFF9A8:CE<FFC6BCFFFA6FGGGC@FFFGGGEF@:DEEFF@FFGGGG@:FCFF89<9FFAFAEFAFC@C@<,E@FFEA<CFGCF<A,,EF6CCF76?,B,B:FECGEEFC<5,CEF,,?F==<,55,9,:4<E@EFG7=F+<EG9E,++@FGDGGGGDDF,,CBFC9@D<D>D+3+=+,8DEE<F>58:CGE9FC@FF9DC6CCF;
@M04570:107:000000000-JN8T3:1:1102:16263:3442 1:N:0:TAAGGCGA+TTCTAGCT
TTCTAGCACAAGAAAGTCGAAGTATATATTTTACTCGATACAAACTATTTTTTTTTGAGGATCCACTGTAATAATGAAAAAGATTTCTGCATATATACGCAAATCGGTCGATAATATCAAAATCCGATGAATCAGCCCAGGTCGACTTACTAACGGGATGTCCTAATACGTTACAAAATCGCATTTTAGCCAACGATCCAATCAGAGGAATAATT
+
CCCCCGGGGGFEFGGGGGGGGGGGGGGGGGGGGGGGGGGGGGGGGGGGGGGGGGGGGGGGGFGGGGGGG<FGGGGGGGGGGGGGGGGGGGGGGGGGGGGGGGGGGGGGGGGGGGGGGGGGGGGGGGGEGGGGGGGGGGGGGGDGGGGGGGGGGGGGGCFGGGGGGGGGGGGGGGGGGGGGGGEBCFEFFGGGGGGGGGGGGFFFDGGFGDCGGFG
@M04570:107:000000000-JN8T3:1:1102:15367:3636 1:N:0:TAAGGCGA+TTCTAGCT
TTCTAGCACAAGAAAGTCGAAGTATATATTTTACTCGATACAAACTATTTTTTTTTGAGGATCCACTGTAATAATGAAAAAGATTTCTGCATATATACGCAAATCGGCCGATAATATCAAAATCCGATGAATCAGCCCAGGTCGACTTACTAACGGGATGTCCTAATACGTTACAAAATCGCATTTTAGCCAACGATCCAATCAGAGGAATAATT
+
CCCCCGGGFGDFFFGGGGGGGGGGGGGGGGGGGGGGGGGEFGGGGGGGGGGGGGGGGGGGGGGGGGGGG9FGGGGGGGG,FFGGGGGGGGGGGGGGAFGGGGGGGGGGGGGGGGGGGGGGGGGGGGFFFGGGGGGGGGGGGGGGGGGGGGGGGGGGGGGGGGGGGGGGGGGGGGGGGGGGGGGGGGGGGGGGGGGGGGGGGGGFGGGGGGGGGGG
@M04570:107:000000000-JN8T3:1:1102:7498:3747 1:N:0:TAAGGCGA+TTCTAGCT
TTCTAGCACAAGAAAGTCGAAGTATATATTTTACTCGATACAAACTATTTTTTTTTGAGGATCCACTGTAATAATGAAAAAGATTTCTGCATATATACGCAAATCGGTCGATAATATCAAAATCCGATGAATCAGCCCAGGTCGACTTACTAACGGGATGTCCTAATACGTTACAAAATCGCATTTTAGCCAACGATCCAATCAGAGGAATAATT
+
CCCCCGGFF??DE<FDCECFGGFGGCGFCFFCGGGGGGE<@FGDGF,CEEFGGEGE7FFGGFGFFDFGGFGGGG9FEE@EFG7EEFFGGFGGGCGFEEFCE:>FCFGCCFGCFGEFGEE@FBF?F:FF@E<@??FF8FB=FGFC@FCFFGGGGGE7CC+8AFGFFCGGG@BF8:FDFGGGGC>+>@EABFB3FFEGG5:ECA?DF9D8:E7EF9C
@M04570:107:000000000-JN8T3:1:1102:14381:4249 1:N:0:TAAGGCGA+TTCTAGCT
TTCTAGCACAAGAAAGTCGAAGTATATATTTTACTCGATACAAACTATTTTTTTTGAGGATCCACTGTAATAATGAAAAAGATTTCTGCATATATACGCAAATCGGTCGATAATATCAAAATCCGATGAATCAGCCCAGGTCGACTTACTAACGGGATGTCCTAATACGTTACAAAATCGCATTTTAGCCAACGATCCAATCAGAGGAATAATTG
+
CCCCCGGGFG5ECFFGGGGGFEFGGGGGGGGGGGGGGG88FEGGGGGGGGFGGGGGGGGGGGGGGGGEA,EFAFF9FFF,BDGGGGGGGGGGGGGFFGGGGCGEGGEGGGGGGGGGGGGGFGGGDGGFEGFGGEFFGGGGFGGGGGFGGGGGGEGGCEGFGGGGGFGFFFCFEGGGGGG7@FE+DFGGGDGFGEGGG5ECFGFF9EFGGGGGGGG
@M04570:107:000000000-JN8T3:1:1102:8211:4249 1:N:0:TAAGGCGA+TTCTAGCT
TTCTAGCACAAGAAAGTCGAAGTATATATTTTACTCGATACAAACTATTTTTTTTTGAGGATCCACTGTAATAATGAAAAAGATTTCTGCATATATACGCAAATCGGTCGATAATATCAAAATCCGATGAATCAGCCCAGGTCGACTTACTAACGGGATGTCCTAATACGTTACAAAATCGCATTTTAGCCAACGATCTAATCAGAGGAATAATT
+
CCCCCGGDCDDFCFFGFFGGGGG9<EACEFDGFFDFGGGGG<EGGF,EFGGGGGGG7FGGGGGGGGGGFGGGGEFDCEGGGEGGGGGGGGCFGGGG9FFGEGGGGGGEFDGGGGGGGGGGGGGGGGGGGGGGGGGGGGGGGGGGGGGGGGGGGGGEDEGGGGGGGGGGGGGGGGFGGGFGCFECGGEFGGGFGGGGGGGGFFGGFGGGFGGGGFG
@M04570:107:000000000-JN8T3:1:1102:6200:4283 1:N:0:TAAGGCGA+TTCTAGCT
TTCTAGCACAAGAAAGTCGAAGTATAAATTTTACACGATACAAACTATTTTTTTTGAGAATCCACTGTAATAATGACAAAGATTTCTGCATATATCCGCAAATCGGTCGATAATATCAAAATCCGATGAATCAGCCCAGGTCGACTTACTAACGGGATGTCCTAATACGTTACAAAATCGCATTTTAGCCAACGATCCAATCAGAGGAATAATTG
+
CCCCCFEDAC6F<EDGFAFGCFG<6C,=,,,<CC,;,7C7:C6,6@,C@<FGGG:7,C,,:<E9,6FE,,E,CCFC,C<F<F6EECA9CE<,CEF,9B<7++6<F>BB@FFCGFFCF,9?,CEF+?4C9,5BA?F,+BE?ABC7C?CFFG,,AF7FDEFFGCF<?C@>FFFGG9,,8C=>++4+7EFEC<EF@88F:C9CF:8<4>D::BFF@>7
@M04570:107:000000000-JN8T3:1:1102:21428:4296 1:N:0:TAAGGCGA+TTCTAGCT
TTCTAGCACAAGAAAGTCGAAGTATATATTTTACTCGATACAAACTATTTTTTTTGAGGATCCACTGTAATAATGAAAAAGATTTCTGCATATATACGCAAATCGGTCGATAATATCAAAATCCGATGAATCAGCCCAGGTCGACTTACTAACGGGATGTCCTAATACGTTACAAAATCGCATTTTAGCCAACGATCCAATCAGAGGAATAATTG
+
CCCCCGGGGGFFGGGGGGGGGGGGGGGGGGGGGGGGGGGFGGGGGGGGGGGGGGGGGGGGGGGGGGGGGGGGGGGGGGGFGGGGGGGGGGGGGGGGGGGGGGGGGGGGGGGGGGGGGGGGGGGGGGGGGGGGGGGGGGGGGGGGGGGGGGGGGGGGGEGGGGGGGGGGGGGGGGGGGGGGGGGGGGGGGGGGGGGGGGGGGGGGGGGGGGGGGGG
@M04570:107:000000000-JN8T3:1:1102:15933:4757 1:N:0:TAAGGCGA+TTCTAGCT
TTCTAGCACAAGAAAGTCGAAGTATATATTTTACTCGATACAAACTATTTTTTTTTGAGGATCCACTGTAATAATGAAAAAGATTTCTGCATATATACGCAAATCGGTCGATAATATCAAAATCCGATGAATCAGCCCAGGTCGACTTACTAACGGGATGTCCTAATACGTTACAAAATCGCATTTTAGCCAACGATCCAATCAGAGGAATAATT
+
CCCCCGGGGGFGGGGGGGGGGGGGGGGGGGGGGGGGGGGEGGGGGGGGGGGGGGGGGGGGGGGGGGGGG<FGGGGGGGGAFGGGGGGGGGGGGGGGEGGGGGGGGGGGGGGGGGGGGGGGGGGGGGGGGGGFGGGGGGGGGGGGGGGGGGGGGGGGGGGGGGGGGGGGGGGGGGGGGGGGGGGEGGGGGGGGGGGGGGGGGGGGGGGGGGGGGGG
@M04570:107:000000000-JN8T3:1:1102:12392:4863 1:N:0:TAAGGCGA+TTCTAGCT
TTCTAGCACAAGAAAGTCGAAGTATATATTTTACTCGATACAAACTATTTTTTTTTGAGGATCCACTGTAATAATGAAAAAGATTTCTGCATATATACGCAAATCGGTCGATAATATCAAAATCCGATGAATCAGCCCAGGTCGACTTACTAACGGGATGTCCTAATACGTTACAAAATCGCATTTTAGCCAACGATCCAATCAGAGGAATAATT
+
CCCCCGGACFFGFFGGGGGGGGGGGGGGGGGGGGGGGGGGGGGGGGGGGGGGDGGGGGGGGGGGGGGGGFGGGGGGGGGGGDGGGGGGGGGGGGGGGGGGGGGGGGGGGGGGGGGGGGGGGGGFFGF@FGGGGGGCFGGGGCGDGGGGGGGGGGGGGGCGGGGGGGGGFGGGFGGFGGFGEGGEGGGGGGGGGGGGGGGGGGGGGGGGGGGGGGG
@M04570:107:000000000-JN8T3:1:1102:16398:4939 1:N:0:TAAGGCGA+TTCTAGCT
TTCTAGCACAAGAAAGTCGAAGTATATATTTTACTCGATACAAACTATTTTTTTTTGAGGATCCACTGTAATAATGAAGAAGATTTCTGCATATATACGCAAATCGGTCGATAATATCAAAATCCGATGAATCAGCCCAGGTCGACTTACTAACGGGATGTCCTAATACGTTACAAAATCGCATTTTAGCCAACGATCCAATCAGAGGAATAATT
+
CCCCCGGF=?FCCFCFFGGGCFDGGGGCFAFGGGGGGGGCFGGGGGGGGGGDFEFEC:FEGFFFEGGGF9CAGGGGFAEGGCFFCFGGGGGE9FFGFFGGGGGGGEGGGGGGGGGGGGGGGGF@FGFBCFCE?FFDFFGGGGGCB@CEGGGGGGGGDGCCEFGGGGGCFGGFGGGFFGCGGGG>GGEEFGGGGGGGGFGGGGGDGG?FFGGFGGG
@M04570:107:000000000-JN8T3:1:1102:21375:4975 1:N:0:TAAGGCGA+TTCTAGCT
TTCTAGCACAAGAAAGTCGAAGTATATATTTTACTCGATACAAACTATTTTTTTTTGAGGATCCACTGTAATAATGAAAAAGATTTCTGCATATATACGCAAATCGGTCGATAATATCAAAATCCGATGAATCAGCCCAGGTCGACTTACTAACGGGATGTCCTAATACGTTACAAAATCGCATTTTAGCCAACGATCCAATCAGAGGAATAATT
+
CCCCCGGGGGFFGGGGGGGGGGGGGGGGGGGGGGGGGGGCFGGGGGGGGGGGGGGGGGGGGGGGGGGGGGGGGGGGGGG9FGGGGGGGGGGGGGGFFGGGGGGGGGGGGGGGGGGGGGGGGGGGGGGGGGGGGGGGGGGGGGGGGGGGGGGGGGGGGGGGGGGGGGGGGGGGGGGGGGGGGGGGGGGGGGGGGGGGGGGGGGFGGGGGGGGGGGG
@M04570:107:000000000-JN8T3:1:1102:16230:5069 1:N:0:TAAGGCGA+TTCTAGCT
TTCTAGCACAAGAAAGTCGAAGTATATATTTTACTCGATACAAACTATTTTTTTTTGAGGATCCACTGTAATAATGAAAAAGATTTCTGCATATATACGCAAATCGGTCGATAATATCAAAATCCGATGAATCAGCCCAGGTCGACTTACTAACGGGATGTCCTAATACGTTACAAAATCGCATTTTAGCCAACGATCCAATCAGAGGAATAATT
+
CCCCCGGGGGFGGGGGGGGGGEFGG9EA@EFFGCFEFG@,@FEFC@,C<FCFFGG@+FF,69CE9FGGE,FCFGFFGFFAFGC@@FGF<FAGA,?FFE=F,>FGE@CCFG7?EE9FGFFGGG9ACFFFFGGGGGGGGGGGGGGGGGGGGGGGGGGGGGGGGGGGGGGGGGGGGDGGGGCFGGGGGGGGGGGGGGGGGGGGGGGGGGGGGGGGGGG
@M04570:107:000000000-JN8T3:1:1102:5346:5244 1:N:0:TAAGGCGA+TTCTAGCT
TTCTAGCACAAGAAAGTCGAGGTATATATTTTACTCGATACAAACTCTTTTTTTTTGAGGATCCACTGTAATAATGAAAAAGATTTCTGCATATATACGCAAATCGGTCGATAATATCAAAATCCGATGAATCAGCCCAGGTCGACTTACTAACGGGATGTCCTAATACGTTACAAAATCGCATTTTAGCCAACGATCCAATCAGAGGAATAATT
+
CCCCCGGCC86CCCEFCFFGGGGGGGGFGFECGGGFGGFGGGGCGF,CFGGG>BCE+,D@CEFFFGGFGGGGFGCFGGGGGGFGGGGGGAFAFFG9,CFGGCCGFEGGFFGEGGGGGGGGGFC=EBF?:FGFGGGFF7?BFFGGGG+CEGGFGDFEGGEGGGGGGCFGCDDFGGGGGFF@EGG333@@FF,DFCCBCCEEDGFD>EFG7FGDGFG
@M04570:107:000000000-JN8T3:1:1102:26154:5379 1:N:0:TAAGGCGA+TTCTAGCT
TTCTAGCACAAGAAAGTCGAAGTATATATTTTACTCGATACAAACTATTTTTTTTTGAGGATCCACTGTAATAATGAAAAAGATTTCTGCATATATACGCAAATCGGTCGATAATATCAAAATCCGATGAATCAGCCCAGGTCGACTTACTAACGGGATGTCCTAATACGTTACAAAATCGCATTTTAGCCAACGATCCAATCAGAGGAATAATT
+
CCCCCGGGGGFFGGGGGGGGGGGGGGGGGGGGGGGGGGGGGGGGGGGGGGGGGGGGGGGGGGGGGGGGGGGGGGGGGGGGGGGGGGGGGGGGGGGGGGGGGGGGGGGGGGGGGGGGGGGGGGGGGGFFFGGGGGGGGGGGGGGGGGGGGGGGGGGGGGGGGGGGGGGGGGGGGGGGGGFGGGGGGGGGGFGGGGGGGGGGGGGGGGGGGFFGGGG
@M04570:107:000000000-JN8T3:1:1102:14046:5498 1:N:0:TAAGGCGA+TTCTAGCT
TTCTAGCACAAGAAAGTCGAGGTATATATTTTACTCGATACAAACTATTTTTTTTGAGGATCCACTGTAATAATGAAAAAGATTTCTGCATATATACGCAAATCGGTCGATAATATCAAAATCCGATGAATCAGCCCAGGTCGACTTACTAACGGGATGTCCTAATACGTTACAAAATCGCATTTTAGCCAACGATCCAATCAGAGGAATAATTG
+
CCCCCGGFGGFFFFGGGGGGGGEGGGGGGGGGGGGGGGGGGGGGGGGGGGGGGGGGGGGGFGGGGGGGGAFGGGGGGEGDGGGGGGGGGGGGGGGGGGGGGGGGGGGGGGGGGGGGGGGGGGGGGGGGGGGGGGGGGGGGGGGGGGGGGGGGGGGGGGGGGGGGGGGGGGGGGGGGGGGGGGGGGGGGGGGGGGGGGGGGGGGGFFGGGGGGGGG
@M04570:107:000000000-JN8T3:1:1102:25920:5520 1:N:0:TAAGGCGA+TTCTAGCT
TCTAGCACAAGAAAGTCGAAGTATATATTTTACTCGATACAAACTATTTTTTTTTGAGGATCCACTGTAATAATGAAAAAGATTTCTGCATATATACGCAAATCGGTCGATAATATCAAAATCCGATGAATCAGCCCAGGTCGACTTACTAACGGGATGTCCTAATACGTTACAAAATCGCATTTTAGCCAACGATCCAATCAGAGGAATAATTG
+
@ACCFFC,=:CFF@CFGEGGG-FFGGFEACCGFGGGGFEGGGGGFGGGGGGGGGGGFFF8@FFEFGGGGGGGGCGEGFAFFGGGGGGFCFEFGCFECF7FGGFGGG=7FFGFGFFEGGGGGGFGGFF?FFGEGGG<FGGGGGGGGGGGGFDCFGEGGGGE;FFGGGGGGGGGGGFGFFGGGGCEGGGGCFGGGGGFGGGGGDCGCEGGGGGGGGF
@M04570:107:000000000-JN8T3:1:1102:6103:5674 1:N:0:TAAGGCGA+TTCTAGCT
TTCTAGCACAAGAAAGTCGAAGTATATATTTTACTCGATACAAACTATTTTTTTTTGAGGATCCACTGTAATAATGAAAAAGATATCTGCATATATACGCAAATCGGTCGATAATATCAAAATCCGATGAATCAGCCCAGGTCGACTTACTAACGGGAGGTCCTAATACGTTACAAAATCGCCTTTTAGCCAACGATCCAATCAGAGGAATAATT
+
@CCCCGGA==3CC<FFE<FFFGDC@,CEC<F<CFF<FFCDGGGGFE,CFEGG7F+@76C,EEFEFEGGEFGGGG<EF66CC:CE,6,C@<??F9FF9EC,,>=FF,??BFEE?+@F9,CCDFG8FCEEFF9C<<F8F@C8AE<>:FCG<??FGGC7+>+63@EGFAFGB=C8DCFAE<FF>7+4+,;@>F@FD8EFD:E9DECFFD9CF6B9>FF
@M04570:107:000000000-JN8T3:1:1102:11147:5676 1:N:0:TAAGGCGA+TTCTAGCT
TTCTAGCACAAGAAAGTCGAAGTATATATTTTACTCGATACAAACTATTTTTTTTTGAGGATCCACTGTAATAATGAAAAAGATTTCTGCATATATACGCAAATCGGTCGATAATATCAAAATCCGATGAATCAGCCCAGGTCGACTTACTAACGGGATGTCCTAATACGTTACAAAATCGCAGTTTAGCCAACGATCCAATCAGAGGAATAATT
+
CCCCCGGCCF?FFGGFCFGGGGFGGGGGGGGFFFGFFGGCGGGGGGGGGGGGGGGGGGGGGGGGGGGGF@FFGGGGGGGGGGGGGGGGGGGFGGFGGGGGGGGGGGGFGGGEFGGGGFGGGGFGGGFGGGGGGGGGGCGGDFFFGGGGGGFEGGGDGCFFGGGGGFGGGGGGGEG,EF=FGFG+@BDFGGGGGGGGGFGGGGGDDF?GFGGGGGG
@M04570:107:000000000-JN8T3:1:1102:20767:5929 1:N:0:TAAGGCGA+TTCTAGCT
TTCTAGCACAAGAAAGTCGAAGTATATATTTTACTCGATACAAACTATTTTTTTTGAGGATCCACTGTAATAATGAAAAAGATTTCTGCATATATACGCAAATCGGTCGATAATATCAAAATCCGATGAATCAGCCCAGGTCGACTTACTAACGGGATGTCCTAATACGTTACAAAATCGCATTTTAGCCAACGATCCAATCAGAGGAATAATTG
+
CCCCCGGGGGFFGFFDFGGGDGGGGGGGGGGGGGGGGGGFGGGGGGGGGGGGGGGGGGGCGGGGGGGGGGGGFFGGGGGGDFGGGGGFFAFF9EFGGGGGGGGGGGGGGGGGEGGGGGGGGGGGEFEEGGGGGGGGGGGGGGGGGGGGGGGGGGGGGC=FFEGGFFGGFGGGGGGGDDFGEGGGGGGGFCGCGGFFGGGGGDCFGFFGG?FGGEG
@M04570:107:000000000-JN8T3:1:1102:14592:6455 1:N:0:TAAGGCGA+TTCTAGCT
TTCTAGCACAAGAAAGTCGAAGTATATATTTTACTCGATACAAACTATTTTTTTTGAGGATCCACTGTAATAATGAAAAAGATTTCTGCATATATACGCAAATCGGTCGATAATATCAAAATCCGATGAATCAGCCCAGGTCGACTTACTAACGGGATGTCCTAATACGTTACAAAATCGCATTTTAGCCAACGATCCAATCAGAGGAATAATTG
+
CCCCCGGFDD5EFFFGGGGGGGDGGGGGFGGGGGGGGGGCFGGGGGGGGGGGGGGDGGGGGGGGGGGGFFGGDGGGGGGEFGGGGGGGGGGGGGGGGGGGGGGGGGGGGGGGGGGGGGGFGGGGGGGGGGGGGGGGGGGGGGGCFGGGGGGGGGGGGGGGGGGF9FDGCGGFGGCFGGGDGFEGGGGGGGGGGGGGGGGGGGGGGGGGFGGGGGG
@M04570:107:000000000-JN8T3:1:1102:13775:6655 1:N:0:TAAGGCGA+TTCTAGCT
TTCTAGCACAAGAAAGTCGAAGTATATATTTTACTCGATACAAACTATTTTTTTTTGAGGATCCACTGTAATAATGAAAAAGATTTCTGCATATATACGCAAATCGGTCGATAATATCAAAATCCGATGAATCAGCCCAGGTCGACTTACTAACGGGATGTCCTAATACGTTACAAAATCGCATTTTAGCCAACGATCCAATCAGAGGAATAATT
+
CCCCCGGFFGFFFFGGGGGGGGGGGGGFGGGGGGGGGGGDFGGGGGGGGGGGGGGGGGGGGGGGGGGGGGGGFGGGGGGCCBCFGGGGGGGGGGGGGGGGGGGGGGGGGGGFGGGGGGGGGGGGGGGFGGGGGGGGGGGGGGGGGGGGGGGGGGGGGGGGGGGGGGGGGGGGGGGGGFFGGGGGGGGFGGGGGGGGGGGGGGGGGGGGGGDGGGG
@M04570:107:000000000-JN8T3:1:1102:6125:6743 1:N:0:TAAGGCGA+TTCTAGCT
TTCTAGCACAAGAAAGTCGAAGTATATATTTTACTCGATACAAACTATTTTTTTTTGAGGATCCACTGTAATAATGAAAAGGATTTCTGCATATATACGCAAATCGGTCGATAATATCAAAATCCGATGAATCAGCCCAGGTCGACTTACTAACGGGATGTCCTAATACGTTACAAAATCGCATTTTAGCCAACGATCCAATCAGAGGAATAATT
+
CCCCCGFFFFFGGGGGFGECFEGGGGGGGGGGGGGGGGGFGGGGGGFGGFGGFGGGGGFEFFGFDFGFGFGGGGGGGGGEECGGGGGGGGGG9FEG9,,BFCGGGGGGDFGEGGAFDGGGGCF=FE:BB,CEGGGGEFDB+AF@77FFFGFFGGGGGC@FGFGGGGDFGGGGCCCFGFGGGGGEG9EAFGF@FFG@>D8CEGFEFDFGGGGGGG:
@M04570:107:000000000-JN8T3:1:1102:27887:6984 1:N:0:TAAGGCGA+TTCTAGCT
TTCTAGCACAAGAAAGTCGAAGTATATATTTTACTCGATACAAACTATTTTTTTTTGAGGATCCACTGTAATAATGAAAAAGATTTCTGCATATATACGCAAATCGGTCGATAATATCAAAATCCGATGAATCAGCCCAGGTCGACTTACTAACGGGATGTCCTAATACGTTACAAAATCGCATTTTAGCCAACGATCCAATCAGAGGAATAATT
+
CCCCCGGGFGFGGGGGGGGGGGGGGGGGGGGGGGGGGGGGGGGGGGGGGGGGGGGGGGGGGGGGGGGGGGGGFGGGGGGGGGGGGGGGGGGGGGGGGGGGGGGGGGGGGGGGGGGGGGGGGGGFGGFCFGCGGGGGGGGGGGGGGGGGGGGGGGGGGGGGGGGGGGGGFGGGGGGGGGGGGGGEGGGGGFGGGGGGGGGGGGGFGGGGGGGGGFF
@M04570:107:000000000-JN8T3:1:1102:26220:7005 1:N:0:TAAGGCGA+TTCTAGCT
TTCTAGCACAAGAAAGTCGAAGTATATATTTTACTCGATACAAACTATTTTTTTTGAGGATCCACTGTAATAATGAAAAAGATTTCTGCATATATACGCAAATCGGTCGATAATATCAAAATCCGATGAATCAGCCCAGGTCGACTTACTAACGGGATGTCCTAATACGTTACAAAATCGCATTTTAGCCAACGATCCAATCAGAGGAATAATTG
+
CCCCCGGGGGFGGGGGGGGGGGGGGGGGGGGGGGGGGGGGGGGGGGGGGGGGGGGGGGGGGGGGGGGGGCFGGGG9F<FFGGGGGGGGGGFGGGGGGGGGGGGGGGGGGGGGGGGGGGGGGGGGGGGGGGGGGGFGGGGGGGGGGGGGGGGGGGGGGGGGGGGGGGGGGGGGGGGGGGGGGGGGGGGGGGGGGGGGGGGGGGCFFGGGGGGGGGG
@M04570:107:000000000-JN8T3:1:1102:24015:7442 1:N:0:TAAGGCGA+TTCTAGCT
TTCTAGCACAAGAAAGTCGAAGTATATATTTTACTCGATACAAACTATTTTTTTTGAGGATCCACTGTAATAATGAAAAAGATTTCTGCATATATACGCAAATCGGTCGATAATATCAAAATCCGATGAATCAGCCCAGGTCGACTTACTAACGGGATGTCCTAATACGTTACAAAATCGCATTTTAGCCAACGATCCAATCAGAGGAATAATTG
+
CCCCCGGGGGFGGGGGGGGGGGGGGGGGGGGGGGGGGGGDFGGGGGGGGGGGGGGGGGGGFGGFGGGGG,FGGGGAFFGFGGGGGGGGGGGGGGGGGGGGGGGGGGGGGGGGGGGGGGGGGGGGGGGGGGGGGGGGGGGGGGGGGGGGGGGGGGGGGGGGGGGGGGGGGGGGGGGGGGGGGGGGGGGGGGGGGGGGGGGGGGCFFGFGGGGGGGG
@M04570:107:000000000-JN8T3:1:1102:21985:7499 1:N:0:TAAGGCGA+TTCTAGCT
TTCTAGCACAAGAAAGTCGAAGTATATATTTTACTCGATACAAACTATTTTTTTTTGAGGATCCACTGTAATAATGAAAAAGATTTCTGCATATATACGCAAATCGGTCGATAATATCAAAATCCGATGAATCAGCCCAGGTCGACTTACTAACGGGATGTCCTAATACGTTACAAAATCGCATTTTAGCCAACGATCCAATCAGAGGAATAATT
+
CCCCCGGGGGFGGGGGGGGGGGFGGGGGGGGGGGGGGGGGGGGGGGGGGGGGGGGGGGGGGGGGGGGGGGGGGGFGGGGFGGGGGGGGGGGGGGGGGGGGGGGGGGGGGGGGGGGGGGGGGGGGGGGFEGGGFGGGGGGGGGGGGGGGGGGGGGGGGGGGGGGGGGGGGGGGGGGGGGGGGGGGGGGGFGGGGGGGGGGGGGCFFGGGGGGGGGG
@M04570:107:000000000-JN8T3:1:1102:8714:7713 1:N:0:TAAGGCGA+TTCTAGCT
TTCTAGCACAAGAAAGTCGAAGTATATATTTTACTCGATTCAAACTATTTTTTTTGAGGACTCACTGTAATAATGAAAAAGATTTCTGCATATATACGCAAATCGGTCGATAATATCAAAATCCGATGAATCAGCCCAGGTCGACTTACTAACGGGATGTCCTAATACGTTACAAAATCGCATTTTAGCCAACGATCCAATCAGAGGAATAATTG
+
CCCCCGGDGGFGFGGGGGGGGGG<CFA,6,,,6666,C6,66;6;CCEF9FG6@++B,,,,,;C,6C,E9,9,,CC,C6@6F@,@EEC,,,6C96@FGC,7@E6BBF7=F:FFEC<FGGGGFFFEGGCFGGGDFCEFFFGGGGGGGGGGGGGGEGGCEGGGGGFDFGGGFFGGGGGGGGGGGG>FGGFGGCFGEGGGGGGGGGGGFF6:>@FGGG
@M04570:107:000000000-JN8T3:1:1102:20535:7714 1:N:0:TAAGGCGA+TTCTAGCT
TTCTAGCACAAGAAAGTCGAAGTATATATTTTACTCGATACAAACTATTTTTTTTTGAGGATCCACTGTAATAATGAAAAAGATTTCTGCATATATACGCAAATCGGTCGATAATATCAAAATCCGATGAATCAGCCCAGGTCGACTTACTAACGGGATGTCCTAATACGTTACAAAATCGCATTTTAGCCAACGATCCAATCAGAGGAATAATT
+
CCCCCFFFGGFFGGAFGFFGGFCFGGGFECFFGGGFFECEFGGDGGGGGGFD:FEF7CFEFFGFFGGGFDG@EFFGFE,CECF<EFEGFDGGFGGGCFGGEE+C=FGFGGGCFGGECEDFG<FGGGGEGGGEGGFFG@FDGGGBFDCGGGGGGGGGGCFFFGGGGGGGFFGFGGGGDFCGGFGGECE@EEGFGGGGGGEFEFFGFFC8CC@CGFG
@M04570:107:000000000-JN8T3:1:1102:13627:7729 1:N:0:TAAGGCGA+TTCTAGCT
TTCTAGCACAAGAAAGTCGAAGTATATATTTTACTCGATACAAACTATTTTTTTTTGAGGATCCACTGTGATAATGAAAAAGATTTCTGCATATATACGCAAATCGGTCGATAATATCAAAATCCGATGAATCAGCCCAGGTCGACTTACTAACGGGATGTCCTAATACGTTACAAAATCGCATTTTAGCCAACGATCCAATCAGAGGAATAATT
+
BBCC<EFCGFFEE<8CFGGDDFFGGGG,FEFDFDFGGGG,CFGGGGGGGGGECC@@CCFFAEFEFGGFG,CFGGEE6EF,C7FGGGGGADGGCGFGGG@FGGGG=FGCEGGCGGGFEGGGGGG?EFFFGGGGFGGGGGGGGFGCGGGGGFGGGGGGGGGDGGFGFGGGGGGFGEGFCCFGEE6E:BEFGGGGGGGGGGGCGFGDFFFFGGGGGGG
@M04570:107:000000000-JN8T3:1:1102:26305:7923 1:N:0:TAAGGCGA+TTCTAGCT
TTCTAGCACAAGAAAGTCGAAGTATATATTTTACTCGATACAAACTATTTTTTTTTGAGGATCCACTGTAATAATGAAAAAGATTTCTGCATATATACGCAAATCGGTCGATAATATCAAAATCCGATGAATCAGCCCAGGTCGACTTACTAACGGGATGTCCTAATACGTCACAAAATCGCATTTTAGCCAACGATCCAATCAGAGGAATAATT
+
CCCCCGFGGGFGGGGGGGGGGGEGGGGGGGGGGGGGGGGFGGGGGGGGGGGGGGGEECFFFGGGGGGGG@FAFGGGGCFGGDGGGGGGFCEDFGDGFFCEGGGGFGDFGGGGGGGGFGGGGGGGGGFFDGGG<EFGGGGGGGGGGGGGFGGGFGGGDGCGEFGGGCFGGGGFGGGGGGGGG@EECEF@DFFGGGD:CFGFFGG??BFEFCEECDF
@M04570:107:000000000-JN8T3:1:1102:5508:8051 1:N:0:TAAGGCGA+TTCTAGCT
TTCTAGCACAAGAAAGTCGAAGTATATATTTTACTCGATACAAACTATTTTTTTTTGAGGATCCACTGTAATAATGAAAAAGATTTCTGCATATATACGCAAATCGGTCGATAATATCAAAATCCGATGAATCAGCCCAGGTCGACTTACTAACGGGATGTCCTAATACGTTACAAAATCGCATTTTAGCCAACGATCCAATCAGAGGAATAA
+
<BCCCGFC,=?C=CFCFACC8@9<,EFCFGFGFA6EFF@AFAECFF<EE,E<@@BBFGFDG@F@FF<89C6<FDFFDAFEFGFG,C@<C9F,CCEC,,E:FDGDEFGGGEG:<:<EFG<,F<FG8:CB7BFAECAE849?<F=FFEFDGGGGGGG7F+3C3@=FGGFGFDFE@EDCEFGGDEE@8@F=?98>@8*D*:>9>=E6>B9*C6>DD
@M04570:107:000000000-JN8T3:1:1102:24827:8051 1:N:0:TAAGGCGA+TTCTAGCT
TTCTAGCACAAGAAAGTCGAAGTATATATTTTACTCGATACAAACTATTTTTTTTTGAGGATCCACTGTAATAATGAAAAAGATTTCTGCATATATACGCAAATCGGTCGATAATATCAAAATCCGATGAATCAGCCCAGGTCGACTTACTAACGGGATGTCCTAATACGTTACAAAATCGCATTTTAGCCAACGATCCAATCAGAGGAATAATT
+
CCCCCGGGGGFGGGGGGGGGGGGGGGGGGGGGGGGGGGGFGGGGGGGGGGGGGGGGGGGGGGGGGGGGG9FGGGGGGGGFGGGGGGGGGGGGGGGGGGGGGGGGGGDFGGGGGGGGGGGGGGGGGGGGGGGGGGGGGGGGGGGGGGGGGGGGGGGGGGGGGGGGGGGGGGGGGGGGGGGGGGGGGGGGGGGGGGGGGGGGGGGCGGGGGGGGGGG
@M04570:107:000000000-JN8T3:1:1102:11163:8213 1:N:0:TAAGGCGA+TTCTAGCT
TTCTAGCACAAGAAAGTCGAAGTATATATTTTACTCGATACAAACTATTTTTTTTTGAGGATCCACTGTAATAATGAAAAAGATTTCTGCATATATACGCAAATCGGTCGATAATATCAAAATCCGATGAATCAGCCCAGGTCGACTTACTAACGGGATGTCCTAATACGTTACAAAATCGCATTTTAGCCAACGATCCAATCAGAGGAATAATT
+
CCCCCFFCADFFFFGECFCCFFCFGGGFFFAFFGGEGGEEFGGFGGGGGFGDF7CFCFFFG,EDFGGGG9EFFG<FCEF,ECFEFFGF@FGEFGFGDFECFEGCEGGB@FGCGGEGFDFGDFFGFDFCE99?FGGGGGGGDEFGDECGFFD?FGGGGGEGGGGGGGGGGGGGGGGGGEGCEGEECDFFFGFGGGGGGGCFFGF6EC6E6FGGGGG
@M04570:107:000000000-JN8T3:1:1102:11877:8366 1:N:0:TAAGGCGA+TTCTAGCT
TTCTAGCACAAGAAAGTCGAAGTATATATTTTACTCGATACAAACTATTTTTTTTTGAGGATCCACTGTAATAATGAAAAAGATTTCTGCATATATACGCAAATCGGTCGATAATATCAAAATCCGATGAATCAGCCCAGGTCGACTTACTAACGGGATGTCCTAATACGTTACAAAATCGCATTTTAGCCAACGATCCAATCAGAGGAATAATT
+
CCCCCGGGFF5CEE@GGGGGGGFGGGGAFGGGGGGFFGG8FFGGGGGGGGGGECFGFGFGG,CEG?EGF,CFFGEGFEG9FCFCGFGGFDFCCFAFC9CF,>FF9FGC@FGGDFGGEA?EGGFEFCFC@FGFGGGFGGD<FDF@EEGGGGE<F<CFFG:FFEGCAGGFFDGG8=9=E7=FE++4CFG9BFGGGGEG88BDF=@,?CGGCCFGGFF
@M04570:107:000000000-JN8T3:1:1102:24183:8517 1:N:0:TAAGGCGA+TTCTAGCT
TTCTAGCACAAGAAAGTCGAAGTATATATTTTACTCGATACAAACTATTTTTTTTGAGGATCCACTGTAATAATGAAAAAGATTTCTGCATATATACGCAAATCGGTCGATAATATCAAAATCCGATGAATCAGCCCAGGTCGACTTACTAACGGGATGTCCTAATACGTTACAAAATCGCATTTTAGCCAACGATCCAATCAGAGGAATAATTG
+
CCCCCGGGGGFGGGGGGGGGGGGGGGGGGGGGGGGGGGGFGGGGGGGGGGGGGGGGGGGGGGGGGGGGG<FGFGGAFFGGGGGGGGGGGGGGGGGGGGGGGGGFGGGGGGGGGGGGGGGGGGGGGGGGGGGGGGGGGGGGGGGGGGGGGGGGGGGGGGGGGGGGGFFGFGGGGGGGGGGGGGGGGGGGGGGGGGGGGGGGGGEGGGGGGGGGGGG
@M04570:107:000000000-JN8T3:1:1102:7346:8538 1:N:0:TAAGGCGA+TTCTAGCT
TTCTAGCACAAGAAAGTCGAAGTATATATTTTACTCGATACAAACTATTTTTTTTGAGGATCCACTGTAATAATGAAAAAGATTTCTGCATATATACGCAAATCGGTCGATAATATCACAATCCGATGAATCAGCCCAGGTCGACTTACTAACGGGATGTCCTAATACGTCACAAAATCGCATGTTAGCCAACGATCCAATCAGAGGAAT
+
@@@@BFG9=8?CCCCDC@FEFGFFGGGCEFG@FFGFFF<<FFGCGGFGDGGGCCEFGFGD89FFEFG,@<C<C<FEFGAG@D9EFCFGFFCF9EFFFDC6@FFFFGEFGGGGGF9?FF,EFCFCEEGDD?A?,F,AFFEGGGF7@FFFGFGGFGGGGE7>FFGGGGFGFGFCE<FBCCCEF:@6DEGGGGFGCGGF>EGGCFGFGGFGGF
@M04570:107:000000000-JN8T3:1:1102:20192:8584 1:N:0:TAAGGCGA+TTCTAGCT
TTCTAGCACAAGAAAGTCGAAGTATATATTTTACTCGATACAAACTATTTTTTTTTGAGGATCCACTGTAATAATGAAAAAGATTTCTGCATATATACGCAAATCGGTCGATAATATCAAAATCCGATGAATCAGCCCAGGTCGACTTACTAACGGGATGTCCTAATACGTTACAAAATCGCATTTTAGCCAACGATCCAATCAGAGGAATAATT
+
CCCCCGGGGGFFFGGGGGGGGGGGGGGGGGGGGGGGGGGGGGGGGGGGGGGGGGGGGGGGGGGCGGGGGFFGGGGGGGGGGGDGGGGGFGFGGGGGGGGGGGGGGGGGGGEGGGGGGGGGGGGGGDFFFGGGGGGGGGGGGGGGGGGGGGGGGGGGGGGEGGGGGGGGGGGGGGGGGGFGGGGGGGGFEGFGGGCGFGGGGFECGFGFFGGGGGG
@M04570:107:000000000-JN8T3:1:1102:12851:8740 1:N:0:TAAGGCGA+TTCTAGCT
TTCTAGCACAAGAAAGTCGAAGTATATATTTTACTCGATACAAACTATTTTTTTTTGAGGATCCACTGTAATAATGAAAAAGATTTCTGCATATATACGCAAATCGGTCGATAATATCAAAATCCGATGAGTCAGCCCAGGTCGACTTACTAACGGGATGTCCTAATACGTTACAAAATCGCATTTTAGCCAACGATCCAATCAGAGGAATAATT
+
CCCCCGGGGGFFGGCGGGGGGGFGGGG@FGGGGGGGGGG8FGGGGGGGGGGGGGGGGDGGGGGGGGGGG<FGGGGGFGGAGGGGGGGGGGGGGGGGGGGGGGGGGGGGGDGGGGGGGGGGGGGGGGGD:DCFGGGGGGGGGGGGGGGGGGGGGGGGGGGGGGGGGGGGGGGGGGGGFCGGGGGGCGGGGGGGGGGGGGGGFGFCGGGGFGGGGGG
@M04570:107:000000000-JN8T3:1:1102:22532:8754 1:N:0:TAAGGCGA+TTCTAGCT
TTCTAGCACAAGAAAGTCGAAGTATATATTTTACTCGATACAAACTATTTTTTTTGAGGATCCACTGTAATAATGAAAAAGATTTCTGCATATATACGCAAATCGGTCGATAATATCAAAATCCGATGAATCAGCCCAGGTCGACTTACTAACGGGATGTCCTAATACGTTACAAAATCGCATTTTAGCCAACGATCCAATCAGAGGAATAATTG
+
CCCCCGGGGGFFFGGGGGGGGGFGGGGGGGGGGGGGGGGFCFGGGGDGGGGGGGGGGGGEFGGCGFGGDGGGGGGGFFF@CDGGGGGGGGGGGFGGGGGGGGGGGGGGGGGGGGCFGGGGGGGGGGGGGGGGGGGGGGGGGGGGGGGGGGGGGGGGGEGFGGGGGGFGGGGGGGGGFFGGGCGGGGGGGGGGGGGGGGGGGGGGGFGCGGDGGGG
@M04570:107:000000000-JN8T3:1:1102:10387:8898 1:N:0:TAAGGCGA+TTCTAGCT
TTCTAGCACAAGAAAGTCGAAGTATATATTTTACTCGATACAAACTATTTTTTTTTGAGGATCCACTGTAATAATGAAAAAGATTTCTGCATATATACGCAAATCGGTCGATAATATCAAAATCCGATGAATCAGCCCAGGTCGACTTACTAACGGGATGTCCTAATACGTTACAAAATCGCATTTTAGCCAACGATCCAATCAGAGGAATAATT
+
CCCCCGG9DF5FFFGGEFGGGGGGGGGGGGGGGGGGGGGFGGGGGGGGGGGGGGGGGGGGG?FFGGGGGFGGGGGGGFFEFGGGGGGFGGGFGGGGGFGGGGGGGGGGGGGEGGGGGGGGGGFGGGGF:FGGGGGGGGGGGGGGGGDGGGGGGGGGGGGGGGGGGGGGGGGGGGGGGGAFEGGE:EGGGGGGGGGGFGGGGGFGCGGGGGFGGGG
@M04570:107:000000000-JN8T3:1:1102:16002:9019 1:N:0:TAAGGCGA+TTCTAGCT
TTCTAGCACAAGAAAGTCGAAGTATATATTTTACTCGATACAAACTATTTTTTTTTGAGGATCCACTGTAATAATGAAAAAGATTTCTGCATATATACGCAAATCGGTCGATAATATCAAAATCCGATGAATCAGCCCAGGTCGACTTACTAACGGGATGTCCTAATACGTTACAAAATCGCATTTTAGCCAACGATCCAATCAGAGGAATAATT
+
CCCCCGGGGGFFFGGGGGGGFGFGGGGGGGGGGGGGGGGCFFGGGGGGGGGGGGGGGGGGGGGGGGGGGGGGGGGGGGG@EFFGGGGGGGGGGGGGGGGGGGGGGGGGGGDGGGGGGGGGGGGGGGGGGGGGGGGGGGGGGGGGGGGGGGGGGGGGGGGGGGGGGGGGGGGGGGGGGGGGGGGGGGGGGGGGGGGGGGGGGGGGGGGGGGGGGGG
@M04570:107:000000000-JN8T3:1:1102:27266:9058 1:N:0:TAAGGCGA+TTCTAGCT
TTCTAGCACAAGAAAGTCGAAGTATATATTTTACTCGATACAAACTATTTTTTTTTGAGGATCCACTGTAATAATGAAAAAGATTTCTGCATATATACGCAAATCGGTCGATAATATCAAAATCCGATGAATCAGCCCAGGTCGACTTACTAACGGGATGTCCTAATACGTTACAAAATCGCATTTTAGCCAACGATCCAATCAGAGGAATAATT
+
CCCCCGGGGGFGGGGGGGGGGGGGGGGGGGGGGGGGGGGGGGGGGGGGGGGGGGGGGGGGGGGGGGGGGGGGGGGGGGGGGGGGGGGGGGGGGGGGGGGGGGGGGGGGGGGGGGGGGGGGGGGGGGGFGGGGGGGGGGGGGGGGGGGGGGGGGGGGGGGGGGGGGGGGGGGGGGGGGGGGGGGGGGGGGGGGGGGGGGGGGGGGFFGGGGGGGGG
@M04570:107:000000000-JN8T3:1:1102:19547:9083 1:N:0:TAAGGCGA+TTCTAGCT
TTCTAGCACAAGAAAGTCGAAGTATATATTTTACTCGATACAAACTATTTTTTTTGAGGCTCCACTGTAATAATGAAAAAGATTTCTGCATATATACGCAAATCGGTCGATAATATCAAAATCCGATGAATCAGCCCAGGTCGACTTACTAACGGGATGTCCTAATACGTTACAAAATCGCATTTTAGCCAACGATCCAATCAGAGGAATAATTG
+
CCCCCGGG8=DCFFGFEFFGFGGGGGGGGFGGGGGGGFGFFFGGGGGGGGFDFGCEGD<,:CFFGGGFGDFFCDFFGGF8CDFGGFGGGACDGFF,EEGEGDGGGGCFFGEGGGFFDFDGGGGGGFEFGGFFGAGGGGGCFGE@FED,E<FFFCCCCC7FGGFGGG,E7>F8CFCDFGG@F:EEFEF>EFC<@E@FGE9@=C8EFG5<>F9,=CF
@M04570:107:000000000-JN8T3:1:1102:14702:9167 1:N:0:TAAGGCGA+TTCTAGCT
TCTAGCACAAGAAAGTCGAAGTATATATTTTACTCGATACAAACTATTTTTTTTGAGGATCCACTGTAATAATGAAAAAGATTTCTGCATATATACGCAAATCGGTCGATAATATCAAAATCCGATGAATCAGCCCAGGTCGACTTACTAACGGGATGTCCTAATACGTTACAAAATCGCATTTTAGCCAACGATCCAATCAGAGGAATAATTGG
+
CCCCCGGF8,*=CCEFFGGGGGGGGGGGGGGGGGGGGGGGGGGGGGGGGGFEGGG:FFGGGGGGGGGGGGGGGGG@D@F@GGGGGGGGGGCFGGGGGDGGGGGGGGGGGGGGGGGGGGGGGGGGGCFGFEGGGGGGGFDFFGGGDFGGGFGGFGDGGGGGGG<BFCGGFF?FF9@DEGCDC>:EDAFFGFCFE6>FGGGGGDCFFFEG?CC@D>D
@M04570:107:000000000-JN8T3:1:1102:23668:9169 1:N:0:TAAGGCGA+TTCTAGCT
TTCTAGCACAAGAAAGTCGAAGTATATATTTTACTCGATACAAACTATTTTTTTTTGAGGATCCTCTGTAATAATGAAAAAGATTTCTGCATATATACGCAAATCGGTCGATAATATCAAAATCCGATGAATCAGCCCAGGTCGACTTACTAACGGGATGTCCTAATACGTTACAAAATCGCATTTTAGCCAACGATCCAATCAGAGGAATAATT
+
CCCCCGGGGGFGGGGGGGGGGGFGGGGGGGGGGGGGGGF@FGGGGGGGGGGGGGGGGGGGGGGGGGGGGEGGGGGGGGGEGGGGGGGGGGGGGGGGCFGGGGGDFEGGGGGGGGGGGGGGGGGFGGFCGGGGGGGFFGGGGGGGGGGGGGGGGGGDGGGEFFGGGGGGGGGGGGGGGGGGGGGGGGGGFGGGGGGGGGGFFFFFFGGGGGGGGFG
@M04570:107:000000000-JN8T3:1:1102:22936:9278 1:N:0:TAAGGCGA+TTCTAGCT
TTCTAGCACAAGAAAGTCGAAGTATATATTTTACTCGATACAAACTATTTTTTTTGAGGATCCACTGTAATAATGAAAAAGATTTCTGCATATATACGCAAATCGGTCGATAATATCAAAATCCGATGAATCAGCCCAGGTCGACTTACTAACGGGATGTCCTAATACGTTACAAAATCGCATTTTAGCCAACGATCCAATCAGAGGAATAATTG
+
CCCCCGGGGGFGGGGFGGGGGGDFGGGGGGGGGGGGGGGFGGGGGGGGGGFGEGGGGGGGEGG9FGGGFGGGGGGGGGGGGGGGGGGGGGGGGGGGGGGGGDGGGGGGGGGGGGGGGGGGGGGGGGGGGGGGGGGGGGGGGGGGGGGGGGGGGGGGGGGGGGGGGGGGFFGGGGGGGGGGGGGEFGGGGGGGGGGGGEGFGGGGGGGGGGGGGGG
@M04570:107:000000000-JN8T3:1:1102:10061:9341 1:N:0:TAAGGCGA+TTCTAGCT
TTCTAGCACAAGAAAGTCGAAGTATATATTTTACTCGATACAAACTATTTTTTTTAAGGATCCACTGTAATAATGAAAAAGATTTCTGCATATATACGCAAATCGGTCGATAATATCAAAATCCGATGAATCAGCCCAGGTCGACTTACTAACGGGATGTCCTAATACGTTACAAAATCGCATTTTAGCCAACGATCCAATCAGAGGAATAATTG
+
CCCCCGGGGGFFFGGGGGGGGGFGGGGGGGGGGGGGGGG?FGGFGGGGGGGGGGGGGGGGGGGGGGGGGGGGGGGGGGGGGGGGGGGGGGGGGGGFGGGGGGGGGGGGGGGGGGGGGGGGGGGGGGGGGGGGGGGGGGGGGGGGGGGGGGGGGGGGGGGGGGGGGGGGGGGGGGGGGGGGGGGGGGGGGGGGGGGGGGGGGGGGGGGGGGGGGDG
@M04570:107:000000000-JN8T3:1:1102:11669:9417 1:N:0:TAAGGCGA+TTCTAGCT
TTCTAGCACAAGAAAGTCGAAGTATATATTTTACTCGATACAAACTATTTTTTTTTGAGGATCCACTGTAATAATGAAACAGATTTCTGCATATATACGCAAATCGGTCGATAATATCAAAATCCGATGAATCAGCCCAGGTCGACTTACTAACGGGATGTCCTAATACGTTACAAAATCGCATTTTAGCCAACGATCCAATCAGAGGAATAATT
+
CCCCCFGGGGFEEFFFFGGG?FDFGCGCCFFFGGGFGFF,@FGGGGFGEGGGGCGGEEFEFFGEFGGGG9FGEGFGDFG,@<EEEFGGFGGFGFGGFGDFC7CFFGGGGGGGGGGGGGGGGGGGGGEGEGGGGGCGGG<FGGFEGGGGGGGGGGGGGGEEGGGGGGGGGFGGGGGGGGGGGFE6CFED8FGGFCEGG>EGGGG6E?FFGGGFFFF
@M04570:107:000000000-JN8T3:1:1102:14510:9476 1:N:0:TAAGGCGA+TTCTAGCT
TTCTAGCACAAGAAAGTCGAAGTGTATATTTTACTCGATACAAACTATTTTTTTTTTGAGGATCCACTGTAATAATGAAAAAGATTTCTGCATATATACGCAAATCGGTCGATAATATCAAAATCCGATGAATCAGCCCAGGTCGACTTACTAACGGGATGTCCTAATACGTTACAAAATCGCATTTTAGCCAACGATCCAATCAGAGGAATAAT
+
CCCCCGGGGGFFGGGGGGGGGGGGGGGGGGGGGGGGGGGFGGGGGGGGGGGGGGGGGGGGGGGGGGGGGGGGGGGGGGGGGGGFGGGGGGGGGGGGGGGGGGGGGGGGGGGGGGGGGGGGGGGGGGGGGGGGGGGGGGGGGGGGGGGGGGGGGGGGGGEEGGGGGGGGGGGGGGGGGGGGGGGGGGGGGFGGGGGGGGG>CGFFFGGGGGGGGGG
@M04570:107:000000000-JN8T3:1:1102:12340:9496 1:N:0:TAAGGCGA+TTCTAGCT
TTCTAGCACAAGAAAGTCGAAGTATATATTTTACTCGATCCAAACTATTTTTTTTGAGGATCCACTGTAATAATGAAAAAGATTTCTGCATATATACGCAAATCGGTCGATAATATCAAAATCCGATGAATCAGCCCAGGTCGACTTACTAACGGGATGTCCTAATACGTTACAAAATCGCATTTTAGCCAACGATCCAATCAGAGGAATAATTG
+
CCC@AFFGGGFGF@FFGGGGDGGGGGGGGGGGGGGGGGG8BFGGGGGGGGGGGGGGGGG8FFGGGGGGF9FEFFGG9FA<CFFGGGGDFGGGGGGGG@EGGGFGGGGGGGGGGGGGGGGGGGGGGGGGGGGGGFGGGGGGGGGGGGGGGGGGGGGGGGGGGGGGGGGGGGGGGGGGGGGGGGGDGGGFGGGGGGGGGGGGGGGGCGGGFGGGGFG
@M04570:107:000000000-JN8T3:1:1102:23190:9589 1:N:0:TAAGGCGA+TTCTAGCT
TTCTAGCACAAGAAAGTCGAAGTATATATTCTACTCGATACAAACTATTTTTTTTTGAGGATCCACTGTAATAATGAAAAAGATTTCTGCATATATACGCAAATCGGTCGATAATATCAAAATCCGATGAATCAGCCCAGGTCGACTTACTAACGGGATGTCCTAATACGTTACAAAATCGCATTTTAGCCAACGATCCAATCAGAGGAATAATTGGCTGTCTCTTATACACACTCCGAGCCCACGAGACTAAGGCGAACCTCGTATGCCGTCTTCTGCTTGAAA
+
CCCCCGGGFGFFFGGGGGGGGGGGGGGGGGGGGGGGGGGEGGGGGGCGGFGGGGGGGGGGGGGGGGGGGDGGGGGGGGGGGGFGGGGGGGGGFGFG<EGDGGGG?CEGGGEGGGGGGFGGGGGGAFFFCFGGGGGFGGFFFEGGGGGGGGGFGGGGGGGGGGGGCFFFFGGGGGGGGFEEED6+@EFGGGGGFGGGCF7EFC6@FGGGGGGFGFDG:DFGF@CFGGGGD>CFGGCFFDE>B5>GGCE*:5CFGG4ADDG.)2..7BFFG=CE>7:C:>9CC9CC4
@M04570:107:000000000-JN8T3:1:1102:16011:9705 1:N:0:TAAGGCGA+TTCTAGCT
TTCTAGCACAAGAAAGTCGAAGTATATATTTTACTCGATACAAACTATTTTTTTTGAGGATCCACTGTAATAATGAAAAAGATTTCTGCATATATACGCAAATCGGTCGATAATATCAAAATCCGATGAATCAGCCCAGGTCGACTTACTAACGGGATGTCCTAATACGTTACAAAATCGCATTTTAGCCAACGATCCAATCAGAGGAATAATTG
+
CCCCCGGGGGFGGGGGGGGGGECF<CCG,,,;F,E<CEF87<C,6,CEFG,E:+@+B,C<CF@F,CCCC6CFCE@,9,,686CCFGGCC@C,6CF<CFFCFGCGE@CCCFCGGFGFFGGGGGGGGGGGGGGGGGGGGGGGGGGGGGGGGGGGGGGGGGGGGGGGGGGGGGGGGGGGGGGGGGGGGGGGGGGGGGGGGGGGGGGGGGGGGGGGGGG
@M04570:107:000000000-JN8T3:1:1102:3464:9924 1:N:0:TAAGGCGA+TTCTAGCT
TTCTAGCACAAGAAAGTCGAAGTATATATTTTACTCGATACAAACTATTTTTTTTGAGGATCCCCTGTAATAATGAAAAAGATTTCTGCATATATACGCAAATCGGTCGATAATATCAAAATCCGATGAATCAGCCCAGGTCGACTTACTAACGGGATGTCCTAATACGTTACAAAATCGCATTTTAGCCAACGATCCAATCAGAGGAATAATTG
+
CCCCCFGC8?:C=C@DCC@FFGGGFG<FEFGCFGAFCE8FFCFG@E,C@9C<@@8@C@EAFFE,CFDCFFFGFFE,C:CD:CC<CE@E<CEE9<FCFGFFFEEGGCGEGGGCGEGGGGGGGE<EFGEEGGGFGGGF=FGFFFGGGEGGGG<CFGCEGFGFDFDFFFGGGGGFEFC@FGGDGGG>FGGGCFGGGGGGGEFCCGGGGGGGFGFFDC@
@M04570:107:000000000-JN8T3:1:1102:19682:9956 1:N:0:TAAGGCGA+TTCTAGCT
TTCTAGCACAAGAAAGTCGAAGTATATATTTTACTCGATACAAACTATTTTTTTTTTGAGGATCCACTGTAATAATGAAAAAGATTTCTGCATATATACGCAAATCGGTCGATAATATCAAAATCCGATGAATCAGCCCAGGTCGACTTACTAACGGGATGTCCTAATACGTTACAAAATCGCATTTTAGCCAACGATCCAATCAGAGGAATAAT
+
CCCCCGGGGGFGEGGGGGGGGGGGGGGGGGGGGGGGGGGGGGGGGGGGGGGGGGGGGGGGGGFGGGGGGGGGGGGGGGGGGGGGGGGGGGGGGGGGGGGGGGGGGGGGGGGGGGGGGGGGGGGGGGGGGGGGGGGGGGGGGGGGGGGGGGGGGGGGGGGGGGGGGGGGGGGGGGGGGGGGGGGGGGGGGGGGGGGGGGGGGGGGGGGGGGGGGGG
@M04570:107:000000000-JN8T3:1:1102:20997:10008 1:N:0:TAAGGCGA+TTCTAGCT
TTCTAGCACAAGAAAGTCGAAGTATATATTTTACTCGATACAAACTATTTTTTTTGAGGATCCACTGTAATAATGAAAAAGATTTCTGCATATATACGCAAATCGGTCGATAATATCAAAATCCGATGAATCAGCCCAGGTCGACTTACTAACGGGATGTCCTAATACGTTACAAAATCGCATTTTAGCCAACGATCCAATCAGAGGAATAATTG
+
CCCCCGGGGGFGGGFFGFGGGF@FGGGFFGGGGGGGGGFDGGGGGGGGGGGFGGFGGGG,:EFGEFGGGGGGGGGGGGGGGGGGGGGGGGAGGGGAFGGGGGGGGGGGGGGGGGGGGGGGGGGGGGGGGGGGGGGGGGGGGGGGGGGGGGGGGGGGGGGGGGGGGGGGGFGFGGGGGGGGGGDGGGGGGGGGGGGFG>FGGGGGFGGGGGGEFGG
@M04570:107:000000000-JN8T3:1:1102:8089:10085 1:N:0:TAAGGCGA+TTCTAGCT
TTCTAGCACAAGAAAGTCGAAGTATATATTTTACTCGATACAAACTATTTTTTTTTGAGGATCCACTGTAATAATGAAAAAGATTTCTGCATATATACGCAAATCGGTCGATAATATCAAAATCCGATGAATCAGCCCAGGTCGACTTACTAACGGGATGTCCTAATACGTTACAAAATCGCATTTTAGCCAACGATCCAATCAGAGGAATAATT
+
CCCCCGGCFFFFFFGGGGGGGGGGGGGFGGGGGGGGGGGGGGGGGGDGGGGGGGGGDFGGGGFGGGGGGGGGGGGGGGGGGGGGGGGGGGGGGGGGFFGGGGGGFGGGGGGGGGGGGGGGGGGGGGGFFGGGGGGGGGGGGGGGGGGGGGGGGGGGDGGGGGGGGGGGGGFGGGGGGGGGGGGDGGGFGGGGGGGGGGGGGGGGGGGGGGGGGGG
@M04570:107:000000000-JN8T3:1:1102:12583:10354 1:N:0:TAAGGCGA+TTCTAGCT
TTCTAGCACAAGAAAGTCGAAGTATATATTTTACTCGATACAAACTATTTTTTTTTGAGGATCCACTGTAATAATGAAAAAGATTTCTGCATATATACGCAAATCGGTCGATAATATCAAAATCCGATGAATCAGCCCAGGTCGACTTACTAACGGGATGTCCTAATACGTTACAAAATCGCATTTTAGCCAACGATCCAATCAGAGGAATAATT
+
CCCCCGGGFGFFFDFGGGGG?FFGGGGCFGGGGGGGGGG,@FGGGGGGGGGGGGGGEGGGGGGGGGGGG9FGGGGGGGGAEGGGGGGGGGGGGGGFGGGGGGGGGGGGGGGGGGGGGGGGGGGGGGGFGGGGGGGGGGGGGGGGGGGGGGGGGGGGGGGGGGGGGGGGGGGGGGGGGGGGGGGGGGFGGGGGGGGGGGGGGFECEFGGGGCGGGG
@M04570:107:000000000-JN8T3:1:1102:3502:10393 1:N:0:TAAGGCGA+TTCTAGCT
TTCTAGCACAAGAAAGTCGAAGTATATATTTTACTCGATACAAACTCTTTTTTTTGAGGATCCACTGTAATAATGAAAAAGATTTCTGCATATCTACGCAAATCGGTCGATAATATCAAAATCCGATGAATCAGCCCAGGTCGACTTACTAACGGGATGTCCTAATACGTTACAAAATCGCATTTTAGCCAACGATCCAATCAGAGGAATAATTG
+
@@CACGGA88;A@C@C6-8CDBCCEEFA@EECFGCFBEEGGGGFGF,FGCFCCF@C:FG,CEF9EEGCDAEGFFF,E,<EFGFGCFGGGGGAE,CEFDECEFGDGGG@FCEGGGGG9EFFFGGFFFGGGDEGAFD8CEGGGGGGGD@DGFGFFEFFGGEGCGFGGGGGGGG8CCGGFGGGGGEGADGGGGGG@EGGGGEFGG6ECFGGGGFGGGG
@M04570:107:000000000-JN8T3:1:1102:6437:10523 1:N:0:TAAGGCGA+TTCTAGCT
TTCTAGCACAAGAAAGTCGAAGTATATATTTTACTCGATACAAACTATTTTTTTTTGAGGATCCACTGTAATAATGAAAAAGATTTCTGCATATATACGCAAATCGGTCGATAATATCAAAATCCGATGAATCAGCCCAGGTCGACTTACTAACGGGATGTCCTAATACGTTACAAAATCGCATTTTAGCCAACGATCCAATCAGAGGAATAATT
+
CCCCCGGFCD5EEFFGGGGGGGGGGGGGGGGGGGGGGGGGGGGGGGGGGGGGGGGGGGGGGFGGGGGGGFGGGGGGGGFGGGGGGGGGGGGGGGGGGGGGGGGGGGGGGGGGGGGGGGGGGGGGFGFFFGGGGGGGGGFGGGGGGGGGGGGGGGGGGGGGGGGGGGGGGGGGGGGGGFGGGGGCEGEBFGGGGGCCFGGGGGGGGGFGGGGGGGG
@M04570:107:000000000-JN8T3:1:1102:11290:10710 1:N:0:TAAGGCGA+TTCTAGCT
TTCTAGCACAAAAAAGTCGAAGTATATATTTTACTCGATACAAACTATTTTTTTTTGAGGATCCACTGTAATAATGAAAAAGATTTCTGCATATATACGCAAATCGGTCGATAATATCAAAATCCGATGAATCAGCCCAGGTCGACTTACTAACGGGATGTCCTAATACGTTACAAAATCGCATTTTAGCCAACGATCCAATCAGAGGAATAATT
+
CCCCCGGGGG*FFGGGGGGGGGFGGGGFGGGGGGGGGGG,FFGGGGGGGGGGEGGGGGGGGGGGGGGGGCGGGGGGGGG<FGGGGGGGGGGGGGGGGGGGGGGGGGGGGGGGGGGGGGGGGGGGGGFFFGGGGGGGGGGGGGGGGGGGGGGGGGGGGGGGGGGGGGGGGGGGGGGGGGGGGGGGGGFGGGGGGGGGFGGGGGGGGGGGGGGGGGG
@M04570:107:000000000-JN8T3:1:1102:17887:10741 1:N:0:TAAGGCGA+TTCTAGCT
TTCTAGCACAAGAAAGTCGAAGTATATATTTTACTCGATACAAACTATTTTTTTTGAGGATCCCCTGTAATAATGAAAAAGATTTCTGCATATATACGCAAATCGGTCGATAATATCAAAATCCGATGAATCAGCCCAGGTCGACTTACTAACGGGATGTCCTAATACGTTACAAAATCGCATTTTAGCCAACGATCCAATCAGAGGAATAATTG
+
CCCCCGFGGGFFE@FEEFFGGGGGGGGFFGGGGGGGGGGFGGGGGGGGGGGGGGFGGGGGFFF,DFGFG,CEGGGFGGGGGGGGGGGGGGGGGGGGGGGGGGGGGGGGGGGGGGGGGGGGGGGGGGGGGGGGGGGGGGGGGGGGGGGGGGGGGGGGGGGGGGGGGGGGGGGGGGGGGGGGGGGGGGGGGGGGGGGGGGGGGGGGGEDGGGGGGGG
@M04570:107:000000000-JN8T3:1:1102:18499:10775 1:N:0:TAAGGCGA+TTCTAGCT
TTCTAGCACAAGAAAGTCGAAGTATATATTTTACTCGATACAAACTATTTTTTTTTGAGGATCCACTGTAATAATGAAAAAGATTTCTGCATATATACGCAAATCGGTCGATAATATCAAAATCCGATGAATCAGCCCAGGTCGACTTACTAACGGGATGTCCTAATACGTTACAAAATCGCATTTTAGCCAACGATCCAATCAGAGGAATAATT
+
CCCCCGGGGGFGGGGGGGGGGGGGGGGGGGGGGGGGGGGGGGGGGGGGGGGGGGGGGGGGGFGGGGGGG,EGGGGGGGGGGGGGGGGGGGGFGGGGGGGGGGGGGGGGGGGGGGFGGGGGGGGGGGGFFGGGGGGGGGGGGGGGGGGGGGGGGGGGGGGGDGGGGGGGGGGGGGGGGGGGGGGGGGGGGGGGGGGGGCEFGGEFGGGGGGGGGGG
@M04570:107:000000000-JN8T3:1:1102:25830:10779 1:N:0:TAAGGCGA+TTCTAGCT
TTCTAGCACAAGAAAGTCGAAGTATATATTTTACTCGATACAAACTATTTTTTTTTGAGGATCCACTGTAATAATGAAAAAGATTTCTGCATATATACGCAAATCGGTCGATAATATCAAAATCCGATGAATCAGCCCAGGTCGACTTACTAACGGGATGTCCTAATACGTTACAAAATCGCATTTTAGCCAACGATCCAATCAGAGGAATAATT
+
CCCCCGGGGGFFGGGGGGGGGGGGGGGGGGGGGGGGGGGGGGGGGGGGGGGGGGGGGGGGGGGGGGGGG9FGGGGGGGGGGDGGGGGGGGGGGGGGGGGGGGGGGGGGGGGGGGGGGGGGGGGGGGFFFGGGGGGGGGGGGGGGGGGGGGGGGGGGGGGGGGGGGGGGGGGGGGGGGGGGGGGEGGGGGGGGGGGGGGGGGGGGGGGGGGGGGGG
@M04570:107:000000000-JN8T3:1:1102:5423:10865 1:N:0:TAAGGCGA+TTCTAGCT
TTCTAGCACAAGAAAGTCGAAGTATATATTTTACTCGATACAAACTATTTTTTTTGAGGATCCACTGTAATAATGAAAAAGATTTCTGCATATATACGCAAATCGGTCGATAATGTCAAAATCCGATGAATCAGCCCAGGTCGACTTACTAACGGGATGTCCTAATACGTTACAAAATCGCATTTTAGCCAACGATCCAATCAGAGGAATAATTGGCTGTCTCTTAACACATCTCCGAGCCCACGAGACTAAGGC
+
CCCCCGGGAD:CCCEFEFGGCGFDGGGGGGGGGGGGGFGGGFGFEF,EFFEGGGGDEDFDCFCEFGF<F9FGGGEFF,F,CD<FFFGGGAFFF9FCFGGEEGCFEGGEGGGGGG,C@EEF<FGC@FGGA<,?B?8=+E=FG<F7@FBFGGGDFCGGGGGDFGGGGGGGGGGGGFG9D>FEFCC+@FFFCFGGGGGFFEFGGGGGGGGFGFC9@;+;FFGGC;9=FGGGGGGGCFGF77?BFGFGGGGGGGGGFGF
@M04570:107:000000000-JN8T3:1:1102:19074:10981 1:N:0:TAAGGCGA+TTCTAGCT
TTCTAGCACAAGAAAGTCGAAGTATATATTTTACTCGATACGAACTATTTTTTTTTGAGGATCCACTGTAATAATGAAAAAGATTTCTGCATATATACGCAAATCGGTCGATAATATCAAAATCCGATGAATCAGCCCAGGTCGACTTACTAACGGGATGTCCTAATACGTTACAAAATCGCATTTTAGCCAACGATCCAATCAGAGGAATAATT
+
CCCCCGGGGGFFGGGGGGGGGGFGGGGFGGGGGGGGGGGGGGGGGGGGGGGGGGGGGGGGGGGGGGGGGGGGGGGGGGGGGGGGGGGGGGGGGGGGGGGGGGGGGGGGGGGGGGGGGGGGGGGGGGFBFGGGGGGGGGGGGGGGGGGGGGGGGGGGGGGGGGGGGGGGGGGGGGGGGGGGGGGGGGGGGGGGGGGGCGGGGGGGGGGGGGGGGGG
@M04570:107:000000000-JN8T3:1:1102:21737:11052 1:N:0:TAAGGCGA+TTCTAGCT
TTCTAGCACAAGAAAGTCGAAGTATATATTTTACTCGATACAAACTATTTTTTTTGAGGATCCACTGTAATAATGAAAAAGATTTCTGCATATATACGCAAATCGGTCGATAATATCAAAATCCGATGAATCAGCCCAGGTCGACTTACTAACGGGATGTCCTAATACGTTACAAAATCGCATTTTAGCCAACGATCCAATCAGAGGAATAATTG
+
CCCCCGGGGGFGGGGGGGGGGGFGGGGGGGGGGGGGFFGEGGGGGGGGGGGGEEGGGFG?FFG@FGGGFCFGGGGFGGFDGGGGGGGGGFFFGGGGGGGGGGGGGEGGGGGGGGGGGGGGGGGGGGGGGGGGGGGGGGGGGGGGGGGGGGGGGGGGGGGGGGGGGGGGGGGGGGGGGGGGGGGGGGGGGGGGGGGGGGGGGGGGGGGGGGGGGGG
@M04570:107:000000000-JN8T3:1:1102:8700:11112 1:N:0:TAAGGCGA+TTCTAGCT
TTCTAGCACAAGAAAGTCGAAGTATATATTTTACTCGATACAAACTATTTTTTTTTGAGGATCCACTGTAATAATGAAAAAGATTTCTGCATATATACGCAAATCGGTCGATAATATCAAAATCCGATGAATCAGCCCGGGTCGACTTACTAACGGGATGTCCTAATACGTTACAAAATCGCATTTTAGCCAACGATCCAATCAGAGGAATAATT
+
CCCCCGGGFGFFFGGGGGGGGGFGGGGGGGGGGGGGGGG,FFGGGGGGGGGGGGGGGGGGGFGGGGGGDGGGGGGGGGGGDGGGGGGGGGGGGGGGGGGGGGGGFCEGGGGGGGGGGGGGGGGGGGGECFFGGGGGGG+CCFGGGGGGGGFGGGGGGGGCGGGGGGGGGGGGGGGGGGGGGGGC>FFFGGFFDGEGGGGGGGGGGGGGGGFGGGF
@M04570:107:000000000-JN8T3:1:1102:7884:11200 1:N:0:TAAGGCGA+TTCTAGCT
TTCTAGCACAAGAAAGTCGAAGTATATATTTTACTCGATACAAACTATTTTTTTTTGAGGATCCACTGTAATAATGAAAAAGATTTCTGCATATATACGCAAATCGGTCGATAATATCAAAATCCGATGAATCAGCCCAGGTCGACTTACTGACGGGATGTCCTAATACGTTACAAAATCGCATTTTAGCCAACGATCCAATCAGAGGAATAATT
+
CCCCCGGDFDFFFGGGGGGGFGGGFGGGGGGGGGGGGCGGGGGGGGGGGGGGCFEG7:FFGGGGGGFDGGGGGGFGFGGDG7FEFGGGGGGGGGGGFFFGGGGGGGGGGGGGGGGGFFGGGGGGGGGEGGGGGGGGFGGGGGGGGGGGGGGGGGGGGGGGGGGGGGGGGFFGGGGEDGGGGGGEEFECGGGGGGEGGGEGGGGGF?FGGGGGGGD
@M04570:107:000000000-JN8T3:1:1102:25499:11278 1:N:0:TAAGGCGA+TTCTAGCT
TTCTAGCACAAGAAAGTCGAAGTATATATTTTACTCGATACAAACTATTTTTTTTTGAGGATCCACTGTAATAATGAAAAAGATTTCTGCATATATACGCAAATCGGTCGATAATATCAAAATCCGATGAATCAGCCCAGGTCGACTTACTAACGGGATGTCCTAATACGTTACAAAATCGCATTTTAGCCAACGATCCAATCAGAGGAATAATT
+
CCCCCGGGGGFGGGGGGGGGGGGGGGGGGGGGGGGGGGG@FGGGGGGGGGGGGGGGGGGGGGGGGGGGGGGGGGGGGGGFGGGGGGGGGGGGGGGGGGGGGGGGGGGGGGGGGGGGGGGGGGGGGGGFGGGGGGGGGGGGGGGGGGGGGGGGGGGGGGGGGGGGGGGGGGGGGGGGGGGGGGGGGGGGGGGGGGGGGGGGGGGGGGGGGGGGGGG
@M04570:107:000000000-JN8T3:1:1102:6585:11375 1:N:0:TAAGGCGA+TTCTAGCT
TTCTAGCACAAGAAAGTCGAAGTATATATTTTACTCGATACAAACTATTTTTTTTTGAGGATCCACTGTAATAATGAAAAAGATTTCTGCATATATACGCAAATCGGTCGATAATATCAAAATCCGATGAATCAGCCCAGGTCGACTTACTAACGGGATGTCCTAATACGTTACAAAATCGCATTTTAGCCAACGATCCAATCAGAGGAATAATT
+
@CCCCFGF8DFC8@FGGFCFFCCFGGG9<FGGGGGGGFGGGGG9FFFGGGGGEGGGG:CE8<FFGGFGGCFGGGFG9FDGEGFGGGFGGGA<F<CFFEFEEGF<EFFFGGG:FFFGGGGGGGG@DEFCFFGGG,CFDGFFG?FFFGGGGGFFGGG+FFCCF9FGGGGFF@FGFCEGGGG7CEC3>@C,@>8>FFGFGGDGGG6DFFCE?FGFGGG
@M04570:107:000000000-JN8T3:1:1102:25644:11452 1:N:0:TAAGGCGA+TTCTAGCT
TTCTAGCACAAGAAAGTCGAAGTATATATTTTACTCGATACAAACTATTTTTTTTTGAGGATCCACTGTAATAATGAAAAAGATTTCTGCATATATACGCAAATCGGTCGATAATATCAAAATCCGATGAATCAGCCCAGGTCGACTTACTAACGGGATGTCCTAATACGTTACAAAATCGCATTTTAGCCAACGATCCAATCAGAGGAATAATT
+
CCCCCGGGFGFFGGGGGGGGGGGGGGGGGGGGGGGGGGGCGGGGGGGGGGGGGGGGGGGGGGGGGGGGGGGGGGGGGGGGFGGGGGGGGGGGGGGGGF<FGGGGGGGGGGGGGGGGGGGGGGGGGGFFGGGGGGGGGGGGGGGGGGGGGGGGGGGGGGGGGGGGGGGGGGGGGGGGGGGGGGGCGGGGGGGGGGGGGGGGGGGCFGGGGGGGGGG
@M04570:107:000000000-JN8T3:1:1102:3957:11775 1:N:0:TAAGGCGA+TTCTAGCT
TTCTAGCACAAGAAAGTCGAAGTATATATTTTACTCGATACAAACTATTTTTTTTTGAGGATCCACTGTAATAATGAAAAAGATTTCTGCATATATACGCAAATCGGTCGATAATATCAAAATCCGATGAATCAGCCCAGGTCGACTTACTAACGGGATGTCCTAATACGTTACAAAATCGCATTTTAGCCAACGATCCAATCAGAGGAATAATT
+
CCCCCGGFF??FCFFGEFGGGGFGGGGGEFGGGGCFGGFGGGAEFF,CEGFGGGGGDCGGFFEGGGGFFFGFDFFFGGFFGGGGGGGGGGGGGGGGFGGGGGGG@EGGGGFGGGFGFFDGFFGGGGGGFGFGGGGGF7BFFGGGGGGDFFGGGGGGGEGGFDCF9FGGGGGGGGGGGGGCGGE6CFGFGGDFGGGGGCGGGGFFGFGGGGGGGGG
@M04570:107:000000000-JN8T3:1:1102:6333:11835 1:N:0:TAAGGCGA+TTCTAGCT
TTCTAGCACAAGAAAGTCGAAGTATATATTTTACTCGATACAAACTATTTTTTTTGAGGATCCACTGTAATAATGAAAAAGATTTCTGCATATCTACGCAAATCGGTCGATAATATCAAAATCCGATGAATCAGCCCAGGTCGACTTACTAACGGGATGTCCTAATACGTTACAAAATCGCATTTTAGCCAACGATCCAATCAGAGGAATAATTG
+
CCBCCGGGC?DE<CFGGGEGGGGGGGGEGGGGGGGGGGFGGGGGGFEFGFGGFGFGGFGACFFEFGGGGGGGGGGGGGGGGGCGGGGGFGFGG,CEDFE=CFGGEGGGEGGGGGGGGGGFGFFGEC@EGFFBFCF8FFGGGGGGGGDGGGGGGGGGGGEFGGFGCFDGGGGGGDGEGGGCGFE6EFGGGGGGGGGGGGGGGGGFFGFGGCFGGGG
@M04570:107:000000000-JN8T3:1:1102:18726:11882 1:N:0:TAAGGCGA+TTCTAGCT
TTCTAGCACAAGAAAGTCGAAGTATATATTTTACTCGATACAAACTATTTTTTTTTGAGGATCCACTGTAATAATGAAAAAGATTTCTGCATATATACGCAAATCGGTCGATAATATCAAAATCCGATGAATCAGCCCAGGTCGACTTACTAACGGGATGTCCTAATACGTTACAAAATCGCATTTTAGCCAACGATCCAATCAGAGGAATAATT
+
CCCCCGGGGGFFGGGGGGGGGGFGGGGGGGGGGGGGGGGGGGGGGGGGGGGGGGGGGGGFFGGGGGGGGGGGGGGGGGGGGGGGGGGGGGGGGGGGEFGGGGGGGGGGGGGGGGGGGGGGGGGGGGGCFGGGGGGGGGGGGGGGGGGGGGGGGGGGGGGGGGGGGGGGGGGGGGGGGGGGGGGGGGGGGGGGGGGGGGGGGGGGGFGGGGGGGGG
@M04570:107:000000000-JN8T3:1:1102:16455:12034 1:N:0:TAAGGCGA+TTCTAGCT
TTCTAGCACAAGAAAGTCGAAGTATATATTTTACTCGATACAAACTATTTTTTTTTGAGGATCCACTGTAATAATGAAAAAGATTTCTGCATATATACGCAAATCGGTCGATAATATCAAAATCCGATGAATCAGCCCAGGTCGACTTACTAACGGGATGTCCTAATACGTTACAAAATCGCATTTTAGCCAACGATCCAATCAGAGGAATAATT
+
CCCCCGGGGGFGGGGGGGGGGGGGGGGGGGGGGGGGGGGGGGGGGGGGGGGGGGGGGGGGGGGGGGGGGGGGGGGGGGGGGGGGGGGGGGGGGGGG<FGGGGGGGGGGGGGGGGGGGGGGGGGGGGGFGGGGGGGGGGGGGGGGGGGGGGGGGGGGGGGGGGGGGGGGGGGGGGGGGGGGGGGEGGGGGGGGGGGGGGGGGGGGGGGGGGGGGGG
@M04570:107:000000000-JN8T3:1:1102:10530:12171 1:N:0:TAAGGCGA+TTCTAGCT
TTCTAGCACAAGAAAGTCGAAGTATATATTTTACTCGATACAAACTATTTTTTTTTGAGGATCCACTGTAATAATGAAAAAGATTTCTGCATATATACGCAAATCGGTCGATAATATCAAAATCCGATGAATCAGCCCAGGTCGACTTACTAACGGGATGTCCTAATACGTTACAAAATCGCATTTTAGCCAACGATCCAATCAGAGGAATAATT
+
CCCCCGGGGGFFGGGGGGGGGGGGGGGGGGGGGGGGGGGDGGGGGGFGGGGGGFGGGGGGGGGGGGGGGGGGGGGGGGG9FGGGGGGGGGGGGGGGGGGGGGGGGGGGGGGGGGGGGGGGGGGGGGGCFFGGGGGGGGGGGGGGGGGGGGGGGGGGGGEFGGGGGGGGGGGGGGGFFGGGGGGBEGGGGGGGGGGGGGGGGGGGF?FGGGGGGGG
@M04570:107:000000000-JN8T3:1:1102:21112:12183 1:N:0:TAAGGCGA+TTCTAGCT
TTCTAGCACAAGAAAGTCGAAGTATATATTTTACTCGATACAAACTATTTTTTTTTGAGGATCCACTGTAATAATGAAAAAGATTTCTGCATATATACGCAAATCGGTCGATAATATCAAAATCCGATGAATCAGCCCAGGTCGACTTACTAACGGGATGTCCTAATACGTTACAAAATCGCATTTTAGCCAACGATCCAATCAGAGGAATAATT
+
CCCCCGGGGGFGFGGGGGGGGGGGGGGGGGGGGGGGGGGGGGGGGGGGGGGGGGGGGGGGGFGGGGGGGGGGGGFGGGGGGGGGGGGGGGGAFGGGGGGGGGGGGGGGGGGGGGGGGFGGGGGGGGGFCGGGGGGGGGGGGGGGGGGGGGGGGGGGGGGGGCGGGGGGGGGGGGGGGFFFGGGGGGGGGGGGGFGGFGGGGGGGGGGGGGGGGGG
@M04570:107:000000000-JN8T3:1:1102:18055:12283 1:N:0:TAAGGCGA+TTCTAGCT
TTCTAGCACAAGAAAGTCGAAGTATATATTTTACTCGATACAAACTATTTTTTTTGAGGATCCACTGTAATAATGAAAAAGATTTCTGCATATATACGCAAATCGGTCGATAATATCAAAATCCGATGAATCAGCCCAGGTCGACTTACTAACGGGATGTCCTAATACGTTACAAAATCGCATTTTAGCCAACGATCCAATCAGAGGAATAATTG
+
CCCCCGGGGGFGGGGGGGGGGGFGGGGGGGGGGGGGGGGGGGGGGGGGGGGGGGGGGGGGGGGGGGGGGGGGGGGGGGGGGGGGGGGGGGGGGGGGGGGGGGGGGGGGGGGGGGGGGGGGGGGGGGGGGGGFGGFFGGGGGGGGGGGGGGGGGGGGGGGGGGGGGGFGGGGGGGGGGGGGGGGGGGGGGGGGGGGCFGGGGGGGGGGGGGG;EFF
@M04570:107:000000000-JN8T3:1:1102:13987:12380 1:N:0:TAAGGCGA+TTCTAGCT
TTCTAGCACAAGAAAGTCGAAGTATATATTTTACTCGATACAAACTATTTTTTTTTGAGGATCCACTGTAATAATGAAAAAGATTTCTGCATATATACGCAAATCGGTCGATAATATCAAAATCCGATGAATCAGCCCAGGTCGACTTACTAACGGGATGTCCTAATACGTTACAAAATCGCATTTTAGCCAACGATCCAATCAGAGGAATAATT
+
CCCCCGGGGGFGFGGGGGGGGGFGGGGFGGGGGGGGGGFGGGGGGGGGGGGGGGGGDEGGGGGGGGGGGGGGGGGGFGGDGGGGGGGGGGGFGGGGDGGGGGGGGGGGGGGGGGGGGGGGGGGGGGGFFGGGGGFGFGGGGGGGGGGGFGGGGGGGGFCGGGGGGGGGGGFFGGGGGGGGGGGEGGFGFGGGGGEGDFGGFGFFGGGGGGFGGGG
@M04570:107:000000000-JN8T3:1:1102:28933:12482 1:N:0:TAAGGCGA+TTCTAGCT
TTCTAGCACAAGAAAGTCGAAGTATATATTTTACTCGATACAAACTATTTTTTTTGAGGATCCACTGTAATAATGAAAAAGATTTCTGCATATATACGCAAATCGGTCGATAATATCAAAATCCGATGAATCAGCCCAGGTCGACTTACTAACGGGATGTCCTAATACGTTACAAAATCGCATTTTAGCCAACGATCCAATCAGAGGAATAATTG
+
B@ACCFEDGG?@CC@6C6CFFG-EFGGDDFCCFDF@FE8,@FFEGFDF@FE<+76FFDGGECFCC@EC@C<EC<CEEECCBEFCFCFFAF9FFEFFEE7,66EFEGGFCCFDFFGGGGFGGEGGGGGGCGGBD,BFFGDDGGCEGGGGGGGGFCCGCEDFGGGDGGGGDFGGGGGFFGGGGGGCFFGFFF,@FGGGGEGFDFFFFGFGGGGFGFF
@M04570:107:000000000-JN8T3:1:1102:9779:12967 1:N:0:TAAGGCGA+TTCTAGCT
TTCTAGCACAAGAAAGTCGAAGTATATATTTTACTCGATACAAACTATTTTTTTTGAGGATCCACTGTAATAATGAAAAAGATTTCTGCATATATACGCAAATCGGTCGATAATATCAAAATCCGATGAATCAGCCCAGGTCGACTTACTAACGGGATGTCCTAATACGTTACAAAATCGCATTTTAGCCAACGATCCAATCAGAGGAATAATTG
+
CCCCCGGGFGFE,EFFFFGGEGFGGGGGGFFGGGGGGDD8FGGFGGFGGGGGGDCFGGGGFEFEEEFD96CFFFFFFDF8@CCEFFGGGGGGGFFGFCCGGGGGGGGGFC@GGGGFFGGGGGGFFFGB<FFF<FG<FGFCEEE::FEFGGGGGGEGFEEFGFGGGFFGFFGFEF;3>CFCD@C3>D>>ECFGGGGGEEGCFGCF9>>FC8FCG9=
@M04570:107:000000000-JN8T3:1:1102:19247:13083 1:N:0:TAAGGCGA+TTCTAGCT
TTCTAGCACAAGAAAGTCGAAGTATATATTTTACTCGATACAAACTATTTTTTTTTGAGGATCCACTGTAATAATGAAAAAGATTTCTGCATATATACGCAAATCGGTCGATAATATCAAAATCCGATGAATCAGCCCAGGTCGACTTACTAACGGGATGTCCTAATACGTTACAAAATCGCATTTTAGCCAACGATCCAATCAGAGGAATAATT
+
CCCCCGGGGGFGGGGGGGGGGGGGGGGGGGGGGGGGGGGFGGGGGGGGGGGGGGGGGGGGGGGGGGGGGGGGGGGGGGGFGGGGGGGGGGGGGGGGGGGGGGGGGGGGGGGGGGGGGGGGGGGGGGFFGGGGGGGGGGGGGGGGGGGGGGGGGGGGGGGGGGGGGGGGGGGGGGGGGGFFGGGGGGGGGGGGGGGGGGGGGGGGGGGGGGGGGGG
@M04570:107:000000000-JN8T3:1:1102:14985:13111 1:N:0:TAAGGCGA+TTCTAGCT
TTCTAGCACAAGAAAGTCGAAGTATATATTTTACTCGATACAAACTATTTTTTTTGAGGATCCACTGTAATAATGAAAAAGATTTCTGCATATATACGCAAATCGGTCGATAATATCAAAATCCGATGAATCAGCCCAGGTCGACTTACTAACGGGATGTCCTAATACGTTACAAAATCGCATTTTAGCCAACGATCCAATCAGAGGAATAATTG
+
CCCCCGGGGGFGGGGGGGGGCEGGFF9,66<6C9C6BF<68C<@CCEEGEGG@C@6B@<,,6C,,,C9,<@6C@FGD9F,C<9CDEFC9FA,C6CAFGE:C=?<F:FCFGGGGGGECGGGGFEFFFGGGGGGGGGGGFGGGGGGGGGGGGGGGGGGGGGGGGGGGGDFGGGGGGGGGGGGGGGGGGGFGGGGFGGGGGGGGGGGGFGGGFGFFGF
@M04570:107:000000000-JN8T3:1:1102:16377:13236 1:N:0:TAAGGCGA+TTCTAGCT
TTCTAGCACAAGAAAGTCGAAGTATATATTTTACTCGATACAAACTATTTTTTTTTGAGTATCCACTGTAATAATGAAAAAGATTTCTGCATATATCGGCAAATCGGTCGATAATATCAAAATCCGATGAATCAGCCCAGGTCGACTTACTAACGGGATGTCCTAATACGTTACAAAATCGCATTTTAGCCAACGATCCAATCAGAGGAATAATT
+
CCCCCGGGGGFFGGGGGGGGFFGFAFC6,;,6CCAC@FC<6CCECCC@FAGG:F++6,96,CFG<6,CEFGA<F99,,:<@F@9666C@F@FGGC?,B+B:=?FCBCGC=F+BF9F@EDGGGGFGEF?FFGGGGGGGGGGGFGGGGGGGGGFGGGGGGGGGGGGGGGGGGGGGGGGGGGGGGGGGGFGFGFGGGGFCCEFGFEGGGGFCFFGGGG
@M04570:107:000000000-JN8T3:1:1102:11049:13242 1:N:0:TAAGGCGA+TTCTAGCT
TTCTAGCACAAGAAAGTCGAAGTATATATTTTACTCGATACAAACTATTTTTTTTGAGGATCCACTGTAATAATGAAAAAGATTTCTGCATATATACGCAAATCGGTCGATAATATCAAAATCCGATGAATCAGCCCAGGTCGACTTACTAACGGGATGTCCTAATACGTTACAAAATCGCATTTTAGCCAACGATCCAATCAGAGGAATAATTG
+
CCCCCGGGGGFGGGGGGGGGGGGGGGGGGGGGGGGGGGGCFGGGGGGGGGGGGGGGGGGGGGGGGGGGGGGGGGGGGGGEGGGGGGGGGGGGGGGGGGGEGGGGGGGGGGGGGGGGGGGGGGGGGFFGGGGGGGGFGGGGGGGGGGGGGGGGGGGGGEDGGGGGGGGGGGGGGGGFFGGGGGG:FGGGGGGGGGGGGGGGGGGGGGGGGFGGGFG
@M04570:107:000000000-JN8T3:1:1102:5631:13494 1:N:0:TAAGGCGA+TTCTAGCT
TTCTAGCACAAGAAAGTCGAAGTATATATTTTACTCGATACAAACTATTTTTTTTGAGGATCCACTGTAATAATGAAAAAGATTTCTGCATATATACGCAAATCGGTCGATAATATCAAAATCCGATGAATCAGCCCAGGTCGACTTACTAACGGGATGTCCTAATACGTTACAAAATCGCATTTTAGCCAACGATCCAATCAGAGGAATAATTG
+
CCCCCGGCCFFFEFGGFGGGGGGGGGGEFGGGGGGGGGDGGGGCGG<FGGGGGGGGDEGF@FGGGGGGGGGGGGGFGGCFGGFGGGGGGGGGGGGGGGGGGGGGEGGGGGGFGGGCFFGGGGGGGGGGGGGGGGGGGGCGFGGGGGGGGGGGGGGGGGGGGGGGGGGGGGGGGGGGGGGGGGDCCFG7FGGGGGGGGGGGGGGGGGGGGGGGGCF
@M04570:107:000000000-JN8T3:1:1102:22858:13636 1:N:0:TAAGGCGA+TTCTAGCT
TTCTAGCACAAGAAAGTCGAAGTATATATTTTACTCGATACAAACTATTTTTTTTTGAGGATCCACTGTAATAATGAAAAAGATTTCTGCATATATACGCAAATCGGTCGATAATATCAAAATCCGATGAATCAGCCCAGGTCGACTTACTAACGGGATGTCCTAATACGTTACAAAATCGCATTTTAGCCAACGATCCAATCAGAGGAATAATT
+
CCCCCGGGGGFGGGGGGGGGGGGGGGGGGGGGGGGGGGGGGGGGGGGGGGGGGGGGGGGGGGGGGGGGGGGGGGGGGGGGGGGGGGGGGGGGGGGGGGGGGGGGGGGGGGGGGGGGGGGGGGGGGGGFFGGGGGGGGGGGGGGGGGGGGGGGGGGGGGGGGGGGGGGGGGGGGGGGGGGGGGGGGGGGGGGGGGGGGGGGGGGGGGGGGGGGGGG
@M04570:107:000000000-JN8T3:1:1102:11152:13637 1:N:0:TAAGGCGA+TTCTAGCT
TTCTAGCACAAGAAAGTCGAAGTATATATTTTACTCGATACAAACTATTTTTTTTGAGGATCCACTGTAATAATGAAAAAGATTTCTGCATATATACGCGAATCGGTCGATAATATCAAAATCCGATGAATCAGCCCAGGTCGACTTACTAACGGGATGTCCTAATACGTTACAAAATCGCATTTTAGCCAACGATCCAATCAGAGGAATAATTG
+
CCCCCGFE==?CFFGFFGFGDGDFGGGGGGFEFGGGGFF8FFGGGGGGFGFGCE@FGGGGCFGGFGEF@,@FGFGFGGG,@FGGGGFFGGGGGGG<CFFGGGGEGG?FFFGGGGGGGCFGGAFGGGGGFFFFFGGGGGGGGGGGGGEGGGGGFDEEGGGFGGGGGFFGGGGGGGGGGGC:FBE+;B9CA:FGGGGFFEG?FGFG?FGGGFFGGGG
@M04570:107:000000000-JN8T3:1:1102:22039:13821 1:N:0:TAAGGCGA+TTCTAGCT
TTCTAGCACAAGAAAGTCGAAGTATATATTTTACTCGATACAAACTATTTTTTTTGAGGATCCACTGTAATAATGAAAAAGATTTCTGCATATATACGCAAATCGGTCGATAATATCAAAATCCGATGAATCAGCCCAGGTCGACTTACTAACGGGATGTCCTAATACGTTACAAAATCGCATTTTAGCCAACGATCCAATCAGAGGAAT
+
CCCCCGFGAF5CCFFEGGECFGFGGGGGGGGGGGFFF?FGGGGGGGFDGGGFGGGGCDD6,@EDFFGC,CFGGFDGGFGAEFGGGFFAEFFCECC@CFGGGGFGGGGECEGGGGFFF<EFGFCEFGGEGGEFGGGGGGFFFFGEDGGGGGGAFEEDCGG:ADFFGDFGCFGGGGGGGGD:+F6+DCFGC:;FF+8:>BD6D:6;EFG:E?
@M04570:107:000000000-JN8T3:1:1102:21462:14034 1:N:0:TAAGGCGA+TTCTAGCT
TTCTAGCACAAGAAAGTCGAAGTATATATTTTACTCGATACAAACTATTTTTTTTTGAGGATCCACTGTAATAATGAAAAAGATTTCTGCATATATACGCAAATCGGTCGATAATATCAAAATCCGATGAATCAGCCCAGGTCGACTTACTAACGGGATGTCCTAATACGTTACAAAATCGCATTTTAGCCAACGATCCAATCAGAGGAATAATT
+
CCCCCGGGGGFGGGGGGGGGGGFGGGGGGGGGGGGGGGGGGGGGGGGGGGGGGGGGGGGGGGGGGGGGGGGGGGGGGGGGGGGGGGGGGGGGGGGGGGGGGGGGGGGGGGGGGGGGGGGGGGGGGGGGGGGGGGGGGGGGGGGGGGGGGGGGGGGGGGGGGGGGGGGGGGGGGGGGGGGGGGGGGGGGGGGGGGGGGGGGGGGGGGGGGGGGGGG
@M04570:107:000000000-JN8T3:1:1102:22068:14451 1:N:0:TAAGGCGA+TTCTAGCT
TTCTAGCACAAGAAAGTCGAAGTATATATTTTACTCGATACAAACTATTTTTTTTTGAGGATCCACTGTAATAATGAAAAAGATTTCTGCATATATACGCAAATCGGTCGATAATATCAAAATCCGATGAATCAGCCCAGGTCGACTTACTAACGGGATGTCCTAATACGTTACAAAATCGCATTTTAGCCAACGATCCAATCAGAGGAATAATT
+
CCCCCGGGGGFGGGGGGGGGGGGGGGGGGGGGGGGGGGGGGGGGGGGGGGGGGGGGGGGGGFGGGGGGGGGGGGGGGGGGGGGGGGGGGGGGGGGGGGGGGGGGGGGGGGGGGGGGGGGGGGGGGGGFGGGGGGGGGGGGGGGGGGGGGGGGGGGGGGGGGGGGGGGGGGGGGGGGGGGGGGGGGGGGGGGGGGGGGGGGGGGGGGGGGGGGGGG
@M04570:107:000000000-JN8T3:1:1102:26715:14474 1:N:0:TAAGGCGA+TTCTAGCT
TTCTAGCACAAGAAAGTCGAAGTATATATTTTACTCGATACAAACTATTTTTTTTTGAGGATCCACTGTAATAATGAAAAAGATTTCTGCATATATACGCAAATCGGTCGATAATATCAAAATCCGATGAATCAGCCCAGGTCGACTTACTAACGGGATGTCCTAATACGTTACAAAATCGCATTTTAGCCAACGATCCAATCAGAGGAATAATT
+
CCCCCGGGGGFFFGGGGGGGGGGGGGGGGGGGGGGGGGFFGGGGGGGGGGGGGGGGGGGGGGGGGGGGGGGGGGGGGGGFFGGGGGGGGGGGGGGGGGGGGGGGGGGGGGGGGGGGGGGGGGGGGGFFFGGGGGGGGGGGGGGGGGGGGGGGGGGGGGGGGGGGGGGGGGGGGGGGGGGGGGGGGGGGGGGGGGGGFGGGGGGGGGGGGFGGGGG
@M04570:107:000000000-JN8T3:1:1102:4377:14693 1:N:0:TAAGGCGA+TTCTAGCT
TTCTAGCACAAGAAAGTCGAAGTATATATTTTACTCGATACAAACTATTTTTTTTGAGGATCCACTGTAATAATGAAAAAGATTTCTGCATATATACGCAAATCGGTCGATAATATCAAAATCCGATGAATCAGCCCAGGTCGACTTACTAACGGGATGTCCTAATACGTTACAAAATCGCATTTTAGCCAACGATCCAATCAGAGGAATAATTG
+
CCCCCGGDDGFGEGGGFECEEGCFDFC@FGGFGFEFGGFGGGGFEF,CFGGFEGGGGGGC8FF9EFG@FGCCFFFF@FFGGCFFCGGGEEFEE9FBDECCFEGCGGEGGGGGGGGGGFFFGGGGGG@FAFDFGGGF+B?DGGGFGEEGGFGGGGGGGGEGGGGGGGGGGGGGGGFGFGABFFE8ECFGGE9FFEGCFGFGFGGGCFC67?DGGFG
@M04570:107:000000000-JN8T3:1:1102:21485:14725 1:N:0:TAAGGCGA+TTCTAGCT
TTCTAGCACAAGAAAGTCGAAGTATATATTTTACTCGATACAAACTATTTTTTTTGAGGCTCCACTGTCATAATGAAAAAGATTTCTGCATATATACGCAAATCGGTCGATAATATCAAAATCCGATGAATCAGCCCAGGTCGACTTACTAACGGGATGTCCTAATACGTTACAAAATCGCATTTTAGCCAACGATCCAATCAGAGGAATAATTGGCTGTCTCTTAACACATCTCCGAGCCCACGAGACT
+
CC@CCFFB8=96CCFECEFGEGCFGGGC<EEFGGG9FCCCFGGFGGFFDFA<@67@CFF,66B,CCFC,<CFEE9CC,,:,<ECFEFGFG<F<,FFDF7:CCFGGG@?>C=FGGFG9FFGFGGGEGGCEEG9FB8BCFE<E=BFGGEFGFGGGGEC+3FBFGFCBFFDFFCA=CFGGGG@8CC+>EFCFG?GFDGCCBEFF7@D9E3<C,>C:DDGGGDGGGC:FFGCCCF?,=CFGGGEFGF57CGGGC
@M04570:107:000000000-JN8T3:1:1102:21749:14766 1:N:0:TAAGGCGA+TTCTAGCT
TTCTAGCACAAGAAAGTCGAAGTATATATTTTACTCGATACAAACTATTTTTTTTTGAGGATCCACTGTAATAATGAAAAAGATTTCTGCATATATACGCAAATCGGTCGATAATATCAAAATCCGATGAATCAGCCCAGGTCGACTTACTAACGGGATGTCCTAATACGTTACAAAATCGCATTTTAGCCAACGATCCAATCAGAGGAATAATT
+
CCCCCGGGGGFFFGGGGGGGGGGGGGGGGGGGGGGGGGGGGGGGGGGGGGGGGGGGGGGGGGGGGGGGGGGGGGGGGGGGGGGGGGGGGGGGGGGGGGGGGGGGGGGGGGGGGGGGGGGGGGGGGGGEEGGGGGGGGGGGGGGGGGGGGGGGGGGGGGGGGGGGGGGGGGGGGGGGGGGGGGGGGGGGFGGGGGGGGGGGGGGGGFFFGGGGGGG
@M04570:107:000000000-JN8T3:1:1102:18698:15044 1:N:0:TAAGGCGA+TTCTAGCT
TTCTAGCACAAGAAAGTCGAAGTATATATTTTACTCGATACAAACTATTTTTTTTTGAGGATCCACTGTAATAATGAAAAAGATTTCTGCATATATACGCAAATCGGTCGATAATATCAAAATCCGATGAATCAGCCCAGGTCGACTTACTAACGGGATGTCCTAATACGTTACAAAATCGCATTTTAGCCAACGATCCAATCAGAGGAATAATT
+
CCCCCGGGGGFGGGGGGGGGGGGGGGGGGGGGGGGGGGGGGGGGGGGGGGGGGGGGGGGGGGGGGGGGGGGGGGGGGGGGGGGGGGGGGGGGGGGG9EGGGGGGGGGGGGGGGGGGGGGGGGGGGGGFFGGGGGGGGGGGGGGGGGGGGGGGGGGGGEFCGGGGGGGGGGGGGGGGGGGGGGGGGGGGGGGGGGGGCGGGGGGGGGGGFFFGGGF
@M04570:107:000000000-JN8T3:1:1102:21950:15170 1:N:0:TAAGGCGA+TTCTAGCT
TTCTAGCACAAGAAAGTCGAAGTATATATTTTACTCGATACAAACTATTTTTTTTTGAGGATCCACTGTAATAATGAAAAAGATTTCTGCATATATACGCAAATCGGTCGATAATATCAAGATCCGATGAATCAGCCCAGGTCGACTTACTAACGGGATGTCCTAATACGTTACAAAATCGCATTTTAGCCAACGATCCAATCAGAGGAATAATT
+
CCCCCGGGGGFGGGGGFGGGGGFGGGGGGGGGGGGGGGGGGGGGGGGGGGGGGGGGGGGGGFGGGGGGGGGGGGGGGGGGGGGGGGGGGGGGGGGGGGGGGGGGGGGGGGGGGGGGGGGGGGGGGGGCGGGGGGGGGGGGGGGGGGGGGGGGGGGGGGGEGGGGGGGGGGGGGGGGGGGGGGGGGGGGGGGGGGGGGGGGGGGGGGGGGGGGGGG
@M04570:107:000000000-JN8T3:1:1102:27948:15307 1:N:0:TAAGGCGA+TTCTAGCT
TTCTAGCACAAGAAAGTCGAAGTATATATTTTACTCGATACAAACTATTTTTTTTGAGGATCCACTGTAATAATGAAAAAGATTTCTGCATATATACGCAAATCGGTCGATAATATCAAAATCCGATGAATCAGCCCAGGTCGACTTACTAACGGGATGTCCTAATACGTTACAAAATCGCATTTTAGCCAACGATCCAATCAGAGGAATAATTG
+
CCCCCGGGGGFFFGGGGGGGGGFGGGGGGGGGGGGGGGGGGGGGGGGGGGGFGGGGGGGGFGGFGGGGGGGGGGGGGGGFGGGGGGGGGGGGGGGGGGGGGGGGGGGGGGGGGGGGGGGGGGGGGGGGGGGGGGGGGGGGGGGGGGGGGGGGGGGGGGGGGGGGGGGGGGGGGGGGGGGGGGGEGGGGGGGGGGGGGGGGGGGGGGGGGGGGGGG
@M04570:107:000000000-JN8T3:1:1102:17792:15365 1:N:0:TAAGGCGA+TTCTAGCT
TTCTAGCACAAGAAAGTCGAAGTATATATTTTACTCGATACAAACTATTTTTTTTGAGGATCCACTGTAATAATGAAAAAGATTTCTGCATATATACGCAAATCGGTCGATAATATCAAAATCCGATGAATCAGCCCAGGTCGACTTACTAACGGGATGTCCTAATACGTTACAAAATCGCATTTTAGCCAACGATCCAATCAGAGGAATAATTG
+
CCCCCGGGFGFFGGGGGGGGGGFGGGGGGGGGGGGGGGGGGGGGGGGGGGGGGGGGGGGGGGGGGGGGGGGGGGG9FGGGGGGFGGGGGGFGGGGGGGGGGGGFGGGGGGGGGGGGFGGGGGGGGFGGGGGGGGGGGGGGGGGCGGGFGGGGGGGGGGGGGGGGGGGGGGGGGGGGEFGGGGGGGFGGGGGGGGGGGGGGGGGGGGGGGGGGGFG
@M04570:107:000000000-JN8T3:1:1102:13026:15916 1:N:0:TAAGGCGA+TTCTAGCT
TTCTAGCACAAGAAAGTCGAAGTATATATTTTACTCGATACAAACTATTTTTTTTGAGGATCCACTGTAATAATGAAAAAGATTTCTGCATATATACGCAAATCGGTCGATAATATCAAAATCCGATGAATCAGCCCAGGTCGACTTACTAACGGGATGTCCTAATACGTTACAAAATCGCATTTTAGCCAACGATCCAATCAGAGGAATAATTG
+
CCCCCGGGGGFFFGGGGGGGGGGGGGGGGGGGGGGGGGGGGGGGGGGGGGGGGGGGGGGGGGGGGGGGGDFGGGGFGGG<FGGGGGGGGGGGGGGGGGGGGGGGGGGGGGGGGGGGGGGGGGGGGGGGGGGGGGGGGGGGGGGGGGGGGGGGGGGGDGGGGGGGGGGGGGGGGGGGGGGGGGGEGGGGGGGGGGGGGGGGGGGGGGGGGGFGGGG
@M04570:107:000000000-JN8T3:1:1102:26754:15954 1:N:0:TAAGGCGA+TTCTAGCT
TTCTAGCACAAGAAAGTCGAAGTATATATTTTACTCGATACAAACTATTTTTTTTTGAGGATCCACTGTAATAATGAAAAAGATTTCTGCATATATACGCAAATCGGTCGATAATATCAAAATCCGATGAATCAGCCCAGGTCGACTTACTAACGGGATGTCCTAATACGTTACAAAATCGCATTTTAGCCAACGATCCAATCAGAGGAATAATT
+
CCCCCGGGGGFFFGGGGGGGGGFGGGGGGGGGGGGGGGGGGGGGGGGGGGGGGGGGGGGGGGGGGGGGGFGGGGGGGGGFGGGGGGGGGGGGGGGGGGGGGGGGGGGGGGGGGGGGGGGGGGGGGGGFGGGGGGGGGGGGGGGGGGGGGGGGGGGGGGGGGGGGGGGGGGGGGGGGGGGGGGGCEGFFGGGGGGGGGGGGGGGGGDGGGGGGGCF
@M04570:107:000000000-JN8T3:1:1102:3722:16270 1:N:0:TAAGGCGA+TTCTAGCT
TTCTAGCACAAGAAAGTCGAAGTATATATTTTACTCGATACAACCTCTTTTTTTTTGAGGATCCCCTGTAATAATGAAAAAGATTTCTGCATATATACGCAAATCGGTCGATAATATCAAAATCCGATGAATCAGCCCAGGTCGACTTACTAACGGGATGTCCTAATACGTTACAAAATCGCATTTTAGCCAACGATCCAATCAGAGGAATAATT
+
CCCCCGGCCFDD,=EECFFGGGGGGGFFGF<FGGFGGCGGGGG8FF<FG<FEGDG@CFGG@ADF,DFCCFGFFDFGFGGGFGFFFGGGGGGGGGGFF6C@FFFFFFCFECEG8FC<?CEGGFGE4FFBCFGGFAFF@FGGGGGG:@BCFGGGGGGGGEDFD9F=CFGF9FGGF=A<EFFGGGGB>FFFGGGGGCC>@,@9@F646B:F6DG?;DG
@M04570:107:000000000-JN8T3:1:1102:19675:16324 1:N:0:TAAGGCGA+TTCTAGCT
TTCTAGCACAAGAAAGTCGAAGTATATATTTTACTCGATACAAACTATTTTTTTTGAGGATCCACTGTAATAATGAAAAAGATTTCTGCATATATACGCAAATCGGTCGATAATATCAAAATCCGATGAATCAGCCCAGGTCGACTTACTAACGGGATGTCCTAATACGTTACAAAATCGCATTTTAGCCAACGATCCAATCAGAGGAATAATTG
+
CCCCCGGGGGFGGGGGGGGGGGGGGGGFGGGGGGGGGGGGGGGGGGGGGGGGGGGGGGGGFGGGGGGGGGGGGGGGGGG6BDFFGGGGGGGGGGGGGGGGGGGGGGGGGGGGGGGGGGGGGGGGFGGGGGGGGGGGGGGGGGGGGGGGGGGGGGGGGGGGGGGGFDGGGFGGGGGGGGGGFEGGGGFGGGGGGGGGGGGGGFGGFFGGGGGGGEG
@M04570:107:000000000-JN8T3:1:1102:27922:16401 1:N:0:TAAGGCGA+TTCTAGCT
TTCTAGCACAAGAAAGTCGAAGTATATATTTTACTCGATACAAACTATTTTTTTTTGAGGATCCACTGTAATAATGAAAAAGATTTCTGCATATATACGCAAATCGGTCGATAATATCAAAATCCGATGAATCAGCCCAGGTCGACTTACTAACGGGATGTCCTAATACGTTACAAAATCGCATTTTAGCCAACGATCCAATCAGAGGAATAATT
+
ACCCCGGGGGFGGGGGGGGGGGGGGGGGGGGGGGGGGGGCGGGGGGEGGGGGGGGGGGGGGGGGGGGGGGGEGGGGGGGFGGGGGGGGGGGFGGGGGGGGGGGGGGGGGGGGGGGGGFGGGGGGGGFBFFGGGGGGGGFGGGGGGGGGFGGGGGGGGGGGGGGGGGGGGGGGFFGGGGGGGGGEEGFFGGFGGGGGGGGGGGFGGGGGGGFGGFG
@M04570:107:000000000-JN8T3:1:1102:27695:16467 1:N:0:TAAGGCGA+TTCTAGCT
TTCTAGCACAAGAAAGTCGAAGTATATATTTTACTCGATACAAACTATTTTTTTTGAGGATCCACTGTAATAATGAAAAAGATTTCTGCATATATACGCAAATCGGTCGATAATATCAAAATCCGATGAATCAGCCCAGGTCGACTTACTAACGGGATGTCCTAATACGTTACAAAATCGCATTTTAGCCAACGATCCAATCAGAGGAATAATTG
+
BCCCCGGGGGFGFGGGGGGGCFFGGGGGGGGGGGGGGGGGGGGGGGGGGGGGGGGGGGGGGGGGGGGFFFGGGGGGGGGFFGGGGGFGGGGGGGGGGGGGGGGGGGGGGGGGGGGGGGGGGCFGGGGGGGGGGGGGGGGGGGGGGGGGGGGGFGGGGGGGGGGGGGGGGGGGGGGGGGGGGGGGGGFGGGFGCGGFGGGGGGGGGFGGGGGGFEG
@M04570:107:000000000-JN8T3:1:1102:6743:16789 1:N:0:TAAGGCGA+TTCTAGCT
TTCTAGCACAAGAAAGTCGAAGTATATATTTTACTCGATACAAACTATTTTTTTTTGAGGATCCACTGTAATAATGAAAAAGATTTCTGCATATATACGCAAATCGGTCGATAATATCAAAATCCGATGAATCAGCCCAGGTCGACTTACTAACGGGATGTCCTAATACGTTACAAAATCGCATTTTAGCCAACGATCCAATCAGAGGAATAATT
+
CCBCCGFFDCDEFFGGEFEGGGEGGGG<CEFFFEEDFFEFEGFE@FC@FFGGEGDEEGGG8CFG9FF@6CFGFECCEGGGGG7CFFGEFFFG,EFFAEFEG7FGFGGG:FCG<FFGGGFGGFFCF@?=BEDFE<FFFGGGCFF77:CGFFGCECED7:CEGGFFGGGGGGGGGFGGGFFGGFCEGGFADFGFG>EC:EGFGFGGFGCFCEGGDDF
@M04570:107:000000000-JN8T3:1:1102:8109:16834 1:N:0:TAAGGCGA+TTCTAGCT
TTCTAGCACAAGAAAGTCGAAGTATATATTTTACTCGATACAAACTATTTTTTTTGAGGATCCACTGTAATAATGAAAAAGATTTCTGCATATATACGCAAATCGGTCGATAATATCAAAATCCGATGAATCAGCCCAGGTCGACTTACTAACGGGATGTCCTAATACGTTACAAAATCGCATTTTAGCCAACGATCCAATCAGAGGAATAATTG
+
CCCCCGGGCFDFEFGGEFGGGGGGGGG@CFFGGGGGGGGGGGF@FF@FGGGGGDFGEGGFGFGGGGGGGGGGGGGGGGGGGGGGGGGGGGGGGGGGGGGGCEGGGGGGGGGFGGGGGGFGGGGGEG@FGGGGGFGGGGF@EFFGGDCGGGGGG7FFEGGGGGGGGGGGGGGGGGGGDFDGGGGEFFGCFFGGGGGGGGGGGGGFEFGGGGGGGGC
@M04570:107:000000000-JN8T3:1:1102:16124:16952 1:N:0:TAAGGCGA+TTCTAGCT
TTCTAGCACAAGAAAGTCGAAGTATATATTCTACTCGATACAAACTATTTTTTTTTGAGGATCCACTGTAATAATGAAAAAGATTTCTGCATATATACGCAAATCGGTCGATAATATCAAAATCCGATGAATCAGCCCAGGTCGACTTACTAACGGGATGTCCTAATACGTTACAAAATCGCATTTTAGCCAACGATCCAATCAGAGGAATAATT
+
CCCCCGGGGGFGGGGGGGGGGGGGGGGGGGGFGGGGGGGGGGGGGGGGGGGGGGGGGGGGGGGGGGGGG,FGGGGGGAFFFGGGGGGGGGGGGGGGFFGGGGGGGGGGGGGGGGGGGGGGGGGGGGFBFGGGGGGGGGGFGGGGGGGGGGGGGGGGGGGGGGGGGGGGGGGGGGGGGGGGGGGGGGGGGGGGGGGGGGGGGGGGGGGGGGFGGGG
@M04570:107:000000000-JN8T3:1:1102:4280:17088 1:N:0:TAAGGCGA+TTCTAGCT
TTCTAGCACAAGAAAGTCGAAGTATATATTTTACTCGATACAAACTCTTTTTTTTTGAGGATCCACTGTAATAATGAAAAAGATTTCTGCATATATCCGCAAATCGGTCGATAATATCAAAATCCGATGAATCAGCCCAGTTCGACTTACTAACGGGATGTCCTAATACGTTACAAAATCGCATTTTAGCCAACGATCCAATCAGAGGAATAATT
+
CCCCCGGAADFGCCCF<CFGGGGCFFGGFGFGG<,C@EE<C<@EFF,;ECFGG7@F7F<EF<FF<FGGFGGGGCFCC<EF@CF<<6E9CFGGAEFG9FG7++7EC,BCCC+BFG9BEE,C9FFGFDC+:CFC<FE@EFE84C@:8F:@EGF<BDGG@CCGEF9@DFGGGGGGGDC@DCFF6+48BDCFGCGGGGGGC>@DGAB8CDCDCFC?D9C
@M04570:107:000000000-JN8T3:1:1102:13233:17158 1:N:0:TAAGGCGA+TTCTAGCT
TTCTAGCACAAGAAAGTCGAAGTATATATTTTACTCGATACAAACTATTTTTTTTTGAGGATCCACTGTAATAATGAAAAAGATTTCTGCATATATACGCAAATCGGTCGATAATATCAAAATCCGATGAATCAGCCCAGGTCGACTTACTAACGGGATGTCCTAATACGTTACAAAATCGCATTTTAGCCAACGATCCAATCAGAGGAATAATT
+
CCCCCGGGGGFFFGGGGGGGGGGGGGGGGGGGGGGGGGGGGGGGGG9FGGGGGGGGEGGGFEFGGGFFGGFGGGGGGGGGGGGGGGGGGGGGGGGGGGGGGGGGGGGGGGGGGGGFFGGGGGGGGGGFFGGGGGFGGDGGGGGDEGGGGGGGGGGGGGGGGGGGGGGGFDGGGGGFFFC@EGD>BEGFFGGGGGDFFGGGGGGGGGGGGGCFGGG
@M04570:107:000000000-JN8T3:1:1102:25144:17159 1:N:0:TAAGGCGA+TTCTAGCT
TTCTAGCACAAGAAAGTCGAAGTATATATTTTACTCGATACAAACTATTTTTTTTTGAGGATCCACTGTAATAATGAAAAAGATTTCTGCATATATACGCAAATCGGTCGATAATATCAAAATCCGATGAATCAGCCCAGGTCGACTTACTAACGGGATGTCCTAATACGTTACAAAATCGCATTTTAGCCAACGATCCAATCAGAGGAATAATT
+
CCCCCGGGFGFFGGGGGGGGGGGGGGGGGGGGGGGGGGGGGGGFGGAGGGGGGGGGGGGGGGGGGGGGGGGGGGGGGGGGGGGGGGGGGGGGGGGGFGGEGGGGGGGGGGGGGGGGGGGGGGGGGGGGGGGGGGGGGGGGGGGGGGEEGGGGGGGGGGGGGGGGGGGGGGFGGGGGGGGGGGGGEGGGGG?CFGGF>FGFFCEGGG?DCGEFFFG
@M04570:107:000000000-JN8T3:1:1102:12846:17400 1:N:0:TAAGGCGA+TTCTAGCT
TTCTAGCACAAGAAAGTCGAAGTATATATTTTACTCGATACAAACTATTTTTTTTTGAGGATCCACTGTAATAATGAAAAAGATTTCTGCATATATACGCAAATCGGTCGATAATATCAAAATCCGATGAATCAGCCCAGGTCGACTTACTAACGGGATGTCCTAATACGTTACAAAATCGCATTTTAGCCAACGATCCAATCAGAGGAATAATT
+
CCCCCGGCFGFFGGGGGGGGGGGGGGGGGGGGGGGGGGGFGGGGGGGGGGGGGGGGGGGGGGGGGGGGGGGGGGGGGGGGGGGGGGGGGGGGGGGGGGGGGGGGGGGGGGGGGGGGGGGGGGGGGGFCEGGGGGGGGGGGGGGGGGGGGGGGGGGGGGGGGGGGGGGGGGGGGGGGGGGGGGGGGGGGGGGGGGGGGGGGGGGFGGGGGGGGGGG
@M04570:107:000000000-JN8T3:1:1102:11305:17490 1:N:0:TAAGGCGA+TTCTAGCT
TTCTAGCACAAGAAAGTCGAAGTATATATTTTACTCGATACAAACTATTTTTTTTTGAGGATCCACTGTAATAATGAAAAAGATTTCTGCATATATACGCAAATCGGTCGATAATATCAAAATCCGATGAATCAGCCCAGGTCGACTTACTAACGGGATGTCCTAATACGTTACAAAATCGCATTTTAGCCAACGATCCAATCAGAGGAATAATT
+
CCCCCGGCCGFFGGGGGGGGGGGGGGGGGGGGGGGGGGGFGGGGGGGGGGGGGGGGCFGGGGGGGFGGGGGGGGGGGGGGGGGGGGGGGGGGGGGGGGGGGGGGGGGGGGGGGGGGGGGGGGGGGGGFGGGGGFGGGGGGGGGGGGGGGGGGGGGGGGGGFFFGGGGGGGGGGGGGGGGGGFGGGGGGFGGGGGGGGGGGGGGG9CFGGGGGGGG
@M04570:107:000000000-JN8T3:1:1102:20870:17694 1:N:0:TAAGGCGA+TTCTAGCT
TTCTAGCACAAGAAAGTCGAAGTATATATTTTACTCGATACAAACTATTTTTTTTTGAGGATCCACTGTAATAATGAAAAAGATTTCTGCATATATACGCAAATCGGTCGATAATATCAAAATCCGATGAATCAGCCCAGGTCGACTTACTAACGGGATGTCCTAATACGTTACAAAATCGCATTTTAGCCAACGATCCAATCAGAGGAATAATT
+
CCCCCGGGFFFEFGGGGGGGGGGGGGG9FGGGGGGGGGGGGGGGFGFGGGGGGGGGGGGGGGGFGGGGGGGGGGGGGFFFGGGGGGGFGFFFGFGGGGGGGGGGGGGGGGGGGGGGGGGGGGGGGGGFFFGGGGGGGEGFGFGGGGGGGGGGGGGGGFCEFFGGGGGGFGGGGGEGGGGGECEGGGGGGGGGGGGGGGGGDCGGGGGGGGGGGFG
@M04570:107:000000000-JN8T3:1:1102:15979:17836 1:N:0:TAAGGCGA+TTCTAGCT
TTCTAGCACAAGAAAGTCGAAGTATATATTTTACTCGATACAAACTATTTTTTTTGAGGATCCACTGTACTAATGAAAAAGATTTCTGCATATATACGCAAATCGGTCGATAATATCAAAATCCGATGAATCAGCCCAGGTCGACTTACTAACGGGATGTCCTAATACGTTACAAAATCGCATTTTAGCCAACGATCCAATCAGAGGAATAATTG
+
CCCCCGGGGGFFFGGGGGGGGGGGGGG9FGGGGGGGGGECFGGGGGGGGGGGGGGGGGGFGGGGGGGGG,CFGGGFG9F,CFGGGGFGCGFGGGGGGGGGGGGGGGGGGDGGGGGGGGGGGGGGGGGEGGGGGGGGGGGFFFGGGGFGGGGGGGGGGGGGGGGGGGGGGGGGGGGGGGGEGGG+EFGGGFGGGGGGGEFGGFEF>FGGGGGGGGD
@M04570:107:000000000-JN8T3:1:1102:22646:18144 1:N:0:TAAGGCGA+TTCTAGCT
TTCTAGCACAAGAAAGTCGAAGTATATATTTTACTCGATACAAACTATTTTTTTGAGGATCCACTGTAATAATGAAAAAGATTTCTGCATATATACGCAAATCGGTCGATAATATCAAAATCCGATGAATCAGCCCAGGTCGACTTACTAACGGGATGTCCTAATACGTTACAAAATCGCATTTTAGCCAACGATCCAATCAGAGGAATAATTGG
+
CCCCCGGGFGFFEFGGGGGGFGFGGGGGGGGGGGGGGGGFGGGGGGGGGGGGGGGGGGGGGGGGGGGGGGGGGGG@FGGGGGGGGGGGGGGGGGGGGGGGGGGGGGGGGGGGGGGGGGGGGGGGFFGGFGGGGGGGGGGGGGGGGGGGGGGGGGGGGGGGGGGGGGGGGGGGGFGGGGGGGGGGGGGGGGGGGGGGGGGGGGGGGGGGGGGGGGG
@M04570:107:000000000-JN8T3:1:1102:19282:18260 1:N:0:TAAGGCGA+TTCTAGCT
TTCTAGCACAAGAAAGTCGAAGTATATCTTTTACTCGATACAAACTATTTTTTTTTGAGGATCCACTGTAATAATGAAAAAGATTTCTGCATATATACGCAAATCGGTCGATAATATCAAAATCCGATGAATCAGCCCAGGTCGACTTACTAACGGGATGTCCTAATACGTTACAAAATCGCATTTTAGCCAACGATCCAATCAGAGGAATAATT
+
CCCCCGGGGGFFGGGGGGGGGGFGGGG,CFGGGGGGGGGGGGGGGGGGGGGGGGGGGGGGGGGGGGGGGFGFGGGGGGGFGGGGGGGGGGGGGGGGGGGGGGGGGGGGGGGGGGGGGGGGGGGGGGGGGGGGGGGGGGGGGGGGGGGGGGGGGGGGGGGGGGGGGGGGGGGGGGGGGGGGGGGEGFGGGGGGGGGGGGGGGGGGGGGGGGGGGGG
@M04570:107:000000000-JN8T3:1:1102:16924:18286 1:N:0:TAAGGCGA+TTCTAGCT
TTCTAGCACAAGAAAGTCGAAGTATATATTTTACTCGATACAAACTATTTTTTTTTTGAGGATCCGCTGTAATAATGAAGAAGATTTCTGCATATATACGCAAATCGGTCGATAATATCAAAATCCGATGAATCAGCCCAGGTCGACTTACTAACGGGATGTCCTAATACGTTACAAAATCGCATTTTAGCCAACGATCCAATCAGAGGAATAAT
+
CCCCCGGGDFFFFGGGGGGGGGFGGGGGGGGGGGGGGGGGGGGGGGGGGGGGGGGGGGGGGGFGGGGGGGGGGGGGGGGGGGGFGGGGGGGGGGGFGGGGGGGGGFFFGGGGGGGGGGGGGGGGGFGGEGGGGGGGGGGGGGGGGGGGGGGGGGGGGGGGGGGGGGGGGGGGGGGGGGGFGGGGGGGGGGGGGGGGGGGGGGGGGGGGGGGGGFG
@M04570:107:000000000-JN8T3:1:1102:28042:18432 1:N:0:TAAGGCGA+TTCTAGCT
TTCTAGCACAAGAAAGTCGAAGTATATATTTTACTCGATACAAACTATTTTTTTTTGAGGATCCACTGTAATAATGAAAAAGATTTCTGCATATATACGCAAATCGGTCGATAATATCAAAATCCGATGAATCAGCCCAGGTCGACTTACTAACGGGATGTCCTAATACGTTACAAAATCGCATTTTAGCCAACGATCCAATCAGAGGAATAATT
+
CCCCCGGGGGFGGGGGGGGGEFGGGGGDGGGGGGGGGGGEFGGGGGGGGGGGGGGGGGGGGGGGGGGGGGGGGGGGGGGGGGGGGGGGGGGGGGGGGGGGGGGGGGGGGGGGGGGGGGGGGGGGGGGFFGGGGGGGGGGGGGFGGGGGGGGGGGGGGGGGGGGGGGGGGGGGGGGGGGGGGGGEGGGGGGGGGGGGGGGGGGGGGGGGGGGGGGG
@M04570:107:000000000-JN8T3:1:1102:17930:18436 1:N:0:TAAGGCGA+TTCTAGCT
TTCTAGCACAAGAAAGTCGAAGTATATATTTTACTCGATACAAACTATTTTTTTTGAGGATCCACTGTAATAATGAAAAAGATTTCTGCATATATACGCAAATCGGTCGATAATATCAAAATCCGATGAATCAGCCCAGGTCGACTTACTAACGGGATGTCCTAATACGTTACAAAATCGCATTTTAGCCAACGATCCAATCAGAGGAATAATTG
+
CCCCCGGGGGFGGGGGGGGGGGFFGGGGGGGGGGGGGGGGGGGGGGGGGGGGGGGGGGGGGGGGGGGGGGGGGGGGGGGGGGGGGGGGGGGGGGGGGGGGGGGGGGGGGGGGGGGGGGGGGGGGGGGGGGGGGGGGGGGGGGGGGGGGGGGGGGGGGGGGGGGGGGGGGGGGGGGGGGGGGFGBFGGGGGGGGGGFGEGGGCFGGGGGGFGGGFF
@M04570:107:000000000-JN8T3:1:1102:22386:18495 1:N:0:TAAGGCGA+TTCTAGCT
TTCTAGCACAAGAAAGTCGAAGTATATATTTTACTCGATACAAACTATTTTTTTTGAGGATCCACTGTAATAATGAAAAAGATTTCTGCATATATACGCAAATCGGTCGATAATATCAAAATCCGATGAATCAGCCCAGGTCGACTTACTAACGGGATGTCCTAATACGTTACAAAATCGCATTTTAGCCAACGATCCAATCAGAGGAATAATTG
+
CCCCCGGGDGFFGGGGGGGGGGFGGGGGGGGGGGGGGGGFGGGGGGGGGGGGGGGGGFGGGGGGGGGGCFGGGGAEFCEGGGGGGGGGGGDGFGGGFGGGGGGGGGGGGGGCGGGGGGGGGCFGGGGDGGGFGEFGGGGGGGGGGGGGGGGGGGGGDGGGGGGGGFGG7FGCCGGGGFGGFGG8CEFGGFEFGEGG>5;EFGGGDGDGGGGGGDC
@M04570:107:000000000-JN8T3:1:1102:16736:18690 1:N:0:TAAGGCGA+TTCTAGCT
TTCTAGCACAAGAAAGTCGAAGTATATATTTTACTCGATACAAACTATTTTTTTTGAGGATCCACTGTAATAATGAAAAAGATTTCTGCATATATACGCAAATCGGTCGATAATATCAAAATCCGATGAATCAGCCCAGGTCGACTTACTAACGGGATGTCCTAATACGTTACAAAATCGCATTTTAGCCAACGATCCAATCAGAGGAATAATTG
+
CCCCCGGGFGFGEGGGGGGGGGGGGGGGGGGGGGGGGGGGGGGGGGGGGGGGGGGGGGGGFGFGGGGFGGGGGGGGGGGGGGGGGGGGGGGFGGGGGGGGG7FGGGGGGGGGGGGGGGGGGGGGGGEFGGGGGGGGGGGGGGGGGGGGGEGGGGGGGGGGGGGGGGGGGGGGGGGFGGGGGGGEFGGGGGGGGDGGGGGGGGGGFFGGGFGGGGG
@M04570:107:000000000-JN8T3:1:1102:3259:18742 1:N:0:TAAGGCGA+TTCTAGCT
TTCTAGCACAAGAAAGTCGAAGTATATATTTTACTCGATACAAACTCTTTTTTTTGAGGATCCACTGTAATAATGAAAAAGATTTCTGCATATATACGCAAATCGGTCGATAATATCAAAATCCGATGAATCAGCCCAGGTCGACTTACTAACGGGATGTCCTAATACGTTACAAAATCGCATTTTAGCCAACGATCCAATCAGAGGAATAATTG
+
CCCCCFG998*E=C<ECCBFGGGC9FFEC9<ECE,@FGFFGFFEFF,CF<ECCFEG@FGCEGFFFGGCAAEGGGECDAAFFFGFFGGGGGGEFGGGGGGGGEGEE@FF:FGGGGGGFFFGGGFGFGFGFFG9DFEGGGGFFDFFGGGGGGGGGGGGGEFGDFDFGGGG7FFGCDFFFFC@+3@4@CDGGFCGCGGEGEGCF:DAEEGGFFFGGGD
@M04570:107:000000000-JN8T3:1:1102:22373:18792 1:N:0:TAAGGCGA+TTCTAGCT
TTCTAGCACAAGAAAGTCGAAGTATATATTTTACTCGATACAAACTATTTTTTTTTGAGGATCCACTGTAATAATGAAAAAGATTTCTGCATATATACGCAAATCGGTCGATAATATCAAAATCCGATGAATCAGCCCAGGTCGACTTACTAACGGGATGTCCTAATACGTTACAAAATCGCATTTTAGCCAACGATCCAATCAGAGGAATAATT
+
CCCCCGGGGGFGGGGGGGGGGGFGGGGGGGGGGGGGGGGGGGGGGGFGGGGGGGGGGGGGGGGGGGGGGGGGGGGGGGGGGGGGGGGGGGGGGGGGGGGGGGGGGGGGGGGGGGGGGGGGGGGGGGGFGGGGGGGGGGGGGGGGGGGGGGGGGGGGGGGDGGGGGGGGGGGGGGGGGGGGGGGEGGGGGGGGGGGGGGGGGFFFGGGGGGGGGGG
@M04570:107:000000000-JN8T3:1:1102:21547:18909 1:N:0:TAAGGCGA+TTCTAGCT
TTCTAGCACAAGAAAGTCGAAGTATATATTTTACTCGATACAAACTATTTTTTTTGAGGATCCACTGTAATAATGAAAAAGATTTCTGCATATATACGCAAATCGGTCGATAATATCAAAATCCGATGAATCAGCCCAGGTCGACTTACTAACGGGATGTCCTAATACGTTACAAAATCGCATTTTAGCCAACGATCCAATCAGAGGAATAATTG
+
CCCCCGGGGGFFGGGGGGGGGGFGGGGGGGGGGGGGGGGGGGGGGGCGGGGGGGGGGGGFFGGGGGGGGGGGGGG9FFGCFGGGGGGGFGGGGGGGGGGGGGGGGGGEGGGGGGGGGGGGGGGGGFGGGGGGGGGGGGGGGGGGGGGGGGGGGGGGGGGGGGGGFFGGCGGGGGGFGGGGGGG>FGGGGGGGGGGGGGGGGGGGGGGGGFGEFCF
@M04570:107:000000000-JN8T3:1:1102:9653:18966 1:N:0:TAAGGCGA+TTCTAGCT
TTCTAGCACAAGAAAGTCGAAGTATATATTTTACTCGATACAAACTATTTTTTTTTGAGGATCCACTGTAATAATGAAAAAGATTTCTGCATATATACGCAAATCGGTCGATAATATCAAAATCCGATGAATCAGCCCAGGTCGACTTACTAACGGGGTGTCCTAATACGTTACAAAATCGCATTTTAGCCAACGATCCAATCAGAGGAATAATT
+
CCCCCGGCEFFFFFGGGGGGGGDGGGGFGGGGGGGGGGGGGGGGGGGGGGGGGGGGGGFGGGGGGGGGGGGGGGFFEGEFGGGGGGGGGGGGGGGGGGGGGGGGGGGGGGGGGGGGGGGGGGGFCFEGGGGGGGFGGGFGGGGGGGGEGGGGGG>FGGGGGGGGFFGGGGGGGGGGGGGDGGGGGFGFGGFGGGGGGGGGGGGGFGGGGGGGGCG
@M04570:107:000000000-JN8T3:1:1102:9235:19255 1:N:0:TAAGGCGA+TTCTAGCT
TTCTAGCACAAGAAAGTCGAAGTATATATTTTACTCGATACAAACTATTTTTTTTTGAGGATCCACTGTAATAATGAAAAAGATTTCTGCATATATACGCAAATCGGTCGATAATATCAAAATCCGATGAATCAGCCCAGATCGACTTACTAACGGGATGTCCTAATACGTTACAAAATCGCATTTTAGCCAACGATCCAATCAGAGGAATAATT
+
CCCCCGGCD?6CFFFFEEFGGGEEGGGEFGGGGGGFG@EGGGGFGGFGGGGGGGBFEFGFFGGGGGGCFGGGGGGGGGEGGGFGGGGGGGGGGGGGDGGGGGGGGGGGGGEGGGGGGGGGGGGGEEFCFFGGGFGGGGGGGGGGGGGGGGGGGGGGGGGGGGGGGGGGGGGGGGGGGGGGGFE>CGDGGGGGGGGGGGGGGGGGGGGGGGGGGGG
@M04570:107:000000000-JN8T3:1:1102:17314:19256 1:N:0:TAAGGCGA+TTCTAGCT
TTCTAGCACAAGAAAGTCGAAGTATATATTTTACTCGATACAAACTATTTTTTTTGAGGATCCACTGTAATAATGAAAAAGATTTCTGCATATATACGCAAATCGGTCGATAATATCAAAATCCGATGAATCAGCCCAGGTCGACTTACTAACGGGATGTCCTAATACGTTACAAAATCGCATTTTAGCCAACGATCCAATCAGAGGAATAATTG
+
CCCCCGGGGGFGFGGGGGGGGGGGGGGGGGGGGGGGGGGGGGGGGGGGGGGGGGGGGGGGFGGGGGGGGGGGGGGGGGGGGGGGGGGGGGGGGGGGGGGGGGGGGGGGGGGGGGGGGGGGGGGGGGGGGGGGGGGGGGGGGGGGGGGGGGGGGGGGGGGGGGGGGGGGGGGGGGGGGGGGGGGGGGGGGGGGGGGGGGGGGGGGGGGGGGGGGGG
@M04570:107:000000000-JN8T3:1:1102:12150:19368 1:N:0:TAAGGCGA+TTCTAGCT
TTCTAGCACTAGAAAGTCGAAGTATATATTTTACTCGATACAAACTATTTTTTTTTGAGGATCCACTGTAATAATGAAAAAGATTTCTGCATATATACGCAAATCGGTCGATAATATCAAAATCCGATGAATCAGCCCAGGTCGACTTACTAACGGGATGTCCTAATACGTTACAAAATCGCATTTTAGCCAACGATCCAATCAGAGGAATAATT
+
CCCCCGGFGDFCCCEEFEGGGGFGGGGGFFGGGGGGGGGFFGGGGGGGGGGGEGGGGGGGGGGGGGGGGGGFGGGGFEGGFEGGGGGGGGGGGGGGFGGGGGGGGGGGGGGGGGGGFGGGGGGGGGFCBFGGGGGGGGGGGGGGGGGCFGGGGGGGGGGGGFFGGGGGGGGGGGGGGGGGGGGC>GGGGGFGGGDGGFEGGGGGGGGGGGGGGFG
@M04570:107:000000000-JN8T3:1:1102:27975:19528 1:N:0:TAAGGCGA+TTCTAGCT
TTCTAGCACAAGAAAGTCGAAGTATATATTTTACTCGATACAAACTATTTTTTTTTGAGGATCCACTGTAATAATGAAAAAGATTTCTGCATATATACGCAAATCGGTCGATAATATCAAAATCCGATGAATCAGCCCAGGTCGACTTACTAACGGGATGTCCTAATACGTTACAAAATCGCATTTTAGCCAACGATCCAATCAGAGGAATAATT
+
CCCCCGGGFGFGGGGGGGGGFGGGGGGFGGGGGGGGGGGAFGGGGGGGGGGGGGGGGGGGGGGFGGGGGGGGGGGGGGGGGGGGGGGGGGGGGGGGGGGGGGGGGGGGGGGGGGGGGGGGGGGGGGGGGGGGGGGGGGGGGGGGGGGGGGGGGGGGGGGGGGGGGGGGGFGGGGGGGGGGGGGEGGGGGGGGGGGGGGGGGGGGGGGGGGGGGGG
@M04570:107:000000000-JN8T3:1:1102:9070:19574 1:N:0:TAAGGCGA+TTCTAGCT
TTCTAGCACAAGAAAGTCGAAGTATATATTTTACTCGATACAAACTATTTTTTTTGAGGATCCACTGTAATAATGAAAAAGATTTCTGCATATATACGCAAATCGGTCGATAATATCAAAATCCGATGAATCAGCCCAGGTCGACTTACTAACGGGATGTCCTAATACGTTACAAAATCGCATTTTAGCCAACGATCCAATCAGAGGAATAATTG
+
CBA@BFE9DCFFG@AE@EFGEEDEGGGEGGGCGFGFFGCFEGGAEFFGGGGC+@CGGGG@FGGGGGGE9E<FF,@FF9@<F,CF@AFGDG9F<@FGCF@FGGGFEGGGDGGFGFFG?FGGEFGGDFFGGGGFFCFDFFGGGGDFGGGGGFFGGGGGG:FFGGGDCFG>DCCGGFDCFGGGFG+:,EFFGGGGGEFGB8D<=FCGFFGGGGGGFGG
@M04570:107:000000000-JN8T3:1:1102:25366:19615 1:N:0:TAAGGCGA+TTCTAGCT
TTCTAGCACAAGAAAGTCGAAGTATATATTTTACTCGATACAAACTATTTTTTTTGAGGATCCACTGTAATAATGAAAAAGATTTCTGCATATATACGCAAATCGGTCGATAATATCAAAATCCGATGAATCAGCCCAGGTCGACTTACTAACGGGATGTCCTAATACGTTACAAAATCGCATTTTAGCCAACGATCCAATCAGAGGAATAATTG
+
CCCCCGGGGGFGFGGGGGGGGGGGGGGGGGGGGGGGGGGGGGGGGGGGGGGGGGGGGGGGGGGGGGGGFFGGGGGGGGGGGGGGGGGGGGGGGGGGGGGGGGGGGGGGGGGGGGGGFGGGGGGGGGGGGGGGGGGGGGGGGGGGGGGGGGGGGGGGGGGGGGGGGGGGGGGGGGGFGGGGGGGEGGGGGDGGGGGGGGGGGGGGGGGGG?GGFGF
@M04570:107:000000000-JN8T3:1:1102:16530:19686 1:N:0:TAAGGCGA+TTCTAGCT
TTCTAGCACAAGAAAGTCGAAGTATATATTTTACTCGATACAAACTATTTTTTTTGAGGATCCACTGTAATAACGAAAAAGATTTCTGCATATATACGCAAATCGGTCGATAATATCAAAATCCGATGAATCAGCCCAGGTCGACTTACTAACGGGATGTCCTAATACGTTACAAAATCGCATTTTAGCCAACGATCCAATCAGAGGAATAATTG
+
CCCCCGGGFGFGGGGGGGGGGGGGGGGGGGGGGGGGGGGGGGGGGGGGGGGGGGGGGGGGDGGGGGGGGGGFGGGGGGGGGGGGGGGGGGGGGFGGGGGGGGGGGGGGGGGGGGGGGGGGGGGGGGGGGGGGGGGGGGGGGGGGGGGGGGGGGGGGGGGGGGGGGGGGGGGGGGGGGGGGGGGCGGGGGGGGGGGGGDGGGGGGFGGGGGGGGGG
@M04570:107:000000000-JN8T3:1:1102:19744:19713 1:N:0:TAAGGCGA+TTCTAGCT
TCTAGCACAAGAAAGTCGAAGTATATATTTTACTCGATACAAACTATTTTTTTTTGAGGATCCACTGTAATAATGAAAAAGATTTCTGCATATATACGCAAATCGGTCGATAATATCAAAATCCGATGAATCAGCCCAGGTCGACTTACTAACGGGATGTCCTAATACGTTACAAAATCGCATTTTAGCCAACGATCCAATCAGAGGAATAATTGGCTGTCTCTTATAACATCTCCGAGCCCACGAGACTAAGGCGAACCTCGTATGCCGTCTTCTGCTTGAAAAAAAAA
+
CCCCCFFF8=*==CEFFFGGGGGGGGGGGGGGGGGGGGGGGGGGGGGGGGGGGGGGGGGGGGGGGGGGGGGGGGGGGGGFEFGGGGGGGGGGDGGGGGGGGGGGGGGGGGGGGGBDGGGGGG@AFGGGGGGGGGGGGGGGGGGGGGGGGGGGGGGGGGGGGGGGGGGGGGGGGGGGGGGDGEEEGFGGGGGGGGGEGGGGBEFGFGGGG?9DEDFFGGDGF@;BFCFGGGGF,:@FDCGFF=;EDCCE39CFG<5>C*)077)73?CFC5*/599C7<5<<>?C?>GGFF
@M04570:107:000000000-JN8T3:1:1102:4688:19756 1:N:0:TAAGGCGA+TTCTAGCT
TTCTAGCACAAGAAAGTCGAAGTATATATTTTACTCGATACAAACTATTTTTTTTTGAGGATCCACTGGATTACTGAAAAAGATTTCTGCATATATACGCAAATCGGTAGATAATATCAAAA
+
CCCCCGGGF8:CC;CECFCC<FC<FGGE<,CCE6CE,;CE+6EC8C,;,C<@+8CC@,@<@CEEFGG8,:,,C,,9@CAFF:C<FDDE9<6,,<CB?CC,,8FF<=F::4C<<F?E<A,?E?
@M04570:107:000000000-JN8T3:1:1102:12902:19796 1:N:0:TAAGGCGA+TTCTAGCT
TTCTAGCACAAGAAAGTCGAAGTATATATTTTACTCGATACAAACTATTTTTTTTTGAGGATCCACTGTAATAATGAAAAAGATTTCTGCATATATACGCAAATCGGTCGATAATATCAAAATCCGATGAATCAGCCCAGGTCGACTTACTAACGGGATGTCCTAATACGTTACAAAATCGCATTTTAGCCAACGATCCAATCAGAGGAATAATT
+
CCCCCGGGFG?FFFGGGGGGGGGGGGGGGGGGGGGGGGGGGGGGGGGGGGGGGGGGGGGGGGGGGGGGGGGGGGGGGGGGGGGGGGGGGGFGGGGGGGGGGEGGGGGGGGGGGGGGGGGGGGGFGGGEGGGGGGGGGGGGGGGGGGGGGGGGGGGGGGGGGGGGGGGGGGGGGGGGGGGGGGGEGGGGGGGGGGGGGGGGGGGGGGGGGGGGGGG
@M04570:107:000000000-JN8T3:1:1102:18963:19805 1:N:0:TAAGGCGA+TTCTAGCT
TTCTAGCACAAGAAAGTCGAAGTATATATTTTACTCGATACAAACTATTTTTTTTTGAGGATCCACTGTAATAATGAAAAAGATTTCTGCATATATACGCAAATCGGTCGATAATATCAAAATCCGATGAATCAGCCCAGGTCGACTTACTAACGGGATGTCCTAATACGTTACAAAATCGCATTTTAGCCAACGATCCAATCAGAGGAATAATT
+
CCCCCGGGGGFGGGGGGGGGDGDFGGG,CFCFGGGGGFGFFGFFGGGGGGEGCFGEF@D<FFF,<FFC@FFFAFF9EG<EFGCFGFAGGGGGGGDGEGDFEEFGGGGFGGGGGEFGFGGGGGGGGDFFCGGGGGGGGGGGGGGGGFFGGGGGGGGGGCEEGGGGGGGGGGGGFGGGGGGGGGGEGGGGGGGGGGGGGGGGGGGGGGFFGGGGGGG
@M04570:107:000000000-JN8T3:1:1102:4820:20054 1:N:0:TAAGGCGA+TTCTAGCT
TTCTAGCACAAGAAAGTCGAAGTATATATTTTACTCGATACAAACTATTTTTTTTGAGGATCCACTGTAATAATGAAAAAGCTTTCTGCATATATACGCAAATCGGTCGATAATATCAAAATCCGATGAATCAGCCCAGGTCGACTTACTAAAGGGATGTCCTAATACGTTACAAAATCGCACTCTAGCCAACGATCCAATCAGAGGAAT
+
CCCCCGGFA8:E;CCECCFFFED<FCEEEE@EGFCFFEFGGFG@FF<FGGGGGGEFEFG,CCG9EFF@FCFGF<EEFFGEE,CCFFFG<FFGGC<,<E=?=+CFEEE=BCCFGG<<E,5CF?=?FFEEFGG?CFB<FF<<AEF7BF@<EGEF,F9><3BD;3A,5EC3<:DA7DDFFA8C8C=:,5@EGGFFC8B:>*@DCCC9:B>6C:
@M04570:107:000000000-JN8T3:1:1102:10455:20313 1:N:0:TAAGGCGA+TTCTAGCT
TTCTAGCACAAGAAAGTCGAAGTATATATTTTACTCGATACAAACTATTTTTTTTGAGGATCCACTGTAATAATGAAAAAGATTTCTGCATATATACGCAAATCGGTCGATAATATCAAAATCCGATGAATCAGCCCAGGTCGACTTACTAACGGGATGTCCTAATACGTTACAAAATCGCATTTTAGCCAACGATCCAATCAGAGGAATAATTG
+
CCCCCGGDFGFFFFGGGGGGGGFGGGGGGGGGGGGFGFGFGFGGGGFGGGGGEGGGGGGGGGGGGGGFGGGGGGGGGGAGGGGGGGGGGGGGGGGCFGGGGGGGGGGGGGGGGGGFGGGGGGGGGGGGGGGGGGGGGGGGGGGGGGGGGGGGGGGGGGGGGGGGGFGGGGGGDFGGGGGGGGGCFGGGGGGGGGGGGGGGGGGGFGGGGGGGGGG
@M04570:107:000000000-JN8T3:1:1102:16248:20514 1:N:0:TAAGGCGA+TTCTAGCT
TTCTAGCACAAGAAAGTCGAAGTACATATTTTACTCGATACAAACTATTTTTTTGAGGATCCACTGTAATAATGAAAAAGATTTCTGCATATATACGCAAATCGGTCGATAATATCAAAATCCGATGAATCAGCCCAGGTCGATTTACCAACGGGATGTCCTAATACGTTACAAAATCGCATTTTAGCCAACGATCCAATCAGAGGAATAATTGG
+
CCCCCGGFFFDFDEGGGGEGGGGGGGD<FGGGGFFGGGGGGGGFGGGGGGGGGGGGGGGEGGGGGGGGGGGGGGGGFCFGGGGGGGGGGGGGGGGGGDFEGGGFGGGDCGGGGGGGGGGGGGGEG:BDFFGGGGGEEGEDGGGGGGGGGGGGGGGGDEGFFFFFGGGGGGGGGGGGGGGGG>8CFGFFGGGGGGGGGGFGGGGFFGGFFGGFFDD
@M04570:107:000000000-JN8T3:1:1102:10346:20551 1:N:0:TAAGGCGA+TTCTAGCT
ATACGCAAATCGGTCGATAATATCAAAATCCGATGAATCAGCCCAGGTCGACTTACTAACGGGATGTCCTAATACGTTACAAAATCGCATTTTAGCCAACGATCCAATCAGAGGAATAATTG
+
<6?FF7=++C=FCF:FG:A?<FAEFFFGGFGGEFFGFGGFCFFGFGGGGEGGGGGGFFFGGDG:FGFGGGGGGGGFFCDEGGF8FGGGGGEGFGG9@;CCEGGG*@?FGGGGGGCFFGFGGG
@M04570:107:000000000-JN8T3:1:1102:27057:20564 1:N:0:TAAGGCGA+TTCTAGCT
TTCTAGCACAAGAAAGTCGAAGTATATATTTTACTCGATACAAACTATTTTTTTTTGAGGATCCACTGTAATAATGAAAAAGATTTCTGCATATATACGCAAATCGGTCGATAATATCAAAATCCGATGAATCAGCCCAGGTCGACTTACTAACGGGATGTCCTAATACGTTACAAAATCGCATTTTAGCCAACGATCCAATCAGAGGAATAATT
+
CCCCCGGGGGFGGGGGGGGGFGGGGGGCGGGGGGGGGGGFGGGGGGGGGGGGGGGGGGGGGGGGGGGGGGGGFGFGGGGGGGGGGGGGGGGGGGGGGGGGGGGGGGGGGGGDGGGGGGGGGGGGGGFBFGGGGGGGFDGGGGGGGGGGGGGGGGDGGGGGGGGGGGGGGGGGGGGGGGGGGGGGGGGGGGGGGGGGGGGGGGGGGGGGGGGGGGG
@M04570:107:000000000-JN8T3:1:1102:18249:20773 1:N:0:TAAGGCGA+TTCTAGCT
TTCTAGCACAAGAAAGTCGAAGTATATATTTTACTCGATACAAACTATTTTTTTTGAGGATCCACTGTAATAATGAAAAAGATTTCTGCATATATACGCAAATCGGTCGATAATATCAAAATCCGATGAATCAGCCCAGGTCGACTTACTAACGGGATGTCCTAATACGTTACAAAATCGCATTTTAGCCAACGATCCAATCAGAGGAATAATTG
+
CCCCCFGFDFFGGGGGFGGGGFFGGGGGGGGGGGGGGFGGGGGGGGGGGGGGGEGGDGGGFCFGGGFFGGFFGGGGGGGGEGFGGGGGGGGGGGGFGDGGGGGGGGGGGGGGGGGGGGGGGGGGGGGGGGGGGGGGGGGGGGGGGGGGGGGGGGGGGGGGGGGGGGGGEGGGGGGGGGGGGGGEGGGGGGGGGGGGGGGGGGGGGGGGGGGGG>F
@M04570:107:000000000-JN8T3:1:1102:26255:20810 1:N:0:TAAGGCGA+TTCTAGCT
TTCTAGCACAAGAAAGTCGAAGTATATATTTTACTCGATACAAACTATTTTTTTTGAGGATCCACTGTAATAATGAAAAAGATTTCTGCATATATACGCAAATCGGTCGATAATATCAAAATCCGATGAATCAGCCCAGGTCGACTTACTAACGGGATGTCCTAATACGTTACAAAATCGCATTTTAGCCAACGATCCAATCAGAGGAATAATTG
+
CCCCCGGGGGFGGGGGGGGGFFGGGGGGGGGGGGGGGFGGGGGGGGGGGGGGGGGGGGGGGGGGGGGG9FGGGGGGGGGGGGGGGGGGGGGGGGGGGGGGGGGGGGGGGGGGGGGGGGGGGGGGGGGGGGGGGGGGGGGGGGGGGGGGGGGGGGGGGGGGGGGGGGGGGGGGGGGGGGGGGGGGGGGGGGGGGGGGGGGGGGGGGGGGDGGGGGG
@M04570:107:000000000-JN8T3:1:1102:11606:20998 1:N:0:TAAGGCGA+TTCTAGCT
TTCTAGCACAAGAAAGTCGAAGTATATATTTTACTCGATACAAACTATTTTTTTTGAGGATCCACTGTAATAATGAAAAAGATTTCTGCATATATACGCAAATCGGTCGATAATATCAAAATTCGATGAATCAGCCCAGGTCGACTTACTAACGGGATGTCCTAATACGTTACAAAATCGCATTTTAGCCAACGATCCAATCAGAGGAATAATTG
+
CCCCCGGFGG5EFFGGGGGGGGGGGGGGGGGGGGGGGGGGGGGGGGGGGGGGGGGGGGGG8FGGGGGGGGFFFFGGGGGGGGGGGGGGGFGGGGGGGGGDGGGGGGGEGGGGGGGGFGGGGGGFGGGGGGGCGGGGGGGFGGGGGGGGGGGGGGGGEGGGGGGGGFFGFGGGGGGGGGGGGFECGGGGGFFFGGGGGGGGGGGGCFGDGGFGGGG
@M04570:107:000000000-JN8T3:1:1102:15637:21017 1:N:0:TAAGGCGA+TTCTAGCT
TTCTAGCACAAGAAAGTCGAAGTATATATTTTACTCGATACAAACTATTTTTTTTTGAGGATCCACTGTAATAATGAAACAGATTTCTGCATATATCCGCAAATCGGTCGATAATATCAAAATCCGATGAATCAGCCCAGGTCGACTTACTAACGGGATGTCCTAATACGTTACAAAATCGCATTTTAGCCAACGATCCAATCAGAGGAATAATT
+
CCCCCGGCFGFFGGDFGGGGGGCFGGG@FFGEGFGFGGFCFGGGGGFGFGGF:FFE@@FFFGGGAFGFG,EFFG<FFAE,CE@FGGGGGGGFGGFG,CBFGGGGGGGDGGGGGGDGFGGGGGGGGGGBGGFG<?FGGGGGGFGEGGGEGGGGGGGGGGEGGGGGGCFFGGGGGGGGFGFGGGGC8EDFBCGGGGGGFGDFGGG6E9FCFGGGGGG
@M04570:107:000000000-JN8T3:1:1102:23864:21047 1:N:0:TAAGGCGA+TTCTAGCT
TTCTAGCACAAGAAAGTCGAAGTATATATTTTACTCGATACAAACTATTTTTTTTTGAGGATCCACTGTAATAATGAAAAAGATTTCTGCATATATACGCAAATCGGTCGATAATATCAAAATCCGATGAATCAGCCCAGGTCGACTTACTAACGGGATGTCCTAATACGTTACAAAATCGCATTTTAGCCAACGATCCAATCAGAGGAATAATT
+
CCCCCGGGGG?CCFGGGGGGGGFGGGGGGGGGGGGGGGGGGGGGGGFGGGGGGGGGGGGGGGGGGGGGGGGGGGGGGGGGGGGGGGGGGGGGGGGGGGGGGGGGGGGGGGGGGDGGGGGGGGGGGGGFFGGGGGFGGGGGGGGGGGGGGGGGGGGGGEGGGGGGGGGGGGGGGGGGGGGGGGGGGGGGGGGGGGGGGGGGGGGFGGGFGGGGGGG
@M04570:107:000000000-JN8T3:1:1102:19409:21103 1:N:0:TAAGGCGA+TTCTAGCT
TTCTAGCACAAGAAAGTCGAAGTATATATTTTACTCGATACAAACTATTTTTTTTTGAGGATCCACTGTAATAATGAAAAAGATTTCTGCATATATACGCAAATCGGTCGATAATATCAAAATCCGATGAATCAGCCCAGGTCGACTTACTAACGGGATGTCCTAATACGTTACAAAATCGCATTTTAGCCAACGATCCAATCAGAGGAATAATT
+
CCCCCGGGFGFGGGGGGGGGGGGGGGG<FGGGGGGGGGGGGGGGGGGGGGGGGGGGGGGGGGGGGGGGGGGGGGGGGGGEFGGGGGGGGGGGGGGGGGGGGGGGGGGGGGGGGGGGGGGGGGGGGGGFGGGGGGGGGGGGGGGGGGGGGGGGGGGGGCCGGGGGGGGGGGGGGGGGGGGGGGGGGGGGGGGGGGGGGGGGGGGGGGGGGGGGFGG
@M04570:107:000000000-JN8T3:1:1102:24547:21210 1:N:0:TAAGGCGA+TTCTAGCT
TTCTAGCACAAGAAAGTCGAAGTATATATTTTACTCGATACAAACTATTTTTTTTTGAGGATCCACTGTAATAATGAAAAAGATTTCTGCATATATACGCAAATCGGTCGATAATATCAAAATCCGATGAATCAGCCCAGGTCGACTTACTAACGGGATGTCCTAATACGTTACAAAATCGCATTTTAGCCAACGATCCAATCAGAGGAATAATT
+
CCCCCGGGCGFFFGGGGGGGGGFGGGGGGGGGGGGGGGGGGGGGGGGGGGGGGGGGGGGGGGGGGGGGGGGGGGGGGGGGDEGGGGGGGGGGGGGGGGGGGGGGGGGGGGGGGGGGGGGGGGGFGGGGGGGGGGGGGGGGGGGGGGGGGGGGGGGGGFGGGGGGGGGGGGGGGGGGGGGGGGGGGGGFGGGGGGGGGGGGFGGGGGGGGGFGGGG
@M04570:107:000000000-JN8T3:1:1102:25331:21304 1:N:0:TAAGGCGA+TTCTAGCT
TTCTAGCACAAGAAAGTCGAAGTATATATTTTACTCGATACAAACTATTTTTTTTTGAGGATCCACTGTAATAATGAAAAAGATTTCTGCATATATACGCAAATCGGTCGATAATATCAAAATCCGATGAATCAGCCCAGGTCGACTTACTAACGGGATGTCCTAATACGTTACAAAATCGCATTTTAGCCAACGATCCAATCAGAGGAATAATT
+
BCCCCGGGAFFGGGGGGGEGGG<FFGG@CCCFGGDEFFFGGGGGGEFGGGAFGGGGGGFGFCFGGGGGEFGGFG9FE9EGGGFCFGGGGCFFFFGGFGGGGGGGGGGGDGGGGGGGG9FGGGGCFGF=:FGGEGGGGGGGGFGGGGGGGGGGGGGGGGDFGGGGGGGGFFGGG@FFFGFGDGGEGFGGGGGGGGGGCFGGGGFCFFEFGGGGEEG
@M04570:107:000000000-JN8T3:1:1102:6643:21472 1:N:0:TAAGGCGA+TTCTAGCT
CTAGCACAAGAAAGTCGAAGTATATATTTTACTCGATACAAACTATTTTTTTTGAGGATCCACTGTAATAATGAAAAAGATGTCTGCATATATACGCAAATCGGTCGATAATATCAAAATCCGATGAATCAGCCCAGGTCGACTTACTAACGGGATGTCCTAATACGTTACAAAATCGCATGTTAGCCAACGATCCAATCAGAGGAATAA
+
@@CGGCA8?C<CCCEFEGGG@FGGG<EFFFFGGGGFF@CFF@FE,CEGG,@FECFGGCCEF<CFC,96EFDEECE,<CFE<,CEFGAFFGGGGAEFC,=@F,CFB,@C7EC9F<B<AFGG,44BCFEFG<AEF,89BD<<C7FD:BFFFB=FG:++@=DFGGGGGGGD8BEGF@B73CDC>+>FCFA@9CDEFCECEFC,8EECGCE6D?
@M04570:107:000000000-JN8T3:1:1102:5426:21637 1:N:0:TAAGGCGA+TTCTAGCT
TTCTAGCACAAGAAAGTCGAAGTATATATTTTACTCGATACAAACTATTTTTTTTTGAGGATCCACTGTAATAATGAAAAAGATTTCTGCATATATATGCAAATCGGTCGATAATATCAAAATCCGATGAATTAGCCCAGGTCGACTTACTAACGGGATGTCCTAATACGTTACAAAATCGCATTTTAGCCAACGATCCAATCAGAGGAAT
+
CCCCCGD,;8:E;C@EF<@B,CGCF,C@,CC@,CFFGFEFGFG9CF,EFFGFG:BC+CFGGCFDFFEEF<F9F<9<EF<FEFFGEFGGGDACGGGFFEF,CFEGGGGGGGGF,C,?FE@FGC<,,>C+45,E,BE@<FFFGFGGCCEGGFGGGGFG@>+>=F,ADAFG9FFFGGDFFGGGDGE3C,@@EGDGGFEC8CEEGGG8,9,:AC;
@M04570:107:000000000-JN8T3:1:1102:5412:21656 1:N:0:TAAGGCGA+TTCTAGCT
TTCTAGCACAAGAAAGTCGAAGTATATATTTTACTCGATACAAACTATTTTTTTTTGAGGATCCACTGTAATAATGAAAAAGATTTCTGCATATATATGCAAATCGGTCGATAATATCAAAATCCGATGAATCAGCCCAGGTCGACTTACTAACGGGATGTCCTAATACGTTACAAAATCGCATTTTAGCCAACGATCCAATCAGAGGAATAATT
+
CCCCCGF9=8DECCCFFFGG@FGFFEGGGGGGFGEFGFGGGEG,EF,EFFGGG8@FCCDFGA,FCFDFFDFFGFFFFGFCFCDF@FGFGG9EEFGG<CFCCEFFGFCF7:FEEGGFGGGGGGGFFGDGGGGGFGFFGGGGGCFE7CEGGGGFAFEF7CFGG;DFGAFGFFCFFGGDFFFG+@@@CEEFE,@FFGGGGGGGF=C@D9:E@FGGGFF
@M04570:107:000000000-JN8T3:1:1102:18989:21727 1:N:0:TAAGGCGA+TTCTAGCT
TTCTAGCACAAGAAAGTCGAAGTATATATTTTACTCGATACAAACTATTTTTTTTTGAGAATCCACTGTAATAATGAAAAAGATTTCTGCATATATACGCAAATCGGTCGATAATATCAAAATCCGATGAATCAGCCCAGGTCGACTTACTAACGGGATGTCCTAATACGTTACAAAATCGCATTTTAGCCAACGATCCAATCAGAGGAATAATT
+
CCCCCGGGGGFFFGGGGGGGGGFGGGGGGGGGGGGGGGGGGGGGGGCFGGGGGGGGGGG@FGGGGGGGGGGGGGGGGGGGGGGGGGGGGGGFGFGGGGGGGGEGGCFCFGGEGGGGCGGGGGGGGEFB=FGGGGDCGGGFGFGGGGGGGGFFGGGGGDCFGGGGGGGGGGGGGGGFGGGGGGGCGGGFCGFFGGEFGGGGGGGCFGGGGGGFGFG
@M04570:107:000000000-JN8T3:1:1102:22346:21765 1:N:0:TAAGGCGA+TTCTAGCT
TTCTAGCACAAGAAAGTCGAAGTATATATTTTACTCGATACAAACTATTTTTTTGAGGATCCACTGTAATAATGAAAAAGATTTCTGCATATATACGCAAATCGGTCGATAATATCAAAATCCGATGAATCAGCCCAGGTCGACTTACTAACGGGATGTCCTAATACGTTACAAAATCGCATTTTAGCCAACGATCCAATCAGAGGAATAATTGG
+
CCCCCGGGGGFEFFGGGGEGGGGGGGGGGGDFGFGGGGGGGGG,EFFFFGFGCFDEFGGGGG@FGGFGGGGGGGG<FFDFFDGGGGGGFGGGGGGGGG:FGGGGDGGGGDGGFGGGGGGGGGGGFFGGGGGGGGGEGGGGGGGFGGGGGGGGGGGGGGGGGGGGGFGFGGGGGGGFGGGGG=E9EEGGGGFGGGGGGGGGGGGGGGGGFGGGFFG
@M04570:107:000000000-JN8T3:1:1102:17657:22032 1:N:0:TAAGGCGA+TTCTAGCT
TTCTAGCACAAGAAAGTCGAAGTATATATTTTACTCGATGCAAACTATTTTTTTTGAGGATCCACTGTAATAATGAAAAAGATTTCTGCATATATACGCAAATCGGTCGATAATATCAAAATCCGATGAATCAGCCCAGGTCGACTTACTAACGGGATGTCCTAATACGTTACAAAATCGCATTTTAGCCAACGATCCAATCAGAGGAATAATTG
+
CCCCCGCFGGFFCEEFGFEGGGF@FGA<FFFGCEGGGGFFGGG9CFCCFGFGGC7FG@E,CFDFEDCFFF,CEEEFFG<EC<DCFGGEACF,9CEDCEF=:B,E:CFGGGGGGFGCAGGGGGGDGGFFGGGFGFFFGGFGGGGGGEGGGGFGGGGGGEGGGGGGGGGGFGGGEFFCBFGCFGGGGFFGGFGGGGGGGGGGGFBFEGFGGGGFGCF
@M04570:107:000000000-JN8T3:1:1102:20511:22257 1:N:0:TAAGGCGA+TTCTAGCT
TTCTAGCACAAGAAAGTCGAAGTATATATTTTACTCGATACAAACTATTTTTTTGAGGATCCACTGTAATAATGAAAAAGATTTCTGCATATATACGCAAATCGGTCGATAATATCAAAATCCGATGAATCAGCCCAGGTCGACTTACTAACGGGATGTCCTAATACGTTACAAAATCGCATTTTAGCCAACGATCCAATCAGAGGAATAATTGG
+
CCCCCGGGGGFFFGGGGGGGGGFGGGGGGGGGGGGGGGGGGGGGGG<FGGGGGGGGGGGGGGGGGGGGGGGGGGGGGGGGGGGG,FFGGGGGGGGGGG@FGGGGGGGGGGGGGGGGGGGGGGGGGGGGGGGGGGGGGGGGGGGGGGGGGGGGGGGGGGGGGGGGGGGGGGGGGGGGGGGGGGGGGGGGGGFGGGGGGGGC>FGCGGGGGGFGGGG
@M04570:107:000000000-JN8T3:1:1102:8068:22262 1:N:0:TAAGGCGA+TTCTAGCT
TTCTAGCACAAGAAAGTCGAAGTATATATTTTACTCGATACAAACTATTTTTTTTTGAGGATCCACTGTAATAATGAAAAAGATTTCTGCATATATACGCAAATCGGTCGATAATATCAAAATCCGATGAATCAGCCCAGGTCGACTTACTAACGGGATGTCCTAATACGTTACAAAATCGCATTTTAGCCAACGTTCCAATCAGAGGAATAATT
+
CCCCCGGGCFFFCFGGGGGGGGGCGGFFGGGGGGGFGGGGGGGGGF<FFGGGGGGGGGGGGGGGCGGGGDFFFGGGCEFEEEFGFFGGFGFGGGGG9FCGEG@FFEEFEGFGGGGGGGGGGGGGGGGFFGGGGGGGFGGGGGGGGGGGGGCFGGGGGEGGGGGGGDFGGGGGGGGDGFFFGGGEE9@EFGCGGGGFGGGGGGGFFGGGFGGGGFF
@M04570:107:000000000-JN8T3:1:1102:11150:22510 1:N:0:TAAGGCGA+TTCTAGCT
TTCTAGCACAAGAAAGTCGAAGTATATATTTTACTCGATACAAACTATTTTTTTTGAGGATCCACTGTAATAATGAAAAAGATTTCTGCATATATACGCAAATCGGTCGATAATATCAAAATCCGATGAATCAGCCCAGGTCGACTTACTAACGGGATGTCCTAATACGTTACAAAATCGCATTTTAGCCAACGATCCAATCAGAGGAATAATTG
+
ACCCCGG99DDFCEFFFGGGGGGGGGGCFFFGGGGCFGGFGGGGGGGGGGGGGGGGGGGG8FFGGGGGGGGGGGGGGGGGGGGGGGGGGGGGGGGGGGGGGGGGGGGG@FGGGGGGGGGGGGGGGGGGGGGGGGGGGGFGGGGGGGGGGGGGGGGGGGGGGGFGGGGGGGGGGFGGGGGGGDGDFGGGFFCGGGGGGGGGFGGDCFCFGGGGGGG
@M04570:107:000000000-JN8T3:1:1102:25739:22802 1:N:0:TAAGGCGA+TTCTAGCT
TTCTAGCACAAGAAAGTCGAAGTATATATTTTACTCGATACAAACTATTTTTTTTGAGGATCCACTGTAATAATGAAAAAGATTTCTGCATATATACGCAAATCGGTCGATAATATCAAAATCCGATGAATCAGCCCAGGTCGACTTACTAACGGGATGTCCTAATACGTTACAAAATCGCATTTTAGCCAACGATCCAATCAGAGGAATAATTG
+
CCCCCGG9FGD@@EE<FGGGGGGGDGAFEEFGGGGGGG@<FGGGGGGGGGGGGGGGEGGGFGGFGGGFGGCGGFGGGGG<BFGDGGGEFFGFGFGGGGGGGGGGGGGFGGGF@FGGGGGGGGGGGGFGFFGGGFGGGGFGGGEGGEGGGCFGGGGGGGGGGGGGFGGGGGGGCFGGGEGCFGG@FFGGGGGFGGGDFGGGGGGGGGGGGGGGGGG
@M04570:107:000000000-JN8T3:1:1102:15466:22804 1:N:0:TAAGGCGA+TTCTAGCT
TTCTAGCACAAGAAAGTCGAAGTATATATTTTACTCGATACAAACTATTTTTTTTGAGGATCCACTGTAATAATGAAAAAGATTTCTGCATATATACGCAAATCGGTCGATAATATCAAAATCCGATGAATCAGCCCAGGTCGACTTACTAACGGGATGTCCTAATACGTTACAAAATCGCATTTTAGCCAACGATCCAATCAGAGGAATAATTG
+
CCCCCGGFFGFFFGGGFFGGGGCFGGGGGGGGGGGGGGGGGGGCGGFGGGFFGFFGGGGGFAFFFGGFGGFGGGG9CF9FGGGGEGGFGGGGGGCGGGGGGGFGGGGGGGGGGGGGGFFGGFGGGGDEGGG9F?A=FGDFAFEDEGGGGGGG<@:+@CFGFGGGFGGGGGGG@CDBFFGGGCECC@,@D:;>CEGGGGFFFGGGGGGGC,?CFEG
@M04570:107:000000000-JN8T3:1:1102:13170:23121 1:N:0:TAAGGCGA+TTCTAGCT
TCTAGCACAAGAAAGTCGAAGTATATATTTTACTCGATACAAACTATTTTTTTTTGAGGATCCACTGTAATAATGAAAAAGATTTCTGCATATATACGCAAATCGGTCGATAATATCAAAATCCGATGAATCAGCCCAGGTCGACTTACTAACGGGATGTCCTAATACGTTACAAAATCGCATTTTAGCCAACGATCCAATCAGAGGAATAATTG
+
<@CCFG9=D*C,C@F@<FGFE<C<CCCC<FFFF<CFF8ECF@FFF,FFFF6FFFGG7,E@<EE9EEEFGGGG<C<<F<C@FGDEFAFEE9FFGFDFG<,BCFFFC7FFB+4AFFCF<FGG9F=FEC=FEFEFGGGGDFFBAFGC:CDFFCGGGFG7:FGFCFFGGGGGGGCGGCGFFFD:FE6>EDFGFGGFGCFFG*9CAFGFCC8CFDG?@F@
@M04570:107:000000000-JN8T3:1:1102:23285:23164 1:N:0:TAAGGCGA+TTCTAGCT
TTCTAGCACAAGAAAGTCGAAGTATATATTTTACTCGATACAAACTATTTTTTTTGAGGATCCACTGTAATAATGAAAAAGATTTCTGCATATATACGCAAATCGGTCGATAATATCAAAATCCGATGAATCAGCCCAGGTCGACTTACTAACGGGATGTCCTAATACGTTACAAAATCGCATTTTAGCCAACGATCCAATCAGAGGAATAATTG
+
@B@C@EGFGFB8@CFEFECEFF6FGGGGFDEDFFGCCEGCFGGEFGCFGGCCCC@CGCF<CCFFEA6<<,<EEEEFGFG8CFFFFGGFGFEFE9EAEGGEEGG<FGFC:FFFGGGFFFG9FFA@CC:@CCCFG,ECEF8?FEFBFF@EDFGGFGGCECGBFGGGGGCDB>F8EGGBBFAFGDE+,@C3;,,@BCFGFGGCF78D:E5@C,D?:BC
@M04570:107:000000000-JN8T3:1:1102:17851:23201 1:N:0:TAAGGCGA+TTCTAGCT
TTCTAGCACAAGAAAGTCGAAGTGTATATTTTACTCGATACAAACTATTTTTTTTTGAGGATCCACTGTAATAATGAAAAAGATTTCTGCATATATACGCAAATCGGTCGATAATATCAAAATCCGATGAATCAGCCCAGGTCGACTTACTAACGGGATGTCCTAATACGTTACAAAATCGCATTTTAGCCAACGATCCAATCAGAGGAATAATT
+
CCCCCGGGGGBEFGGGGGGGGGGGGGGGFGGGGGGGGGGGGGGGGGGGGGGGGGDG>EFGGGGGFGCGGGGGGGFFGGGGFGGGGGGGFGFGGGGGFFE7FEGGGGGGGG7FFGGGGGGEGGGGGGFB+FGGC9<AFEGGGGGGCGGGGGGFFGGGGGGGGGFGAFGGG?FGGGGGGGGGGGGDEGFF6F,@FCE7DDGGGGFCF?EGFFFGFGG
@M04570:107:000000000-JN8T3:1:1102:16123:23573 1:N:0:TAAGGCGA+TTCTAGCT
TTCTAGCACAAGAAAGTCGAAGTATATATTTTACTCGATACAAACTATTTTTTTTTGAGGATCCACTGTAATAATGAAAAAGATTTCTGCATATATACGCAAATCGGTCGATAATATCAAAATCCGATGAATCAGCCCAGGTCGACTTACTAACGGGATGTCCTAATACGTTACAAAATCGCATTTTAGCCAACGATCCAATCAGAGGAATAATT
+
CCCCCGGGDGFFEFGGGGGGGGGFGGGGGGGGGGGGGGGFFGGEGGCFGGGGGGGGGGGGFFCG9FGGGFGGGGGGGGFGGGGGGGGFDFECGGGGGGGGGGGGGGGGGGEGGGGGGGGGGGGGGGF?CGGGFFGGGGGGGGGFGGGGGGGGGGGGGC=FGGGGGGGGGGGGGEFCD@FFEFGEEFGGGGGGGGGGGGGGGGGGGGGGGGFC=?C
@M04570:107:000000000-JN8T3:1:1102:23881:23627 1:N:0:TAAGGCGA+TTCTAGCT
TTCTAGCACAAGAAAGTCGAAGTATATATTTTACTTGATACAAACTATTTTTTTTTATGATCCACTGTAATAATGAAAAAGATTTCTGCATATCTACGCAAATCGGTCGATAATATCAAAATCCGATGAATCAGCCCAGGTCGACTTACGAACGGGATGTCCTAATACGTTACAAAATCGCATTTTAGCCAACGATCCAATCAGAGGAATAATTG
+
<CCCCGDFG896;FF<666@C@@FFDAC9;6CF@F-;66,,CFFDFAEEF9@++@+6,<66@6@EG,E,<,CFEFDEGFFG,,CF<F,9@F<<,,5CDFGGGF,8C?:>C,C,C5,,A5:FFCG:FFB?<FFDEDGEFFFE<@FGF:<A+464@::++CBE9FC<DGGGGFAE<C=@9>>+:7+33EEFGGGFEGC8CFCEFFGGFFGGFGFFCF
@M04570:107:000000000-JN8T3:1:1102:20751:23795 1:N:0:TAAGGCGA+TTCTAGCT
TTCTAGCACAAGAAAGTCGAAGTATATATTTTACTCGATACAAACTATTTTTTTGAGGATCCACTGTAATAATGAAAAAGATTTCTGCATATATACGCAAATCGGTCGATAATATCAAAATCCGATGAATCAGCCCAGGTCGACTTACTAACGGGATGTCCTAATACGTTACAAAATCGCATTTTAGCCAACGATCCAATCAGAGGAATAATT
+
CCCCCFEFDGFFGGGGECFB@CCFFFFFEGGGG,E@F,FFGFGFGFCFGGGGGGG@FGFGGGGGFGFGFFGGGGFEFDEEFFFGFFFEFFGFFGGGGD:FCFFGGGGFBFGGDFEFFGGG9E,>FFGGGGGGGCFCFEFFCFDCEFFDEG<FFGGGGGGGFGDFFGFDGGGCA=BDFFCFGGCFGGGDCB7:>?8,@FFC>CFCFFFFFGFCA
@M04570:107:000000000-JN8T3:1:1102:9732:23849 1:N:0:TAAGGCGA+TTCTAGCT
TTCTAGCACAAGAAAGTCGAAGTATATATTTTACTCGATACAAACTATTTTTTTTGAGGATCAACTGTAATAATGAAAAAGATTTCTGCATATATACGCAAATCGGTCGATAATATCAAAATCCGATGAATCAGCCCAGGTCGACCTACTAACGGGATGTCCTAATACGTTACAAAATCGCATTTTAGCCAACGATCCAATCAGAGGAAT
+
CCACCGG9@?BE,;CCFEFGFED@FFGGEFCEFGGGFCEF7@F,CE,CCEFDC:CCFFFC@A,CFGGAF<CFGGG9CA,,BCEE,<CFFGGFGG9,,==FECFFFGC7CCG,CE99,@FFCECCEF@FFGGEF9<FEFDFFGGGE@:FE,<AF@+@7>F=FA?FEDDD+EC@EFD>DGC76FECCD,:3,>FE>8F>EC8>@69>EDFFF
@M04570:107:000000000-JN8T3:1:1102:18686:24251 1:N:0:TAAGGCGA+TTCTAGCT
TTCTAGCACAAGAAAGTCGAAGTATATATTTTACTCGATACAAACTATTTTTTTTTGAGGATCCACTGTAATAATGAAAAAGATTTCTGCATATATACGCAAATCGGTCGATAATATCAAAATCCGATGAATCAGCCCAGGTCGACTTACTAACGGGATGTCCTAATACGTTACAAAATCGAATTTTAGCCAACGATCCAATCAGAGGAATAATT
+
CCCCCGCGCFFFFGGGGGGGGGFGGGGCFGGGGGGCFGFGGGGFGGFGGGGGGGGGGGGGGGGGFGGGGCGGFFFGGEGFA@DFGFGGGGGGFGGG9EGGGGGGFGEGGGCFGGGGGGFFFGFFFDF+CEGG@FGGFGGGGGFCGGGEFFFF<FEGGCGEGGGGFCFFFFEGGFGGGGDCE:;8FGGGGCCFGGG>FGGGFFF@FFFGGFGFCEG
@M04570:107:000000000-JN8T3:1:1102:16591:24941 1:N:0:TAAGGCGA+TTCTAGCT
TTCTAGCACAAGAAAGTCGAAGTATATATTTTACTCGATACAAACTATTTTTTTTTGAGGATCCACTGTAATAATGAAAAAGATTTCTGCATATATACGCAAATCGGTCGATAATATCAAAATCCGATGAATCAGCCCAGGTCGACTTACTAACGGGATGTCCTAATACGTTACAAAATCGCATTTTAGCCAACGATCCAATCAGAGGAATAATT
+
CCCCCGGG8=6CFAFEGGFGFGFGGGG9@ECFCGGGGFFFGGGFFG<FFGGGGGGGE:FFGEGGFGGGGGGGFGGGE9CCFC7EGGFGGCF9EGGGGGFGFFBF@FGCCFFEGDGGGFAFFEFDEFB?BFGFGGGCGEGGGFGGEGCFEFBFGCE@EG+@:,=CA=FFBFFFGGGGGG<>C<@+>DFGG@>FGGGFGG@FGFGGCFFFCFGGE?F
@M04570:107:000000000-JN8T3:1:1103:16104:1391 1:N:0:TAAGGCGA+TTCTAGCT
TTCTAGCACAAGAAAGTCGAAGTATATATTTTACTCGATACAAACTATTTTTTTTTGAGGATCCACTGTAATAATGAAAAAGATTTCTGCATATATACGCAAATCGGTCGATAATATCAAAATCCGATGAATCAGCCCAGGTCGACTTACTAACGGGATGTCCTAATACGTTACAAAATCGCATTTTAGCCAACGATCCAATCAGAGGAATAATT
+
CCCCCGGGGGFFGGGGGGGGGGGGGGGGGGGGGGGGGGGGGGGGGGGGGGGGGGGGGGGGGGGGGGGGGGGGGGGGGGGEFGGGGGGGGGGGGGGGFGGGGGGGFGGGGGGGGGGGGGGGGGGGGGGGGGGGGGGGGGGGGGGGGGGGGGGGGGGGGDFFCGGGGGGGGGGGGGGFGGGGGGGEGGEGGGGGGGGGFGDFGGGGGGGGGGGGGGG
@M04570:107:000000000-JN8T3:1:1103:22438:1523 1:N:0:TAAGGCGA+TTCTAGCT
TTCTAGCACAAGAAAGTCGAAGTATATATTTTACTCGATACAAACTATTTTTTTTTGAGGATCCACTGTAATAATGAAAAAGATTTCTGCATATATACGCAATCGGTCGATAATATCAAAATCCGATGAATCAGCCCAGGTCGACTTACTAACGGGATGTCCTAATACGTTACAAAATCGCATTTTAGCCAACGATCCAATCAGAGGAATAATTG
+
CCCCCGGGGGFFGGGGGGGGGGGGGGGGGGGGGGGGGGGGGGGGGGGGGGGGGGGGGGGGGGGGGGGGGGGGGGGGGGGGGGGGGGGGGGGGGGGGGGGGGGGGGGGGGGGGGGGGGGGGGGGGGGEGGGGGGGGGGGGGGGGGGGGGGGGGGGGGGGGGGGGGGGGGGGGGGGGGGGGGGGGDGGGGGGGGGDFFGCEFGGGGGGGGGGGGGFC
@M04570:107:000000000-JN8T3:1:1103:10898:1825 1:N:0:TAAGGCGA+TTCTAGCT
TTCTAGCACAAGAAAGTCGAAGTATATATTTTACTCGATACAAACTATTTTTTTTGAGGATCCACTGTAATAATGAAAAAGATTTCTGCATATATACGCAAATCGGTCGATAATATCAAAATCCGATGAATCAGCCCAGTTCGACTTACTAACGGGATGTCCTAATACGTTACAAAATCGCATTTTAGCCAACGATCCAATCAGCGGAATAATTG
+
CCCCCGGF8?DFFFGFCECFCG@FGFGGFAFGGGGGGGG8FGGFGGEGGGFC@FGGGGCCFEFDGGGECFFGEFCFECAEFF<@FFGGGGGGGFGFAFC=>=F<FCCG@CCGGCGDFGFGGE8?:FBCEEEAFF<EGF<,9AC=FF7EFGGGGGEGDC+AFGCADF;==FFAFGG9FFG+@EE+@@CFCC;FG>CCCBFBBCFF6:>EE*DDCFG
@M04570:107:000000000-JN8T3:1:1103:15839:1856 1:N:0:TAAGGCGA+TTCTAGCT
TTCTAGCACAAGAAAGTCGAAGTATATATTTTACTCGATACAAACTATTTTTTTTGAGGATCCACTGTAATAATGAAAAAGATTTCTGCATATATACGCAAATCGGTCGACAATATCAAAATCCGATGAATCAGCCCAGGTCGACTTACTAACGGGATGTCCTAATACGTTACAAAATCGCATTTTAGCCAACGATCCAATCAGAGGAATAATTG
+
CCCCCGGGGGFGGGGGGGGGEGG@FFGGGGGCGCGGGGGEFEFGGGGGFGGGGGGGDGGGGGGGGGGFGGGGG9FGGFFAFGGGGGGGDCFGGGGGGGGGGGGGGGFGGGGGGGGGGGGGGGGGGGGEGGFAFGFGGGGGGGGGGGGFFGGGGGGGGGGGGGFAFGGGGGGGGGGGGGFGGGGGGGFGFGGAFEGGGGFFCEFGGGGGGFGGGC?
@M04570:107:000000000-JN8T3:1:1103:14215:2142 1:N:0:TAAGGCGA+TTCTAGCT
TTCTAGCACAAGAAAGTCGAAGTATATATTTTACTCGATACAAACTATTTTTTTGAGGATCCACTGTAATAATGAAAAAGATTTCTGCATATATACGCAAATCGGTCGATAATATCAAAATCCGATGAATCAGCCCAGGTCGACTTACTAACGGGATGTCCTAATACGTTACAAAATCGCATTTTAGCCAACGATCCAATCAGAGGAATAATTGG
+
CCCCCGGDCFFGFFFGGGGG9FGGGGGFGGGGGGGFGFGGGGGGGGGGGGFGGGGGGGGGGFGGFGGGGGGGGGGGGGGCFGFGGGG9EEFEFGGGGGGCGGFGGGGFFGGGGGFGGFGGFGGGBCFGGGGGCD,=FGGG8FGGFGGGGGFCFGGGGGGFGGGGGGGGGGGGGGGFFDGGGGG;FFGFGGGGGGGCCEGGGGGGGGGGGGGFDEG
@M04570:107:000000000-JN8T3:1:1103:10591:2351 1:N:0:TAAGGCGA+TTCTAGCT
TTCTAGCACAAGAAAGTCGAAGTATATATTTTACTCGATACAAACTATTTTTTTTTGAGGATCCACTGTAATAATGAAAAAGATTTCTGCATATATACGCAAATCGGTCGATAATATCAAAATCCGATGAATCATCCCAGGTCGACTTACTAACGGGATGTCCTAATACGTTACAAGATCGCATTTTAGCCAACGATCCAATCAGAGGAATAATT
+
CCCCCFFGFGFGCFFFFGGG?FC<CFGAD9F<CFDGEGGEEFDFGG<FAFF9FCFF::@E,:EE@GGCFFA6EF<CF<FCAF@FEGGG<<C<9?CFFF=C=:=FF?:FE:+?FGGG<EAFGGGGGGC=BFEFFD,C9EE8FFGGCFGGGG,FFFGC:CCCG9CF=EFDFDFD8CD9:>E9:EGCCFGGGF8EFC@F>EGFGGGGGDGFCFGGF;F
@M04570:107:000000000-JN8T3:1:1103:12524:2410 1:N:0:TAAGGCGA+TTCTAGCT
TTCTAGCACAAGAAAGTCGAAGTATATATTTTACTCGATACAAACTATTTTTTTTGAGGATCCACTGTAATAATGAAAAAGATTTCTGCATATATACGCAAATCGGTCGATAATATCAAAATCCGATGAATCAGCCCAGGTCGACTTACTAACGGGATGTCCTAATACGTTACAAAATCGCATTTTAGCCAACGATCCAATCAGAGGAATAATTG
+
CCCCCGGGGGFFGGGGGGGGG7<FGGGCEFGGGFGGGGGFGGGGGGDGGGGGGGGGCEFGGGG@FF8FGGGGGGFFGFGGGGGGGGGGG9F9FDFGGGGGGGGGGGGGGGGGGGGFCFGGGGFFFGGGGGGGGGGGGGGGGGGGGGGGGGGGGGGGGGGGGGGGBFFGGGGGGGGGGGGGGGGEGGGGGFGGGGGGGEEGGGGGGFGGGGGGGGG
@M04570:107:000000000-JN8T3:1:1103:12529:2427 1:N:0:TAAGGCGA+TTCTAGCT
TTCTAGCACAAGAAAGTCGAAGTATATATTTTACTCGATACAAACTATTTTTTTTGAGGATCCACTGTAATAATGAAAAAGATTTCTGCATATATACGCAAATCGGTCGATAATATCAAAATCCGATGAATCAGCCCAGGTCGACTTACTAACGGGATGTCCTAATACGTTACAAAATCGCATTTTAGCCAACGATCCAATCAGAGGAATAATTG
+
CCCCCGGGGG5CEDFGGGGGGGFGGGGGGGGGGGGGGGGGGGGGGGGGGGGGGGGGGGGFGGGGGGGGGGGGGGGGGGGGGGGGGGGGGGGGGGGGGGGGGGGGGGGGGGGGGGGGGGGGGGGGGFGGGGGGGGGGGGGGGGGGGGGGGGGGGGGGGGGGGGGGGGGGFGGGGGGGGGGCGGGGGGGGGGFCGGGGGGGGGGGGGGGGGGGGGGG
@M04570:107:000000000-JN8T3:1:1103:14979:3153 1:N:0:TAAGGCGA+TTCTAGCT
TTCTAGCACAAGAAAGTCGAAGTATATATTTTACTCGATACAAACTATTTTTTTTGAGGATCCACTGTAATAATGAAAAAGATTTCTGCATATATACGCAAATCGGTCGATAATATCAAAATCCGATGAATCAGCCCAGGTCGACTTACTAACGGGATGTCCTAATACGTTACAAAATCGCATTTTAGCCAACGATCCAATCAGAGGAATAATTG
+
CCCCCGGGGGFFGGGGGGGG<FFGGGGEGGGGGGGGGGGGGGGGGGGGGGGGGGGGGGGGGGGGGGGGGGGGGGGGGGGGGGGGGGGGGGGGGGGGGGGGGGGGGGGGGGGGGGGGGGGGGGGGGGGGGGGGGGGGGGGGGGGGGGGGGGGGGGGGGGGGGGGGGGGGGGGGGGGGGGGGGGGGGGGFGGGGGGGGGGGGGGGGGGGGGGGGGGG
@M04570:107:000000000-JN8T3:1:1103:9847:3682 1:N:0:TAAGGCGA+TTCTAGCT
TTCTAGCACAAGAAAGTCGAAGTATATATTTTACTCGATACAAACTATTTTTTTTGAGGATCCACTGTAATAATGAAAAAGATTTCTGCATATATACGCAAATCGGTCGATAATATCAAAATCCGATGAATCAGCCCAGGTCGACTTACTAACGGGATGTCCTAATACGTTACAAAATCGCATTTTAGCCAACGATCCAATCAGCGGAA
+
C@@B@FCAD??@FFEDE@CC9FCFGGGGCC<EFEGCFGG8FGGAFECCCF@E@+++B9F<C@F<C66,<,9FCC,CE,6,@<C,CCCF<FEGC<FFDFC,=CF=F,,8>4BE:EEF9?E?FA<BFF+B<?FF<,8,BEB+:54+@FCFGGGGGE+:7FCF;F9D?A;33>3>:DF<>@FCD@83,@CBC73FFGG*>:E,EDDF,>>>5
@M04570:107:000000000-JN8T3:1:1103:22708:3982 1:N:0:TAAGGCGA+TTCTAGCT
TTCTAGCACAAGAAAGTCGAAGTATATATTTTACTCGATACAAACTATTTTTTTTGAGGATCCACTGTAATAATGAAAAAGATTTCTGCATATATACGCAAATCGGTCGATAACATCAAAATCCGATGAATCAGCCCAGGTCGACTTACTAACGGGATGTCCTAATACGTTACAAAATCGCATTTTAGCCAACGATCCAATCAGAGGAATAATTG
+
CCCCCGGGGGFGGGGGGGGGGGGGGGGGGGGGGGGGGGGGGGGGGGGGGGGGGGGGGGGGGGGGGGGGGGGGGGGGGGGGGGGGGGGGGGGGGGGGFGGGGGGGGGGGGGGGGGGGGGGGGGGGGGEGGGGGGGGFGGGGGGGGGGGGGGGGGGGGGGGGGGGGGGGGGGGGGGFGGGGGGGGGGGGGGFGGGGGGGGGFGFGGGGGGGGGGGDC
@M04570:107:000000000-JN8T3:1:1103:24450:4156 1:N:0:TAAGGCGA+TTCTAGCT
TTCTAGCACAAGAAAGTCGAAGTATATATTTTACTCGATACAAACTATTTTTTTTTGAGGATCCACTGTAATAATGAAAAAGATTTCTGCATATATACGCAAATCGGTCGATAATATCAAAATCCGATGAATCAGCCCAGGTCGACTTACTAACGGGATGTCCTAATACGTTACAAAATCGCATTTTAGCCAACGATCCAATCAGAGGAATAATT
+
CCCCCGGGGGFGFGGGGGGGGGGGGGGGGGGGGGGGGGGDGGGGGGGGGGGGGGGGGGGGGGGGGGGGGGGGGGGGGEFEFFGFGGGGGGGGGFGGGGGGGGGGGGGGGGGGGGGGFFGGGGGGGGFCFGGGGGGGGGGGGGGGGGGGGFGGGGGGGGGGGGGGGGGGGGGGGGGGFGGGGGGGGGGGGGGFGFGGGGGGGGFGGGGGGGFGGGG
@M04570:107:000000000-JN8T3:1:1103:10987:4387 1:N:0:TAAGGCGA+TTCTAGCT
GATAATATCAAAATCCGATGAATCAGCCCAGGTCGACTTACTAACGGGATGTCCTAATACGTTACAAAATCGCATTTTAGCCAACGATCCAATCAGAGGAATAATTG
+
@F:FGAF?,EFGGGCEGGGGGGGGGGGFG8FGGGFGGGGGGGGGGGGGGGEFGFGGGGGGFGGFGGGGGGGGFGGDGEFGGGGGGGGGGEGGGGGFFGGGG8DGFFG
@M04570:107:000000000-JN8T3:1:1103:18697:4391 1:N:0:TAAGGCGA+TTCTAGCT
TTTAGCACAAGAAAGTCGAAGTATATATTTTACTCGATACAAACTATTTTTTTTTGAGGATCCACTGTAATAATGAAAAAGATTTCTGCATATATACGCAAATCGGTCGATAATATCAAAATCCGATGAATCAGCCCAGGTCGACTTACTAACGGGATGTCCTAATACGTTACAAAATCGCATTTTAGCCAACGATCCAATCAGAGGAATAATTG
+
CCCCCGGF88*=CCFFGGGGGGGGGGGGGGGGGGGGGGGGGGGGGGGGGGGGGGGGGGGGGGGGGGGGGGGGGGFCFGGFGGGGGGGFGGGGGGGGGGGGGGGGGGGGGGGGGGGGGGGGGGGGGGGGGGGGGGGGGGGGGGGGGGGGGGGGGGGGGGGGGGGFGGFGGGGGGGGGGGGGGGGDGGGGGGGGGGGGGGGGGGGGGGGGGFGGGGG
@M04570:107:000000000-JN8T3:1:1103:25616:4761 1:N:0:TAAGGCGA+TTCTAGCT
TTCTAGCACAAGAAAGTCGAAGTATATATTTTACTCGATACAAACTATTTTTTTTGAGGATCCACTGTAATAATGAAAAAGATCTCTGCATATATACGCAAATCGGTCGATAATATCAAAATCCGATGAATCAGCCCAGGTCGACTTACTAACGGGATGTCCTAATACGTTACAAAATCGCATTTTAGCCAACGATCCAATCAGAGGAATAATTG
+
CCCCCGGGGGFGGGGGGGGGGGGGGGGGGGGGGGGGGGGGGGGGGGGGGGGGGGGGGGGGGGGGGGGGGGGGGGGGGGGFFGGGGGGGGGGGGGGGGGGGGGGGG>FGGGGGGGGGGGGGGGGGGGGGGGGGGGGGGGGGGGGGGGGGGGGGGGGGGGGGGGGGGGGGGGGGGGGGGGGGGGGGGGGGGGGGGGGGGGGGGGFGGGGGGGGGFG7
@M04570:107:000000000-JN8T3:1:1103:21222:5019 1:N:0:TAAGGCGA+TTCTAGCT
TTCTAGCACAAGAAAGTCGAAGTATATATTTTACTCGATACAAACTATTTTTTTTTGAGGATCCACTGTAATAATGAAAAAGATTTCTGCATATATACGCAAATCGGTCGATAATATCAAAATCCGATGAATCAGCCCAGGTCGACTTACTAACGGGATGTCCTAATACGTTACAAAATCGCATTTTAGCCAACGATCCAATCAGAGGAATAATT
+
CCCCCGGGGGFFFGGGGGGGCFFGGGGGGGGGGGGGGGGGGGGGGGGGGGGGGGGGGGGGGGGGGGGGGFGGEFGGGFGGGGGGGGGGGGGGGGGGGGGGGGGGGGGGGGGGGGGGGGGGGGGGGGGFGGGGGGGGGGGGGGGGGGGGGGGGGGGGGCEGGGGGGGGGGGGGGGGGGGGGGGGGGGGGGGGGGGGGDFGGGGGGFCGGGGGGGGG
@M04570:107:000000000-JN8T3:1:1103:18603:5067 1:N:0:TAAGGCGA+TTCTAGCT
TTCTAGCACAAGAAAGTCGAAGTATATATTTTACTCGATACAAACTATTTTTTTTTGAGGATCCACTGTAATAATGAAAAAGATTTCTGCATATATACGCAAATCGGTCGATAATATCAAAATCCGATGAATCAGCCCAGGTCGACTTACTAACGGGATGTCCTAATACGTTACAAAATCGCATTTTAGCCAACGATCCAATCAGAGGAATAATT
+
CCCCCGGGGGFGGGGGGGGGGGGGGGGGGGGGGGGGGGGGGGGGGGGGGGGGGGGEGGGGGFGGGGGGGGGGGGFGGGGFGGGGGGGGGEGGGGGGGGGGGGGGFGGFGEGGGGGGGGGGGGGGGGGEGGGGGGGGFGGGGGGGDCGGGGGAFFGGGGGGGGGGDGFDFFGGGGGGGGGFGGEGGGGGGGCGGGGGF>CCGGGGGGGGGGG>DGG
@M04570:107:000000000-JN8T3:1:1103:23285:5115 1:N:0:TAAGGCGA+TTCTAGCT
TTCTAGCACAAGAAAGTCGAAGTATATATTTTACTCGATACAAACTATTTTTTTTTGAGGATCCACTGTAATAATGAAAAAGATTTCTGCATATATACGCAAATCGGTCGATAATATCAAAATCCGATGAATCAGCCCAGGTCGACTTACTAACGGGATGTCCTAATACGTTACAAAATCGCATTTTAGCCAACGATCCAATCAGAGGAATAATT
+
CCCCCGGGGGFGGEGGGGGGGGGGGGGGGGGGGGGGGGGGGGGGGGGGGGGGGGGGEGGGGGGGGGGGGGGGGGGGGGG9FGGGGGGGGGGGGGGGGGGGGGGGGGGGGGGGGGGGGGGGGGGGGGFFEGGGGGGGGGGGGGGGGGGGGGGGFGGGGGGGGGGGGGGGGGGGGGGGGGGGGGGGGGGGGGGGGGGGGGGGGGGGGGGGGGGGGGG
@M04570:107:000000000-JN8T3:1:1103:23616:5232 1:N:0:TAAGGCGA+TTCTAGCT
TTCTAGCACAAGAAAGTCGAAGTATATATTTTACTCGATACAAACTATTTTTTTTTGAGGATCCACTGTAATAATGAAAAAGATTTCTGCATATATACGCAAATCGGTCGATAATATCAAAATCCGATGAATCAGCCCAGGTCGACTTACTAACGGGATGTCCTAATACGTTACAAAATCGCATTTTAGCCAACGATCCAATCAGAGGAATAATT
+
CCCCCGGGGGFFGGGGGGGGGGGGGGGGGGGGGGGGGGGFGGGGGGGGGGGGGGGGDGGGGGGGGGGGGGGGGGGGFEGCFEGGGGGGGGGFGGGGGGGDGGEGGGGGGGGEGGGGGGGGGGGGGGFEFGGGGGGGGGGGGGGGGGGGGGGFGGGGGGGGGGGGGGGGGGGGGGGGGGGGGFEGGGGGGGGGGGGGGGGGGGGGGGGGGGGGFGG
@M04570:107:000000000-JN8T3:1:1103:15031:5296 1:N:0:TAAGGCGA+TTCTAGCT
TTCTAGCACAAGAAAGTCGAAGTATATATTTTACTCGATACAAACTATTTTTTTTGAGGATCCACTGTAATAATGAAAAAGATTTCTGCATATATACGCAAATCGGTCGATAATATCAAAATCCGATGAATCAGCCCAGGTCGACTTACTAACGGGATGTCCTAATACGTTACAAAATCGCATTTTAGCCAACGATCCAATCAGAGGAATAATTG
+
CCCCCGGFCDFFFFFGGGGG<FFGGGGFGGGGGGGGGGGGGGGGGGGGGGGEGGGGGGGGGGGFGGGGGGGGGFGGGGGDFGGGGGGGGGGGGGGGGGGGGGGGGGGEGGGGGGFGGGGGGGGGGGGGGGGGGGGEFGGCGGGGGGGGGGGGGGGGGCEFGGGGGGGGGGGGGGGGGGGGGEGGGGGGGGGGGGGGDGFGCGFGGFGGGGGFCGG
@M04570:107:000000000-JN8T3:1:1103:13752:5352 1:N:0:TAAGGCGA+TTCTAGCT
TTCTAGCACAAGAAAGTCGAAGTATATATTTTACTCGATACAAACTATTTTTTTTTGAGGATCCACTGTAATAATGAAAAAGATTTCTGCATATATACGCAAATCGGTCGATAATATCAAAATCCGATGAATCAGCCCAGGTCGACTTACTAACGGGATGTCCTAATACGTTACAAAATCGCATTTTAGCCAACGATCCAATCAGAGGAATAATT
+
CCCCCGGFFGFFFGGGGGGGGGFGGGGGGGGGGGGGGGGGGGGGGGGGGGGGGGGGGGGGGGGGGGGGGGGGGGGGGGGFGGGGGGGGGGGGGGGGGGGGGGGGGGGGGGGGGGGGGGGGGGGGGGGEEGGGGGGGGGGGGGGGGGGGGGGGGGGGGGGGGGGGGGGGGGGGGGGFFGGGGGGGGGGGGGGGGGGGGGGGGGGGGGGGGGGGGGG
@M04570:107:000000000-JN8T3:1:1103:16129:5758 1:N:0:TAAGGCGA+TTCTAGCT
TTCTAGCACAAGAAAGTCGAAGTATATATTTTACTCGATACAAACTATTTTTTTTTGAGGATCCACTGTAATAATGAAAAAGATTTCTGCATATATACGCAAATCGGTCGATAATATCAAAATCCGATGAATCAGCCCAGGTCGACTTACTAACGGGATGTCCTAATACGTTACAAAATCGCATTTTAGCCAACGATCCAATCAGAGGAATAATT
+
CCCCCGGGGGFGGGGGGGGGFGFGGGGGGGGGGGGGGGGGGGGGGGGGGGGGGGGGGGGGGGGGGGGGGGGGGGGGGGGFGGGGGGGGGGGGGGGGGGGGGGGGGGGGGGGGGGGGGGGGGGGGGGGGGGGGGGGGGGGGGFEGGGGGGGGGGGGGGGGGGGGGGGGGGGGGGGGGGGGGGGGGGGGGGGGGGGGGGEGGGGGGGGGGGGGGGGG
@M04570:107:000000000-JN8T3:1:1103:16921:5785 1:N:0:TAAGGCGA+TTCTAGCT
TTCTAGCACAAGAAAGTCGAAGTATATATTTTACTCGATACAAACTATTTTTTTTTGAGGATCCACTGTAATAATGAAAAAGATTTCTGCATATATACGCAAATCGGTCGATAATATCAAAATCCGATGAATCAGCCCAGGTCGACTTACTAACGGGATGTCCTAATACGTTACAAAATCGCATTTTAGCCAACGATCCAATCAGAGGAATAATT
+
CCCCCGGGGGFGGGGGGGGGGGFGGGGGGGGGGGGGGGGGGGGGGGGGGGGGGGGGGGGGGGGGGGGGGGGGGGGGGGGGGGGGGGGGGGGGGGGGGGGGGGGGGGGGGGGGGGGGGGGGGGGGGGGGGGGGGGGGGGGGGGGGGGGGGGGGGGGGGGGGGGGGGGGGGGGGGGGGFGGGGGGGGGGGGGGGGGGGGGGGGGGGGGGGGGGGGGG
@M04570:107:000000000-JN8T3:1:1103:16559:5934 1:N:0:TAAGGCGA+TTCTAGCT
TTCTAGCACAAGAAAGTCGAAGTATATATTTTACTCGATACAAACTATTTTTTTTGAGGATCCACTGTAATAATGAAAAAGATTTCTGCATATATACGCAAATCGGTCGATAATATCAAAATCCGATGAATCAGCCCAGGTCGACTTACTAACGGGATGTCCTAATACGTTACAAAATCGCATTTTAGCCAACGATCCAATCAGAGGAATAATTG
+
CCCCCGGGGGB@EDFGGGGDEGG9CFFFCFFF9<CF@FD8CFGCCDFCGFGGEGE@FF8CFEF@DCEFEFFCFEG9CFEFCFGGDFGCGFFCFEFGGGGGGGGFGEFGGGGGGGGGEGGGGGGGGGGGGGGGGDGGGGGGGGGGGGGGGGGGGGGGGGGGGGGGGGGGFGFGGGGGGGGGGGGGGGGGGCGDGGGGGGGGFGGGGGGGGGFFGGG
@M04570:107:000000000-JN8T3:1:1103:27528:6152 1:N:0:TAAGGCGA+TTCTAGCT
TTCTAGCACAAGAAAGTCGAAGTATATATTTTACTCGATACAAACTATTTTTTTTGAGGATCCACTGTAATAATGAAAAAGATTTCTGCATATATACGCAAATCGGTCGATAATATCAAAATCCGATGAATCAGCCCAGGTCGACTTACTAACGGGATGTCCTAATACGTTACAAAATCGCATTTTAGCCAACGATCCAATCAGAGGAATAATTG
+
CCCCCGGGGGFGGGGGGGGGGGGGGGGFGGGGGGGGGFGGGGGGGGGGGGGGGGGGGGGGGGGGGGGGGGGGGGG9CFG<FFGGGGGFGGGGGFGGGGGGGGGGGGGGGGGGGGGGGGGGGGGGGGGGGGGGGGGGGGGGGGGGGGGGGGGGGGGGGGGGGGGFEGGGGGGGGGGGGGGGGGGGGGGFGGGGGGGGGBDGGGGGGGGGGGGFGGG
@M04570:107:000000000-JN8T3:1:1103:11017:6190 1:N:0:TAAGGCGA+TTCTAGCT
TTCTAGCACAAGAAAGTCGAAGTATATATTTTACTCGATACAAACTATTTTTTTTGAGTCTCCACTGTAATAATGAAAAAGATTTCTGCATATATACGCAAATCGGTCGATAATATCAAAATCCGATGAATCAGCCCAGGTCGACTTACTAACGGGATGTCCTAATACGTTACAAAATCGCATTTTAGCCAACGATCCAATCAGAGGAATAATTG
+
CCCCCGCF8,;CCCFGGFGGGG<CEEFCFAFGFGGFE@FGGGGGGFGAEF<FGGC:FF,,CCFFFEEGEFGFCE<F<@,F,CFEFGGGGGGDFFFFEDFEGEGFEGGGGGEGGGFGEFEFGEFFGEGGGGG9FFEFFDCCFFGEGGDFFGGGGGGCFGGGGGGG9;FAFFDGGGGGFE@EGGGGGFCCDFFG76F8@B?FAFFGGGFGFGFCGC:
@M04570:107:000000000-JN8T3:1:1103:21970:6193 1:N:0:TAAGGCGA+TTCTAGCT
TTCTAGCACAAGAAAGTCGAAGTATATATTTTACTCGATACAAACTATTTTTTTTGAGGATCCACTGTCATAATGAAAAAGATTTCTGCATATCTACGCAAATCGGTCGATAATATCAAAATCCGATGAATCAGCCCAGGTCGACTTACTAACGGGATGTCCTAATACGTTACAACATCGCATTTTAGCCAACGATCCAATCAGAGGAATAATTG
+
CCCCCGGGGGFGGGDEGGGGFFFGGGG9FGGGGGGGGGG<FFGGGGGGGGGGGGGGGGG<FGG,FGFG,<EFDFD,69,,8CFGGGGGGGGGG<F<FFGFEEGGGGGGGGGGEFGGGGGFGGGGGGGGGGGGGGGGGGGGGGGGGGGGGGCFGGGGGDEFGGGG9FDF=FGGGGG,:FGGGCEEGGFGCGF7FEGGGGG6BF:D9E5FGGGFGGG
@M04570:107:000000000-JN8T3:1:1103:14351:6372 1:N:0:TAAGGCGA+TTCTAGCT
TTCTAGCACAAGAAAGTCGAAGTATATATTTTACTCGATACAAACTATTTTTTTTTGAGGATCCACTGTAATAATGAAAAAGATTTCTGCATATATACGCAAATCGGTCGATAATATCAAAATCCGATGAATCAGCCCAGGTCGACTTACTAACGGGATGTCCTAATACGTTACAAAATCGCATTTTAGCCAACGATCCAATCAGAGGAATAATT
+
CCCCCGGFGGBFGGGGGGGGGGGGGGGGGGGGGGGGGGG@FGGGGGGGGGGGGGGGGGGGGGGGGGGGGGGGGGGGFFGCFEFGGGGGGGGGGGGGGGGGGGGGGGGGGGGGGGGGGGGGGGGGGGGFFGGGGGGGGGGGGGGGGGGGGGGGGGGGGGGGGGGGGGGGGGGGGGGGGGGGGGGGGGGGGGGGGGGGFGGGGGGGGGGGGGGGGGG
@M04570:107:000000000-JN8T3:1:1103:5923:6379 1:N:0:TAAGGCGA+TTCTAGCT
TTCTAGCACAAGAAAGTCGAAGTATATATTTTACTCGATACAACCTCTTTTTTTTTGAGGATCCACTGTAATAATGAAAAAGATTTCTGCATATATACGCAAATCGGTCGATAATATCAAAATCCGATGAATCAGCCCAGGTCGACTTACTAACGGGATGTCCTAATACGTTACAAAATCGCATTTTAGCCAACGATCCAATCAGAGGAATAATT
+
CCCCCGGFFDFFEFCFCFFG-@FCFGCC9CCF<,EF@EEGEF<,BC,CF@FFC@B@:@,6EFDF9F<CFFFDFGF<C<EC<F@CFEFFAF<CFG9FCEFG7FFGGF7C:4FFGGGG9EGGGGAB=B@FFDGDEF9A<BFBFF@FECEGFFGFGG@FDE::@FGGCGGGFGCF:CFGGFFGEGE6BGFGD<8CCGEFECEGGGCGGGG8?D?DC;C
@M04570:107:000000000-JN8T3:1:1103:15058:6426 1:N:0:TAAGGCGA+TTCTAGCT
TTCTAGCACAAGAAAGTCGAAGTATATATTTTACTCGATACAAACTATTTTTTTTGAGGATCCACTGTAATAATGAAAAAGATTTCTGCATATATACGCAAATCGGTCGATAATATCAAAATCCGATGAATCAGCCCAGGTCGACTTACTAACGGGATGTCCTAATACGTTACAAAATCGCATTTTAGCCAACGATCCAATCAGAGGAATAATTG
+
CCCCCGGGGGFFFGGGGGGGGG@FGGGGGGGGGGGGGGGDGGGGGGGGGGGGGGGGGGGCDFGFFGGGGGGGGGGGGGG8CFGGGGGGGGGGGAFGGGGGGGGGGGGGGGGGGGGGGGGGGGGGGGGGGGGGGGGGGGGGGGGGGGGGGGGGGGGGGGGGGGGGGGGGGGGGGGGGGGGGGGGGGFFGGGGGGGGGGGGGGFFGGGGGGGGGGGG
@M04570:107:000000000-JN8T3:1:1103:17968:6443 1:N:0:TAAGGCGA+TTCTAGCT
TTCTAGCACAAGAAAGTCGAAGTATATATTTTACTCGATACAAACTATTTTTTTTGAGGATCCACTGTAATAATGAAAAAGATTTCTGCATATATACGCAAATCGGTCGATAATATCAAAATCCGATGAATCAGCCCAGGTCGACTTACTAACGGGATGTCCTAATACGTTACAAAATCGCATTTTAGCCAACGATCCAATCAGAGGAATAATTG
+
CCCCCGGGFGFGGGGGGGGGGG@FGGGGGGGGGGGGGGGGGGGGGGGGGGGGGGGGGGGGGGGGFGGGGAFGGGFFEFGGGGGGGGGGGGFGGGGGGGGGGGGGGGGGGGGGGGGGGGGGGGGGGGGGGGGGGGFGGGGGGGGGGGGGGGGGGGGGGGGGGGGGGGDFGGGGGGGGGGGGGGGGGGGGGGGGGGGGGGGEFFGGFGGGGGGGGFG
@M04570:107:000000000-JN8T3:1:1103:22826:6475 1:N:0:TAAGGCGA+TTCTAGCT
TTCTAGCACAAGAAAGTCGAAGTATATATTTTACTCGATACAAACTATTTTTTTTGAGGATCCACTGTAATAATGAAAAAGATTTCTGCATATCTACGCAAATCGGTCGATAATATCAAAATCCGATGAATCAGCCCAGGTCGACTTACTAACGGGATGTCCTAATACGTTACAAAATCGCATTTTAGCCAACGATCCAATCAGAGGAATAATTG
+
CCCCCGGGGGFGGGGGGGGGGFFGGGGFGGGGGGGGGG@FGGGGGGGGGGGGGGGGGGGGGGGFGGGG<CFFFGGCGGGFGGGGGGGGGGGGG,CEFGGGGGGGGGGGGGGGGGGGGGGGGGGGGGGGGGGGGGGGGGGGFFEGGGGGGGGGGGGGGGGGGGGGGGGGGGGGGGGFGGGGGGGGGGGGGGGGGGGGGGGGG@EGFGGGFGGGGFG
@M04570:107:000000000-JN8T3:1:1103:23209:6548 1:N:0:TAAGGCGA+TTCTAGCT
TTCTAGCACAAGAAAGTCGAAGTATATATTTTACTCGATACAAACTATTTTTTTTTGAGGATCCACTGTAATAATGAAAAAGATTTCTGCATATATACGCAAATCGGTCGATAATATCAAAATCCGATGAATCAGCCCAGGTCGACTTACTAACGGGATGTCCTAATACGTTACAAAATCGCATTTTAGCCAACGATCCAATCAGAGGAATAATT
+
CCCCCGGGGGFGGGGGGGGGGFFGGGGGGGGGGGGGGFGGGGGGGGGGGGGGGGGGGGGGGGGGFGGGG9FGGGGGGGG,FFGGGGGGGGGGGGGGGGGGGGGGGGGGGGGGGGGGGGGGGGGGGGGFGGGGGGGGGGGGGGGGGGGGGGGGGGGGGGGGGGGGGGGGGGGGGGGGGGGGGGGGGGGGGGGGGGGGGGEGGGGDGGGGGGGGGGG
@M04570:107:000000000-JN8T3:1:1103:21652:6893 1:N:0:TAAGGCGA+TTCTAGCT
TTCTAGCACAAGAAAGTCGAAGTATATATTTTACTCGATACAAACTATTTTTTTTTGAGGATCCACTGTAATAATGAAAAAGATTTCTGCATATATACGCAAATCGGTCGATAATATCAAAATCCGATGAATCAGCCCAGGTCGACTTACTAACGGGATGTCCTAATACGTTACAAAATCGCATTTTAGCCAACGATCCAATCAGAGGAATAATT
+
CCCCCGGGGGFFGGGGGGGGFGFGGGGCGGGGGGGGGGGFGGGGGGGGGGGGGGGGGGGGGGGGGGGGGAFGGGGGGGGGGGGGGGGGGGGGGGGGGGGGGGGGGGGGGGGGGGGGGGGGGGGGGGGEGGGGGGGGGGFGGGGGGGGGGGGGGGGGGGGGGGGGGGGGGGGGGGGFGGGGGGGGGGGGGGFGGGGGGGGGGGGGGFGGGGGGGGG
@M04570:107:000000000-JN8T3:1:1103:12151:7133 1:N:0:TAAGGCGA+TTCTAGCT
TTCTAGCACAAAAAGTCGAAGTATATATTTTACTCGATACAAACTATTTTTTTTTGAGGATCCACTGTAATAATGAAAAAGATTTCTGCATATATACGCAAATCGGTCGATAATATCAAAATCCGATGAATCAGCCCAGGTCGACTTACTAACGGGATGTCCTAATACGTTACAAAATCGCATTTTAGCCAACGATCCAATCAGAGGAAT
+
CCCCCGGFGFFGGGDFEFGGGGGEFGFGGGGFGFEGGGGDGGGGGCFGEFGFFECFFFGFFEFGGGGGGGGGCFFEFFGDEDGGGFGGCFGFFGGFGGDEGCFGGGGGGGGEFGGFGFFGGGGGGEGDFGGGGCFFFGGFFGEGGGGGG9FGGGGGGGDGGGGGFFCB@FCEFGFGGGAEFGGGGGGGGGGC@C78@8C8A,,<BF>EGF
@M04570:107:000000000-JN8T3:1:1103:17861:7135 1:N:0:TAAGGCGA+TTCTAGCT
TTCTAGCACAAGAAAGTCGAAGTATATATTTTACTCGATACAAACTATTTTTTTTGAGGATCCACTGTAATAATGAAAAAGATTTCTGCATATATACGCAAATCGGTCGATAATATCAAAATCCGATGAATCAGCCCAGGTCGACTTACTAACGGGATGTCCTAATACGTTACAAAATCGCATTTTAGCCAACGATCCAATCAGAGGAATAATTG
+
CCCCCGGGGGFFGGGGGGGGGGGGGGGGGGGGGGGGGGGGGGGGGGGGGGGGGGGGGGGGGGGGGGGGF@FGGGGGGGGGGGGGGGGGGGGGGGGGGGGGGGGGGGGGGGGGGGGGGGGGGGGGGGGGGGGGGGGGGGGGGGGGGGGGGGGGGGGGGGGGGGGGGGFGGGGGGGGGGGGGGGGEGGGGGGGFGGGGGGGGGGFGGGGGGGGGGGG
@M04570:107:000000000-JN8T3:1:1103:25339:7643 1:N:0:TAAGGCGA+TTCTAGCT
TTCTAGCACAAGAAAGTCGAAGTATATATTTTACTCGATACAAACTATTTTTTTTTGAGGATCCACTGTAATAATGAAAAAGATTTCTGCATATATACGCAAATCGGTCGATAATATCAAAATCCGATGAATCAGCCCAGGTCGACTTACTAACGGGATGTCCTAATACGTTACAAAATCGCATTTTAGCCAACGATCCAATCAGAGGAATAATT
+
CCCCCGGGFGFGGGGGGGGGGGFGGGGGGGGGGGGGGCCGEFGGGGFGFGGGGGGFGGGDAFEGDGGGG<FFEEFGFFG9FEGGGGGGGGFGGGGG9EFGGEEGGGGGGGGGGGDFDFGGGGGGGGGFGGGGGGGGGGGGGGGGGGGGGGGGGGGGGGGGGGGGGGGGGGGGGGGGGGGGGGGGGGGGGGGGGGGGGGGGGGGGGGGGGGGGGGG
@M04570:107:000000000-JN8T3:1:1103:12556:7744 1:N:0:TAAGGCGA+TTCTAGCT
TTCTAGCACAAGAAAGTCGAAGTATATATTTTACTCGATACAAACTATTTTTTTTGAGGATCCACTGTAATAATGAAAAAGATTTCTGCATATATACGCAAATCGGTCGATAATATCAAAATCCGATGAATCAGCCCAGGTCGACTTACTAACGGGATGTCCTAATACGTTACAAAATCGCATTTTAGCCAACGATCCAATCAGAGGAATAATTG
+
CCCCCFFC9DFFEG8EFGG7DGFGGGGDFC@FGGGDG<CDFFGGGGGGGGDDFFB7FGGGFFGFFFF<C@FFEADDCFF@@CEFGEGGCGFG9FGGFFCEFEGFGGC:=CCCFE,AEBFGGFG@CFCGCGGFGGFGGGFGCFGGGGGGGCC<F:+FCFFFGFCFAFG=FDDFGGFGFEGGDECC,EA>CGGGGEGG>*>EEGFGGGCGFB9D<DF
@M04570:107:000000000-JN8T3:1:1103:5147:7844 1:N:0:TAAGGCGA+TTCTAGCT
TTCTAGCACAAGAAAGTCGAAGTATATATTTTACTAGATACAACCTATTTTTTTTTGCGGATCCCCTGTCATAATGAAAAAGATTTCTGCATATATACGCAAATCGGTCGATAATATCAAAATCCGATGAATCAGCCCAGGTCGACTTACTAACGGGATGTCCTAATACGTTACAAAATCGCATTTTAGCCAACGATCCAATCAGAGGAATAATT
+
CCCCCGGCACDECEEFCFGE-FFFGG,6=-6C,C,6CF,6@FA<FE,CF9EG:F@8+,8:@FEF,C,66,C<6C@,CC6EEFDFC<CFEFF<EGCF,C=CFC7CDCGFC7@7FFDGDEFEFGGGGGG:BFA5?A9<FGE<?75>B@FGGFF,CFCC=:+:FFFDBEDGGEF:,@BF:CFFGFG>8EFG,@,>DC@FF>>EECECFFGGGGFGFF@
@M04570:107:000000000-JN8T3:1:1103:10673:7896 1:N:0:TAAGGCGA+TTCTAGCT
TTCTAGCACAAGAAAGTCGAAGTATATATTTTACTCGATACAAACTATTTTTTTTTGAGGATCCACTGTAATAATGAAAAAGATTTCTGCATATATACGCAAATCGGTCGATAATATCAAAATCCGATGAATCAGCCCAGGTCGACTTACTAACGGGATGTCCTAATACGTTACAAAATCGCATTTTAGCCAACGATCCAATCAGAGGAATAATT
+
CCCCCGGFCFFFGGFGGGGGGGFGGGGDEGGGGGGGGGFGGGGGGGGGGGGGCGEGGGFGGGGGGGGGGGGGGGGGFCFGFGFFGGGGFGGGGGGGGGGGGGGFGGGGGGGGGGGGGGGGGGGGGGGGGGGGGGGGGGGGGGGGGGGGGGGGGGGGGGGGGGGGGGGGGGGGGGGGGGGGGGGGGGFGGGGGGGGGGFGGGGGGGFFF>FGGFGG
@M04570:107:000000000-JN8T3:1:1103:11104:8122 1:N:0:TAAGGCGA+TTCTAGCT
TTCTAGCACAAGAAAGTCGAAGTATATATTTTACTCGATACAAACTATTTTTTTTGAGGATCCACTGTAATAATGAAAAAGATTTCTGCATATATACGCAAATCGGTCGATAATATCAAAATCCGATGAATCAGCCCAGGCCGACTTACTAACGGGATGTCCTAATACGTTACAAAATCGCATTTTAGCCAACGATCCAATCAGAGGAATAATTG
+
CCCCCGGDFGFFFGGGGGGGGGGGGGGGGGGGGGGGGGGGGGGGGGGGGGGGGGGGGGGE@FGGGGGFFCFFGEGEFDGGGGGGGGGGGGFGGGGGGGFGGGGGGGGGGGGGGGGGGGGGGGGGGGGGGGGGGGGFGGGGGGGGGGGGGGGGGGGGGGGGGGGGGFFGGGGGGGGGGGGGGGG>FFGFGGGGGGGGGGGGGGGGGGGGGGGGGGG
@M04570:107:000000000-JN8T3:1:1103:11750:8239 1:N:0:TAAGGCGA+TTCTAGCT
TTCTAGCACAAGAAAGTCGAAGTATATATTTTACTCGATACAAACTATTTTTTTTTGAGGATCCACTGTAATAATGAAAAAGATTTCTGCATATATACGCAAATCGGTCGATAATATCAAAATCCGATGAATCAGCCCAGGTCGACTTACTAACGGGATGTCCTAATACGTTACAAAATCGCATTTTAGCCAACGATCCAATCAGAGGAATAATT
+
CCCCCGGFDGFGGGGGGGGGGG@FGGGGGFGFGGGGGGGGGGCFGGGGGGGGDFEGGEDC,,CFGFFGF<FFCGFGEEFCE@C,@FFGCGFFGCFEEGGGGGGGDGGGGDGGFEFGFGGGGFA<FCFB:FG,AFFFGGGGGFFEG7BEGGGGGGEGGEGEGFGG9FGGGGFGFGFGGGFGGGGGGGGFGGGGGGGGFCEGGFFGGGGGDFFGGGG
@M04570:107:000000000-JN8T3:1:1103:25796:8380 1:N:0:TAAGGCGA+TTCTAGCT
TTCTAGCACAAGAAAGTCGAAGTATATATTTTACTCGATACAAACTATTTTTTTTTGAGGATCCACTGTAATAATGAAAAAGATTTCTGCATATATACGCAAATCGGTCGATAATATCAAAATCCGATGAATCAGCCCAGGTCGACTTACTAACGGGATGTCCTAATACGTTACAAAATCGCATTTTAGCCAACGATCCAATCAGAGGAATAATG
+
CCCCCGGGGGFGGGGGGGGGGGGGGGGGGGGGGGGGGGGGGGGGGGGGGGGGGGGGGGGGGGGGGGGGGFGGGGGGGGG9FGGGGGGGGGGGGGGGGGFGGGGGGGGGGGGGGGGGGGGGGGGGGGGGGGGGGGGG8FGGGGGGGGGGGGGGGGGGGGGGGGGGGGGGGGGGGGGGGGGGGGGGGGGGGGGGGGGGGGGGGGGGGGGGGGGGGGG
@M04570:107:000000000-JN8T3:1:1103:10120:8385 1:N:0:TAAGGCGA+TTCTAGCT
TTCTAGCACAAGAAAGTCGAAGTATATATTTTACTCGATACAAACTATTTTTTTTGAGGATCCACTGTAATAATGAAAAAGATTTCTGCATATATACGCAAATCGGTCGATAATATCAAAATCCGATGAATCAGCCCAGGTCGACTTACTAACGGGATGTCCTAATACGTTACAAAATCGCATTTTAGCCAACGATCCAATCAGAGGAATAATTG
+
CCCCCGG9FFBFFFFFEGGGGGFGGGGCFGGGGGGGGGGGGGGGGGGGGGGGCGEGGGG8FGFGGGGG9CFGGGGGEGC@FFFGGGGGGGGGDFFGEGEGGGGGGGGGGGGGGGGFFFGGGGGGGFGDEGGGGGGGGGCEGGGGGGGGGGGGFGGGGGEGGGGGFFGGFFFFGGGGGGGEFEGBCEGGGGGGGGGFFGGGGGGGGGGGGGGGGGF
@M04570:107:000000000-JN8T3:1:1103:6952:8662 1:N:0:TAAGGCGA+TTCTAGCT
TTCTAGCACAAGAAAGTCGAAGTATATATTTTACTCGATACAAACTATTTTTTTTTGAGGATCCACTGTAATAATGAAAAAGATTTCTGCATATATACGCAAATCGGTCGATAATATCAAAATCCGATGAATCAGCCCAGGTCGACTTACTAACGGGATGTCCTAATACGTTACAAAATCGCATTTTAGCCAACGATCCAATCAGAGGAATAATT
+
CCCCCGGFCDDFFFGFGFEGGG<FGGGGG9FCFGGEFGG@EGGFGFCFGGGGGGGGGGGGGGG@9EEFGEGGGGDFEDFGGGFFGGGGFFGFGGCGEFGGGCFCFCE7=FEEGFGG9FFGGFE<FFG7@FFG?D9AFEFGGFGG7FFC<FGGGGGGGG>F>FFFGFCFGGGGEEFFBFFGGGG>8EGFFFCFGFGGDFEGGGGGGCFFGGCFGGG
@M04570:107:000000000-JN8T3:1:1103:24514:8817 1:N:0:TAAGGCGA+TTCTAGCT
TTCTAGCACAAGAAAGTCGAAGTATATATTTTACTCGATACAAACTATTTTTTTTGAGGATCCACTGTAATAATGAAAAAGATTTCTGCATATATACGCAAATCGGTCGATAATATCAAAATCCGATGAATCAGCCCAGGTCGACTTACTAACGGGATGTCCTAATACGTTACAAAATCGCATTTTAGCCAACGATCCAATCAGAGGAATAATTG
+
CCCCCGGGGGFFGGGGGGGGGGGGGGGGGGGGGGGGGGGGGGGGGGGGGGGGGGGGGGGGGGGGGGGG9CFGGGG9FGG8FGGGGGGFGGGGGGGGGGGGGGGGGGGGGGGGGGGGGGGGGGGGGGGGGGGGGGGGGGGGGGGGGGGGGGGGGGGGGGGGGGGGGGGGGGGGGGGGGGGGGGGGGGGGGGGGGGGGGGGGGGGGGGGGGGGGGGG
@M04570:107:000000000-JN8T3:1:1103:10237:8963 1:N:0:TAAGGCGA+TTCTAGCT
TTCTAGCACAAGAAAGTCGAAGTATATATTTTACTCGATACAAACTATTTTTTTTTGAGGATCCACTGTAATAATGAAAAAGATTTCTGCATATATACGCAAATCGGTCGATAATATCAAAATCCGATGAATCAGCCCAGGTCGACTTACTAACGGGATGTCCTAATACGTTACAAAATCGCATTTTAGCCAACGATCCAATCAGAGGAATAATT
+
CCBC8FF9AFFGFGFGAFFFGGDFGGG<CEFFGGGGGGGGGGGGGGGGGGGFEGGGGCFG@8FFGGFGGFGGGGGC,<CEFCFGGGGG9FFGFEEFFGGGDGEFFGGCFGGGGGFGFGFGGGGGGDFFBFGGGGGGGGFFGGGGGGGGGGGG9F:CFGGGGGGGGGGGGGGGGGGGGGGGGGGGGEGFDGGGGGGGGGGGGFEFGFGGCFGGGGG
@M04570:107:000000000-JN8T3:1:1103:24503:8988 1:N:0:TAAGGCGA+TTCTAGCT
TTCTAGCACAAGAAAGTCGAAGTATATATTTTACTCGATACAAACTATTTTTTTTGAGGATCCACTGTGATAATGAAAAAGATTTCTGCATATATACGCAAATCGGTCGATAATATCAAAATCCGATGAATCAGCCCAGGTCGACTTACTAACGGGATGTCCTAATACGTTACAAAATCGCATTTTAGCCAACGATCCAATCAGAGGAATAATTG
+
CCCCCGGGGGFFGGGGGGGGGGFGGGGGGGGGGGGGGGGGGGGGGGGGGGGGGGGGGGGGGGGGGGGGGEGGGGGCGGG8FGGGGGGFGGGGGGGGGGGGGGGGGGGGGGGGGGGGGGGGGGGGGGGGGGGGGGGGGGGGGGGGGGGGGGGGGGGGGGGGGGGGGGGGGGGGGGGGGGGGGGGGGGGGGGGGGGGGGGGGGGGGGGGGGGGGGGG
@M04570:107:000000000-JN8T3:1:1103:19383:9252 1:N:0:TAAGGCGA+TTCTAGCT
TTCTAGCACAAGAAAGTCGAAGTATATATTTTACTCGATACAAACTATTTTTTTTGAGGATCCACTGTAATAATGAAAAAGATTTCTGCATATATACGCAAATCGGTCGATAATATCAAAATCCGATGAATCAGCCCAGGTCGACTTACTAACGGGATGTCCTAATACGTTACAAAATCGCATTTTAGCCAACGATCCAATCAGAGGAATAATTG
+
CCCCCGGGGGFGGGGGGGGGEGDGGGGGGGGGGGGGGGGGGGGGGGGGGGGGGGGGGGGGGGGGGGGGGGGGGGGFGGGFFGGGGGGGGGFGGGGGGGGGGGGGGGGGGGGGGGGGGGGGGGGGGGGGGGGGGGGGGGGGGGGGGGGGGGGGGGGGGGGGGGGGGGGGGGGGGGGGGGGGGGGGGGGGGGGGGGGGGGGGGGGGGGGGGGGGGGG
@M04570:107:000000000-JN8T3:1:1103:21907:9303 1:N:0:TAAGGCGA+TTCTAGCT
TTCTAGCACAAGAAAGTCGAAGTATATATTTTACTCGATACAAACTATTTTTTTTGAGGATCCACTGTCATAATGAAAAAGATTTCTGCATATATACGCAAATCGGTCGATAATATCAAAATCCGATGAATCAGCCCAGGTCGACTTACTAACGGGATGTCCTAATACGTTACAAAATCGCATTTTAGCCAACGATCCAATCAGAGGAATAATTG
+
CCCCCGGGGGFGGGGGGGGGCFDGGGGFGGGGGGGGGGGGGGGGGGGGGGGGGGGGGGGGCGG<FGGG,,EFGGGCGGGCGGGGGGGGGGGGG9EFFGGGGGGGGGGGGGGGGGGGGGGGGGGGGGGGGGGGGGGGGGGGGGGGGGGGGGGGGGGGGGGGGGGGGFGGGGGGGGGGGGGGGGGGGGGGGGGGGGGGGGGGGFGGGGGGGGGGGGG
@M04570:107:000000000-JN8T3:1:1103:9111:9347 1:N:0:TAAGGCGA+TTCTAGCT
TTCTAGCACAAGAAAGTCGAAGTATATATTTTACTCGATACAAACTATTTTTTTTTGAGGATCCACTGTAATAATGAAAAAGATTTCTGCATATATACGCAAATCGGTCGATAATATCAAAATCCGATGAATCAGCCCAGGTCGACTTACTAACGGGATGTCCTAATACGTTACAAAATCGCATTTTAGCCAACGATCCAATCAGAGGAATAATT
+
CCCCCGGGGGFGGGGGGGGGGGGGGGGGGGGGGGGGGGGGGGGGGGGGGGGGGGGGGGGGGGGFGGGGGFGGGGGGGGGGGGGGGGGGGGGDCGGGGGGGGGGGGGGGEGGGGGGGGGGGGGGDEGFCFFGGGGGGGGGEGGGGCGGGFGGGGGGEGGFGGGGGGGGDCFGGGGGGGGGGGGG>CGGFGGGGGGGGFGGGGGGGGGGGGGGGGGG
@M04570:107:000000000-JN8T3:1:1103:8513:9808 1:N:0:TAAGGCGA+TTCTAGCT
TTCTAGCACAAGAAAGTCGAAGTATATATTTTACTCGATACAAACTATTTTTTTTGAGGATCCACTGTAATAATGAAAAAGATTTCTGCATATATACGCAAATCGGTCGATAATATCAAAATCCGATGAATCAGCCCAGGTCGACTTACTAACGGGATGTCCTAATACGTTACAAAATCGCATTTTAGCCAACGATCCAATCAGAGGAATAATTG
+
CCCCCGGGGGFFGGGGGGGGFGGGGGGGFFGGGGGGGGGGGGG<FGEFGGGGGGGGGGGGCGGGGGGGGGFGGGGGGGCFGGFGGGGGGGGGGGGGGGGGGGGGGGGGGGGGGGGFEFFGGGFGGFGGGGGGGGGGGGGGGGGGGGGGGGGGCFGGGGGFGGGGGGGGGGGGGGGGGGGEGGGC@EEGGEFGGGGGGGGGFCGGGGGGGCFGFGG
@M04570:107:000000000-JN8T3:1:1103:28044:9845 1:N:0:TAAGGCGA+TTCTAGCT
TTCTAGCACAAGAAAGTCGAAGTATATATTTTACTCGATACAAACTATTTTTTTTTGAGGATCCACTGTAATAATGAAAAAGATTTCTGCATATATACGCAAATCGGTCGATAATATCAAAATCCGATGAATCAGCCCAGGTCGACTTACTAACGGGATGTCCTAATACGTTACAAAATCGCATTTTAGCCAACGATCCAATCAGAGGAATAATT
+
CCCCCGGGGGFCFFFGGGGGGGFGGGGGGGGGGGGGGGGGGGGGGGGGGGGGGGGGGGGGGGGGGGGGGGGGGGGGFGGEGGGGGGGGGGGGGGGGGGGGGGGGGGGGGGGGGGGGGGGGGGGGGGGGGGGGGGGGGGGGGGGGGGGGGGGFGGGGGGGGGGGGGGGGGGGGGGGGGGGGGGGGGGFFFGGGGGGGFFGGGFGGGFGGGGGGGGG
@M04570:107:000000000-JN8T3:1:1103:28062:9856 1:N:0:TAAGGCGA+TTCTAGCT
TTCTAGCACAAGAAAGTCGAAGTATATATTTTACTCGATACAAACTATTTTTTTTTGAGGATCCACTGTAATAATGAAAAAGATTTCTGCATATATACGCAAATCGGTCGATAATATCAAAATCCGATGAATCAGCCCAGGTCGACTTACTAACGGGATGTCCTAATACGTTACAAAATCGCATTTTAGCCAACGATCCAATCAGAGGAATAATT
+
CCCCCGEGFGFCFGFEGGGGGGDGGGGFFFGGGGGGFGFFGGGGGGGGGGGGGGGGGGGGGCFGGGGGGGFGGGGGGGGGGGGGGGGGGGGGGGGGGGG:FGGGGGGGGDEGGGGGGGFGGGGFFEF=FGGGGGGGGGFGGGGGGGGGGGGGCGGGEDGGGGGGGGGGGGGGGGGGFGGFGFCGGGGFGFGGF>EGGGGGGFCFFFGGGGGGGGG
@M04570:107:000000000-JN8T3:1:1103:10708:9867 1:N:0:TAAGGCGA+TTCTAGCT
TTCTAGCACAAGAAAGTCGAAGTATATATTTTACTCGATACAAACTATTTTTTTTGAGGATCCACTGTAATAATGAAAAAGATTTCTGCATATATACGCAAATCGGTCGATAATATCAAGATCCGATGAATCAGCCCAGGTCGACTTACTAACGGGATGTCCTAATACGTTACAAAATCGCATTTTAGCCAACGATCCAATCAGAGGAATAATTG
+
CCCCCGGFGGFGGGGGGGGGGGGFGGGGGGGGGGGGGGGGGGGGGGGGGGGGGGFGDGGFEFGGGGGG9EFFGGGGGFFGGGGGGGGGGGGGGDFGGGGGGGGGGGGGGGGGGGGGGGGGGGGGGGGGGGGGGGGGGGGGGGGGGGGGGGGGGGGGGGGGGGGGGGGGFFFGGGGGGGGGGGGGGGGGGGGGGGFFGGGGGGGGGGGGGGGGGGG
@M04570:107:000000000-JN8T3:1:1103:10698:9882 1:N:0:TAAGGCGA+TTCTAGCT
TTCTAGCACAAGAAAGTCGAAGTATATATTTTACTCGATACAAACTATTTTTTTTGAGGATCCACTGTCATAATGAAAAAGATTTCTGCATATATACGCAAATCGGTCGATAATATCAAGATCCGATGAATCAGCCCAGGTCGACTTACTAACGGGATGTCCTAATACGTTACAAAATCGCATTTTAGCCAACGATCCAATCAGAGGAATAATTG
+
CCCCCGGGGFFGGGGGGGGGF;F@EFC9C9<C9@6C@F8ECFC,EFFEGDGGEG+6BF,,CCF<EEFF9EFC<EGG,<FGGGDEFCF6EFC<EAFCGGGGGGGGGEFGGGGGGGFFGGGFGGGGGGGEGGGGGGDGGGGGGGGGGGGGGGGGGGGGGGGGGGGGGGGGGGGGGGFGGGGGGGGCGGGCGGG?FGGGGGGGGGGGGGGFGGGGGG7
@M04570:107:000000000-JN8T3:1:1103:2995:9926 1:N:0:TAAGGCGA+TTCTAGCT
TTCTAGCACAAGAAAGTCGAAGTATATATTTTACTCGATACAAACTATTTTTTTTGAGGATCCACTGTAATAATGAAAAAGATTTCTGCATATATACGCAAATCGGTCGATAATATCAAAATCCGATGAATCAGCCCAGGTCGACTTACTAACGGGATGTCCTAATACGTTACAAAATCGCATTTTAGCCAACGATCCAATCAGAGGAATAATTG
+
CCCCCGFAD86CCFAFCFFG-CFEAFGGGGGGGEFFFFGGGGGDGE,CAFFGGGGD@FFFDFFF9CFF,<CFECFAFFFFGGGAFGGGGF9CFEF@FGDDEEGGGGGF:FGFGGCFFEFGGGFFFEFGEGF9EF8BCEGGGGGGG7F<FBFEFFGGGGGGGCFDAF;;F9FDFFFFGDFEGGG6EEGGFCCGFECGFEFFF@6E,6>D6CFCECE
@M04570:107:000000000-JN8T3:1:1103:8829:10011 1:N:0:TAAGGCGA+TTCTAGCT
TTCTAGCACAAGAAAGTCGAAGTATATATTTTACTCGATACAAACTATTTTTTTTTGAGGATCCACTGTAATAATGAAAAAGATTTCTGCATATATACGCAAATCGGTCGATAATATCAAAATCCGATGAATCAGCCCAGGTCGACTTACTAACGGGATGTCCTAATACGTTACAAAATCGCATTTTAGCCAACGATCCAATCAGAGGAATAATT
+
<CCCCGG9D?BCEFCCFGGGGG<EFGGGFCFGGGGGGGEFGFCFFGGGGGGGEGDEEEECDFGGFGGGFGGFCFFGGFFFE,FFEFFGFGDCCEFC9E<,BFFFGGEGDFEGGCFF<?FC9ABFEBF@FFGCFGGGFGDFF<FGCGGDGFGGCFFGGGEF>;<FFE;FG?EG@FGGGG<DCFG6>EFGGGGGGGGGGEEGEGCCEFGDGGGGC@E
@M04570:107:000000000-JN8T3:1:1103:18854:10179 1:N:0:TAAGGCGA+TTCTAGCT
TTCTAGCACAAGAAAGTCGAAGTATATATTTTACTCGATACAAACTATTTTTTTTGAGGATCCACTGTAATAATGAAAAAGATTTCTGCATATATACGCAAATCGGTCGATAATATCAAAATCCGATGAATCAGCCCAGGTCGACTTACTAACGGGATGTCCTAATACGTTACAAAATCGCATTTTAGCCAACGATCCAATCAGAGGAATAATTG
+
CCCCCGGGGGFGGGGGGGGGGGGGGGGGGGGGGGGGGGGGGGGGGGGGGGGGGGGGGGGGGGGGGGGGGGGGGGGEGGG<FGGGGGGFGGGGGGGGGGGGGGGGGGGGGGGGGGGGGGGGGGGGGGGGGGGGGGGGGGGGGGGGGGGGGGGGGGGGGGGGGGGGGGGGGGGGGGGGFFGGGGGGGGGFGCFGGGGFGGGGGGGGGGGGGGGGGGG
@M04570:107:000000000-JN8T3:1:1103:15987:10298 1:N:0:TAAGGCGA+TTCTAGCT
TTCTAGCACAAGAAAGTCGAAGTATATATTTTACTCGATACAAACTATTTTTTTTTGAGGATCCACTGTAATAATGAAAAAGATTTCTGCATATATACGCAAATCGGTCGATAATATCAAAATCCGATGAATCAGCCCAGGTCGACTTACTAACGGGATGTCCTAATACGTTACAAAATCGCATTTTAGCCAACGATCCAATCAGAGGAATAATT
+
CCCCCGGGFGFGGGGGGGGGGGGGGGGGGGGGGGGGGGGGGGGGGGGGGGGGGGGGGGGGGGGGGGGGGGGGGGGGGGGGGGGGGGGGGGGGGGGGGGGGGGGGGGGGGGGGGGGGGGGGGGGGGGGGGGGGGGGGGGGGGGGGGGGFFGGGGGGGGGGGGGGGGGGGGGGGGGGGGGGGGGGEGGGGFGGGGGGGFGGGGGGGGFGGGGGGGGG
@M04570:107:000000000-JN8T3:1:1103:14520:10330 1:N:0:TAAGGCGA+TTCTAGCT
TTCTAGCACAAGAAAGTCGAAGTATATATTTTACTCGATACAAACTATTTTTTTTGAGGCTCCACTGTAATAATGAAAACGATTTCTGCATATCTACGCAAATCGGTCGATAATATCAAAATCCGATGAATCAGCCCAGGTCGACTTACTAACGGGATGTCCTAATACGTTACAAAATCGCATTTTAGCCAACGATCCAATCAGAGGAATAATTG
+
CCCCCGGGGGFFGGGFFFFGGGFGGGGGGGGGGGGGGGG8FFGGGGGGGGGGGGGGGGG,CFGGGGGG<FGGGGG9FFG,@FGGGGGGGGGGG,FFGGGGGGGGGGGGGGGGGGGGGGGGGGGGGGGGGGGGGGGGGGGGGGGGGGGGGGGGGGGGGGGGGGGGGGGGGGGGGGGGGGGGGGGGGGGGGGGGGGGGGGGFGGGGGGGGGGGGGGG
@M04570:107:000000000-JN8T3:1:1103:28389:10334 1:N:0:TAAGGCGA+TTCTAGCT
TTCTAGCACAAGAAAGTCGAAGTATATATTTTACTCGATACAAACTATTTTTTTTTGAGGATCCACTGTAATAATGAAAAAGATTTCTGCATATATACGCAAATCGGTCGATAATATCAAAATCCGATGAATCAGCCCAGGTCGACTTACTAACGGGATGTCCTAATACGTTACAAAATCGCATTTTAGCCAACGATCCAATCAGAGGAATAATT
+
CCCCCGGGGGFFGGGGGGGGGGGGGGGFFGGGGGGGGGGGGGGGGGGGGGGGGGGGGGGGGGGGGGGGGGGGGGGGGGGFGGGGGGGGGGGGGGGGGGGGGGGGGGGGGGGGGGGGGGGGGGGGGGGGGGGGGGGGGGGGGGGGGGGGFGGGGGGGGGGGGGGGGGGGGGGGGGGGGGGGGGGGGGGGGGGGGGGGGGGGGGGGGFGGGGGGGGG
@M04570:107:000000000-JN8T3:1:1103:12123:10426 1:N:0:TAAGGCGA+TTCTAGCT
TTCTAGCACAGAAAGTCGAAGTATATATTTTACTCGATACAAACTATTTTTTTTGAGGATCCACTGTAATAATGAAAAAGATTTCTGCATATATACGCAAATCGGTCGATAATATCAAAATCCGATGAATCAGCCCAGGTCGACTTACTAACGGGATGTCCTAATACGTTACAAAATCGCATTTTAGCCAACGATCCAATCAGAGGAATAATTGG
+
CCCCCGGGGF5CCEFFEGGGGGGGGGGGGGGGGGGGGGGGGGGGGGGGGGGGGGGGGGGGGGGGGGGGGGGGGGGGGGGGGGGGGGGGGGGGGGGGGGGGGGGGGGGGGGGGGGGGGGGGGGGGGGGGGGGGGGGGGGGGGGGGGGGGGGGGGGGGGGGGGGGGGGGGGGGGGGGGGGGGGGGGGGGGGGGGGGGGGGGGGGGGGGGGGGGGGGG
@M04570:107:000000000-JN8T3:1:1103:26246:10498 1:N:0:TAAGGCGA+TTCTAGCT
TTCTAGCACAAGAAAGTCGAAGTATATATTTTACTCGATACAAACTATTTTTTTTGAGGATCCACTGTAACAATGAAGAAGATTTCTGCATATATACGCAAATCGGTCGATAACATCAAAATCCGATGAATCAGCCCAGGTCGACTTACTAACGGGATGTCCTAATACGTTACAAAATCGCATTTTAGCCAACGATCCAATCAGAGGAATAATTG
+
CCCCCGGGGGFGGGFGGGGGGGFGGGGGGGGGGGGGGGGGGGGGGGGGGGGGGGGGGGGGGGGGGGGG9EGGGGGGGGGGGGGGGGGGGGGGGGGGGGGGGGGGGGGGGGGGGGGGGGGGGGGGGGGGGGGGGGGGGGGGGGGGGGGGGGGGGGGGGGGGGGGGGGGGGGGGGGGGGGGGGGGGGGGGGGFGGGGGGGGGGGGGGGGGGGGGGGG
@M04570:107:000000000-JN8T3:1:1103:26207:10526 1:N:0:TAAGGCGA+TTCTAGCT
TTCTAGCACAAGAAAGTCGAAGTATATATTTTACTCGATACAAACTATTTTTTTTTGAGGATCCACTGTCATAATGAAAAAGATTTCTGCATATATACGCAAATCGGTCGATAATATCAAAATCCGATGAATCAGCCCAGGTCGACTTACTAACGGGATGTCCTAATACGTTACAAAATCGCATTTTAGCCAACGATCCAATCAGAGGAATAATT
+
CCCCCGGGGGFFGGGGGGGGGGFGGGGGGDFGGFGAFGGGGGGFGGFGGGGGGGEGCEGFGFGFGGGGG9FEEFGGGGG9FGGGGGGGGGGGGGGF9CFCFGGFFGGGGGGEGGGGGFGGGGFFGGFFEGGGGGGGGGGGGGGGGGGGGGFGGGFCGEGEGGGGFGGGGGGGGGGGGGGGGGGEEGDEFGGGGGGGGGGGGGGGGGGGFGFGGGG
@M04570:107:000000000-JN8T3:1:1103:26916:10686 1:N:0:TAAGGCGA+TTCTAGCT
TTCTAGCACAAGAAAGTCGAAGTATATATTTTACTCGATACAAACTATTTTTTTTGAGGATCCACTGTAATAATGAAAAAGATTTCTGCATATATACGCAAATCGGTCGATAATATCAAAATCCGATGAATCAGCCCAGGTCGACTTACTAACGGGATGTCCTAATACGTTACAAAATCGCATTTTAGCCAACGATCCAATCAGAGGAATAATTG
+
CCCCCGGGGGFFGGGGGGGGGGDGGGGGFFFGGFGGFFFGGGGGGGGGGGGGGGGGGGGGCFGFGGGFFGEFDGFCDGGGGGGGGGFCFGFGGDFGFFGEFGGGGGGGGGGGGGGGGGGGGGGGGGGGGGGGGGGGGGGGGGGGGGGGGGGGGGGGGGGGGGGGGGGGGGGGGGGGGGGGGGGGGGGGGFGGGGGGGGGGGGGGGGGGGGGGGGG
@M04570:107:000000000-JN8T3:1:1103:15510:10729 1:N:0:TAAGGCGA+TTCTAGCT
TTCTAGCACAAGAAAGTCGAAGTATATATTTTACTCGATACAAACTATTTTTTTTTGAGGATCCACTGTAATAATGAAAAAGATTTCTGCATATATACGCAAATCGGTCGATAATATCAAAATCCGATGAATCAGCCCAGGCCGACTTACTAACGGGATGTCCTAATACGTTACAAAATCGCATTTTAGCCAACGATCCAATCAGAGGAATAATT
+
CCCCCGGGGGFFGGGGGGGGFGGGGGGGGGGGGGGGGGG8FGGGGGGGGGGGGGGGGGGGGGGGGGGGGGGGGGGGGGG9EFGGGGGGGGGGGGGGGGGGGGGGGGGGEGGGGGGGGGGGGGGGGGGGGGGGGGGGGGGGGGGGGGGGGGGGGGGGGGGGGGGGGGGGGGGGGGGGGGGGGGGGGGGGGGGGGGGGGGDGGGGGGGGFGGGGGGG
@M04570:107:000000000-JN8T3:1:1103:15690:11097 1:N:0:TAAGGCGA+TTCTAGCT
TTCTAGCACAAGAAAGTCGAAGTATATATTTTACTCGATACAAACTATTTTTTTTTGAGGATCCACTGTAATAATGAAAAAGATTTCTGCATATATACGCAAATCGGTCGATAATATCAAAATCCGATGAATCAGCCCAGGTCGACCTACTAACGGGATGTCCTAATACGTTACAAAATCGCATTTTAGCCAACGATCCAATCAGAGGAATAATT
+
CCCCCGGGGGFGGGGFGGGG-BDFGGGFGGGGGGGGGGGCFGGGGGGGGGGGG7FGGGGGG8FCFGGGGGGGGGFGFFC<EFGGGGGGGGGFGGGGGGCEGGGFGGGGGGGGGGGGGGGGGGGGGGECFGGGGGGGGGGGGGGGGGGGFGGGGGGGGGGGGGGGGGGGGGGGGGGGGGGGGGGGGGGGGGGGGGGGFGGGGGGGGGGGGGGGGGG
@M04570:107:000000000-JN8T3:1:1103:2724:11301 1:N:0:TAAGGCGA+TTCTAGCT
TTCTAGCACAAGAAAGTCGAAGTATATATTTTACTCGATACAACCTATTTTTTTTTGAGGATCCACTGTCATAATGAAAAAGATTTCTGCATATATACGCAAATCGGTCGATAATATCAAAATCCGATGAATCAGCCCAGGTCGACTTACTAACGGGATGTCCTAATACGTTACAAAATCGCATTTTAGCCAACGATCCAATCAGAGGAATAATT
+
CCCCCFFFCDFECEEECFGFCEFA<F<966ECECFFEG8<7EF,F@CCFEGGEGC@F@@FCF8C6CF?E,CEFFFE9<FA<FFGEDC<FFFFGGGF,C<FGGGGFFGG7FFEFGFFAFEEFGGE<F@B=FF<<EG8B@FGG8BFCFECD,C<FF7@FFGEFAFGGDFGCFGFGGGFFFG7B+@>:EEFG,>FF5CGGDEGGFGFF;DGGFGGGF7
@M04570:107:000000000-JN8T3:1:1103:8071:11683 1:N:0:TAAGGCGA+TTCTAGCT
TTCTAGCACAAGAAAGTCGAAGTATATATTTTACTCGATACAAACTATTTTTTTTGAGGCTCCACTGTAATAATGAAAAAGATTTCTGCATATATACGCAAATCGGTCGATAATATCAAAATCCGATGAATCAGCCCAGGTCGACTTACTAACGGGATGTCCTAATACGTTACAAAATCGCATTTTAGCCAACGATCCAATCAGAGGAATAATTG
+
CCCCCGG9D8?E@FFECCFECFCFGGGCFFFGFFGGGFF8FGGEGFFFGGGFBFECFFG8DEGEFEG@FFAFFEFGGGG87CEFFGGGGGFGC9FCCFEGGGGGGGGGGD@CBDFGGGGGGGGGGFGCGGFFGFGGGG8FGGC@FGDFGGGGFGEDC@FGGFGGGGGGGFGGEGGGFFGEGGGGFFGGGGGG7EFGGGGGG76EGGGGGGGGEFF
@M04570:107:000000000-JN8T3:1:1103:4062:11705 1:N:0:TAAGGCGA+TTCTAGCT
TTCTAGCACAAGAAAGTCGAAGTATATATTTTACTCGATACAAACTATTTTTTTTGAGGATCCACTGTAATAATGAAAAAGATTTCTGCATATATACGCAAATCGGTCGATAATATCAAAATCCGATGAATCAGCCCAGGTCGACTTACTAACGGGATGTCCTAATACGTTACAAAATCGCATTTTAGCCAACGATCCAATCAGAGGAATAATTG
+
CCCCCGGCA?FFEAFFFFGGGGFGFGFFFEFGGGGGGGGFGGEEAFCFGGFGDGGGG<FFFGFCFFEGGFGGEGGGGGGGGGGGGGGGFGGGGGGF<FGDFGGGGGGGGGGGGCGGFFGGGG8ECFFGFGGFGG8EFGF=AFGGDGEGGGG,BFGG+@CBDFGFFGDFGG@FFGGGGGF8FEG6D;C@A<EFGDGGG5DCFGGGGGGGGFGFDEF
@M04570:107:000000000-JN8T3:1:1103:14091:11751 1:N:0:TAAGGCGA+TTCTAGCT
TTCTAGCACAAGAAAGTCGAAGTATATATTTTACTCGATACAAACTATTTTTTTTTTGAGGATCCACTGTAATAATGAAAAAGATTTCTGCATATATACGCAAATCGGTCGATAATATCAAAATCCGATGAATCAGCCCAGGTCGACTTACTAACGGGATGTCCTAATACGTTACAAAATCGCATTTTAGCCAACGATCCAATCAGAGGAATAAT
+
CCCCCGGGGGFFGGGGGGGG9FFGGGGGGGGGGGGGGGGFGGGGGGGGGGGGGGGGGGGGG,@FGGGGGGGGGGGGGGG9FGGFGGGGGGGGGGGGGGGGGGGGGGGGGGGGEGEFFFGGGGGGGGGGFGGGGGGGGGGGGGGGGGGGGGGGGGGGGGGGGGGGGGGGGGGGGGGGGGDFGGGDGGEFGCGGGGGGGGGGGGGGGGFGGGGGGCC
@M04570:107:000000000-JN8T3:1:1103:14997:11783 1:N:0:TAAGGCGA+TTCTAGCT
TTCTAGCACAAGAAAGTCGAAGTATATATTTTACTCGATACAAACTATTTTTTTTTGAGGATCCACTGTAATAATGAAAAAGATTTCTGCATATATACGCAAATCGGTCGATAATATCAAGATCCGATGAATCAGCCCAGGTCGACTTACTAACGGGATGTCCTAATACGTTACAAAATCGCATTTTAGCCAACGATCCAATCAGAGGAATAATT
+
CCCCCGGGGGFFGGGGGGGG9CFGGGGGGGGGGGGGGGGFFGGGGGGGGGGGGGGGGGFGGGGGGGGGGGGGGGGGGGG9FEFGGGGGGGGGGGGGGGGGGGGGGGGGGGGGGGGGGGGGGGGGGGGGGGGGGGGGGGGGGGGGGGGGGGGGGGGGGGGGGGFGG9FFGGGGGGGGGGFGGGGGGGGFFGGGGGDEGGEG?CCGGGGGGGGGGGG
@M04570:107:000000000-JN8T3:1:1103:12115:11811 1:N:0:TAAGGCGA+TTCTAGCT
TTCTAGCACAAGAAAGTCGAAGTATATATTTTACTCGATACAAACTATTTTTTTTGAGGATCCACTGTAATAATGAAAAAGATTTCTGCATATATACGCAAATCGGTCGATAATATCAAAATCCGATGAATCAGCCCAGGTCGACTTACTAACGGGATGTCCTAATACGTTACAAAATCGCATTTTAGCCAACGATCCAATCAGAGGAATAATTG
+
BCCCCFBFD8FFEFCFFGFGDGGGGGGFGGGEGFGFGFGGGGGFGGFGGGGFCFEGGF8FEGGFGGGGF<6CFFGGFCF8FGGGGGGGCFGGGDFGGGGEGGGGGGGFGGGGEFFGCACCECDFGEECEFGGGFFFCFFFGGGGGGGFFFGGDGGCCFFGGGGCGFAFDGGGCGGGGGGDEEGGGGGDGGFG:EGGGDFGGGGGCFGDG?F;AFC
@M04570:107:000000000-JN8T3:1:1103:26496:11824 1:N:0:TAAGGCGA+TTCTAGCT
TTCTAGCACAAGAAAGTCGAAGTATATATTTTACTCGATACAAACTATTTTTTTTGAGGCTCCACTGTAATAATGAAAAAGATTTCTGCATATATACGCAAATCGGTCGATAATATCAAAATCCGATGAATCAGCCCAGGTCGACTTACTAACGGGATGTCCTAATACGTTACAAAATCGCATTTTAGCCAACGATCCAATCAGAGGAATAATTG
+
CCCCCGGGGGFFFGGGGGGGGGGGGGGFGGGGGGGGGGGDGGGGGGEGGGGGGGGGGGG<DGGGGGGGFGGGGGGGFGGCFGGGGGGFGGGGGGGGGGGGGGGGGGGGGGGGGGGGGGGGGGGGGGGGGGGGGGGGGGGGGGGGGGGGGGGGGGGGGGGGGGGGGGGGGGGGGGGGGGGGGGGGGGGGGGGGGGGGGGGGGGGGGGGGGGGGGGG
@M04570:107:000000000-JN8T3:1:1103:20338:12072 1:N:0:TAAGGCGA+TTCTAGCT
TTCTAGCACAAGAAAGTCGAAGTATATATTTTACTCGATACAAACTATTTTTTTTTGAGGATCCACTGTAATAATGAAAAAGATTTCTGCATATATACGCAAATCGGTCGATAATATCAAAATCCGATGAATCAGCCCAGGTCGACTTACTAACGGGATGTCCTAATACGTTACAAAATCGCATTTTAGCCAACGATCCAATCAGAGGAATAATT
+
@AA<6EADFC9C<C,;<;CCDFCFGGGFEEFEGFGCFCE<@FGGGGGFGGD<6F@C7FGGGFGC<,9CCCFFFFAFAAC9FGGFGGFGFFG,CFDGGF@EGEEEFFGFFFG:FFBDGECGFGGGGGCFEFGGBFFGDFFFFFFFC>@CFGDCGGGCCCCFGGGGG;FGFDFGGGGCGGGGGGGGGGFFC,@CFGGF>,@:FFBFGDFGGGGGDGG
@M04570:107:000000000-JN8T3:1:1103:13310:12368 1:N:0:TAAGGCGA+TTCTAGCT
TTCTAGCACAAGAAAGTCGAAGTATATATTTTACTCGATACAAACTATTTTTTTTGAGGATCCACTGTAATAATGAAAAAGATTTCTGCATATATACGCAAATCGGTCGATAATATCAAAATCCGATGAATCAGCCCAGGTCGACTTACTAACGGGATGTCCTAATACGTTACAAAATCGCATTTTAGCCAACGATCCAATCAGAGGAATAATTG
+
CCCCCDGG88DEGGFGEGGGFGFDGFGCGGGFGFGGGGGGGGGGGGFGGGGF:FFGEGGGD<FGGGGGGAGGGGGFGGGFFGFFGGGGGGFCFGGGGGGGGGGFGGGGGGGGGGGGEFGGGGGGGGGGGGGGGCBEEFGFGFGDGGGGEGGGGGGGGGEGGGGFDFGGEFFGGGGGGGGGGGGDFGDFFDFGGEFGGGFGGGGGGGGGFFGGGGG
@M04570:107:000000000-JN8T3:1:1103:18655:12540 1:N:0:TAAGGCGA+TTCTAGCT
TTCTAGCACAAGAAAGTCGAAGTATATATTTTACTCGATACAAACTATTTTTTTTTGAGGATCCACTGTAATAATGAAAAAGATTTCTGCATATATACGCAAATCGGTCGATAATATCAAAATCCGATGAATCAGCCCAGGTCGACTTACTAACGGGATGTCCTAATACGTTACAAAATCGCATTTTAGCCAACGATCCAATCAGAGGAATAATT
+
CCCCCGGGGGFGGGGGGGGG<FFGGGGGGGGGGGGGGGGGGGGGGGGGGGGGGGGGGGGGGGGGGGGGGGGGGGGGGGGGGGGGGGGGGGGGGGGGGGGGGGGGGGGGGGGGGGGGGGGGGGGGGGGGGGGGGGGGGGGGGGGGGGGGGGGGGGGGGGGGGGGGGGGGGGGGGGGGGGCFGGGGGGGGGGGGGGGGGGGGGGGGGGGGGGGGGGG
@M04570:107:000000000-JN8T3:1:1103:13673:12646 1:N:0:TAAGGCGA+TTCTAGCT
TTCTAGCACAAGAAAGTCGAAGTATATATTTTACTCGATACAAACTATTTTTTTTGAGGATCCACTGTAATAATGAAAAAGATTTCTGCATATATACGCAAATCGGTCGATAATATCAAAATCCGATGAATCAGCCCAGGTCGACTTACTAACGGGATGTCCTAATACGTTACAAAATCGCATTTTAGCCAACGATCCAATCAGAGGAATAATTG
+
CCCCCGGGGGFGGGGGGGGGFGDGGGGGGGGGGGGGGGGGGGGGGGGGGGGGGGGGGGGGFGGGGGGGGGGGGGGGGGGDGGGGGGGGGGGGFGGGGGGGGGGGGGGGGGGGGGGGGGGGGGGGGGGGGGGGGGGGGGGGGGGGGGGGGGGGGGGGGGGGGGGGGGGGGGGGGGGGGGGGGGGGGGGGGGGGGGGGGGGGGGFGGGGGGGGGGGG
@M04570:107:000000000-JN8T3:1:1103:3320:12844 1:N:0:TAAGGCGA+TTCTAGCT
TAGCACAAGAAAGTCGAAGTATATATTTTACTCGATACAACCTATTTTTTTTTGATGATCCCCTGTAATAATGAAAAAGATTTCTGCAGATATACGTAAATCGGTCGATAATATCAAAATCCGATGAATCAGCCCAGGGCGACTTACTAACGGGA
+
A@<<9=D:C,;,@CC;@-B9<EDGFC6E@@<E,BFF,+CE86,,;,CEF+87@7B,C,E,9,CCD,C,,69@CF,CC<FCFF,ECFCF8F9E9C?:6,,<?9=74:C:CDCDFD<?E9CFF8FFG7FGE<FCE,@A=9+BC@FGFC9EFGGE@@7
@M04570:107:000000000-JN8T3:1:1103:19598:12894 1:N:0:TAAGGCGA+TTCTAGCT
TTCTAGCACAAGAAAGTCGAAGTATATATTTTACTCGATACAAACTATTTTTTTTGAGGATCCACTGTCATAATGAAAAAGATTTCTGCATATATACGCAAATCGGTCGATAATATCAAAATCCGATGAATCAGCCCAGGTCGACTTACTAACGGGATGTCCTAATACGTTACAAAATCGCATTTTAGCCAACGATCCAATCAGAGGAATAATTG
+
CCCCCGGGGGFGGGGGGGGGGGFFGGEGGFGGGGGGFEFEBFGGGGFGGGGFGGGCFFGFGGGGGGGECFGGFGFGGFG?CFGGGFFEGFGGGGGFGGGGGGGGGGGGGGGGGGGGCFGGGGGGFGEGGGGGGGGFGGGGGGGGGGGGGGGGGGGGGGGGGGGGGGGGGGGGGGGGGGGGGGGGGGGGGGGGGGGFGGGGGGGFGGGGGGGGGGG
@M04570:107:000000000-JN8T3:1:1103:8742:13028 1:N:0:TAAGGCGA+TTCTAGCT
TTCTAGCACAAGAAAGTCGAAGTATATATTTTACTCGATACAAACTATTTTTTTTTGAGGATCCACTGTAATAATGAAAAAGATTTCTGCATATATACGCAAATCGGTCGATAATATCAAAATCCGATGAATCAGCCCAGGTCGACTTACTAACGGGATGTCCTAATACGTTACAAAATCGCACTTTAGCCAACGATCCAATCAGAGGAATAATT
+
CCCCCGGAFDFGGGGFGGGGDGFGGGGEFGGGGGGFGGFFGGGFGGFGGGGGDEEFFGGFCFGFGGFGGGGGGGGGFA<F,CCFGGGGGCGFGFEFFGFECGCAGGGCCFGGGGGGFGGGGGGGGGFFGGGGGGFGGGGGGFGGGGDGGGGGGCFCCEEEFGGGGGGBFFFFGGGGGGGFGGGG@FGFGGGGGGGGGCEGGGGGGGGGGGGGGFE
@M04570:107:000000000-JN8T3:1:1103:27552:13189 1:N:0:TAAGGCGA+TTCTAGCT
TTCTAGCACAAGAAAGTCGAAGTATATATTTTACTCGATACAAACTATTTTTTTTTGAGGATCCACTGTAATAATGAAAAAGATTTCTGCATATATACGCAAATCGGTCGATAATATCAAAATCCGATGAATCAGCCCAGGTCGACTTACTAACGGGATGTCCTAATACGTTACAAAATCGCATTTTAGCCAACGATCCAATCAGAGGAATAATT
+
CCCCCGGGGGFGGGGGGGGG@FGGGGGGGGGGGGGGGFGGGGGGGGGGGGGGGGGGGGGGGGGGGGGGGGGGGGGGGGGAFGGGGGGGGGGGGGGGGGGGGGGGGGGGGGGGGGGGGGGGGGGGGGGGGGGGGGGGGGGGGGGGGGGGGGGGGGGGGGGGGGGGGGGGGGGGGGGGGGGGGGGGGGFFCGGGGGGGGGGGGGGGGGGGGGGGGGG
@M04570:107:000000000-JN8T3:1:1103:21426:13203 1:N:0:TAAGGCGA+TTCTAGCT
TTCTAGCACAAGAAAGTCGAAGTATATATTTTACTCGATACAAACTATTTTTTTTGAGGATCCACTGTAATAATGAAAAAGATTTCTGCATATATACGCAAATCGGTCGATAATATCAAAATCCGATGAATCAGCCCAGGTCGACTTACTAACGGGATGTCCTAATACGTTACAAAATCGCATTTTAGCCAACGATCCAATCAGAGGAATAATTG
+
CCCCCGGGGGFGGGGGGGGGGGFGGGGGGGGGGGGGGGGGGGGGGGGGGGGGGGGGGGGGGGGGGGGG9EFGGGGGGGG<FGGGGGGGGGGGGGGFGGGGGGGGGGGGGGGGGGGGGGGGGGGGGGGGGGGGGGGGGGGGGGGGGGGGGGGGGGGGGGGGGGGGGGGGGGGGGGGGGGGGGGGGGGGGGGGGGGGGGGGGGGGGGGGGGGGGGGG
@M04570:107:000000000-JN8T3:1:1103:9269:13207 1:N:0:TAAGGCGA+TTCTAGCT
TTCTAGCACAAGAAAGTCGAAGTATATATTTTACTCGATACAAACTATTTTTTTTGAGGATCCACTGTAATAATGAAAAAGATTTCTGCATATATACGCAAATCGGTCGATAATATCAAAATCCGATGAATCAGCCCAGGTCGACTTACTAACGGGATGTCCTAATACGTTACAAAATCGCATTTTAGCCAACGATCCAATCAGAGGAATAATTG
+
CCCCCGGGGGFFGGGGFGGGGGGFGGGCGGGFGGGGGGGGGGGGGGGGGGGGGGGGGGGGGGGGGGGGGGGGGGGFGGGGGGGGGGGGGGGGGGGGGGGGGGGGGGGGGGGGGGGGGGGGGGGGGGGGGGGGGGGGGGGGGGGGGGGGGGGGGGGGGGGGGGGGGFGGGGGGGGGGGGGGGGGGGGGGGGGGGGGGGGGGGGGFGGGGGGGGGGF
@M04570:107:000000000-JN8T3:1:1103:11136:13252 1:N:0:TAAGGCGA+TTCTAGCT
TTCTAGCACAAGAAAGTCGAAGTATATATTTTACTCGATACAAACTATTTTTTTTGAGGATCCACTGTAATAATGAAAAAGATTTCTGCATATATACGCAAATCGGTCGATAATATCAAAATCCGATGAATCAGCCCAGGTCGACTTACTAACGGGATGTCCTAATACGTTACAAAATCGCATTTTAGCCAACGATCCAATCAGAGGAATAATTG
+
CCCCCGGGGGFGGGGGGGGGGGGGGGGGGGGGGGGGGGGGGGGGGGGGGGGGDFGGGGGGGGGGGGGGGGGGGGGFGGG<FGGGGGGGGGGGGGGGGGGGGGGGGGGGGGGGGGGGGGGGGGGGGGGGGGGGGGGGGGGGGGGGGGGGGGGGGGGGGGGGGGGGGGGGGGGGGGGGGGGGGGGGGGGGG?EFGGGGGGGGGGGGGGGFGGGGGGG
@M04570:107:000000000-JN8T3:1:1103:12663:13451 1:N:0:TAAGGCGA+TTCTAGCT
TTCTAGCACAAGAAAGTCGAAGCATATATTTTACTCGATACAAACTATTTTTTTTTGAGGATCCACTGTAATAATGAAAAAGATTTCTGCATATATACGCAAATCGGTCGATAATATCAAAATCCGATGAATCAGTCCAGGTCGACTTACTAACGGGATGTCCTAATACGTTACAAAATCGCATTTTAGCCAACGATCCAATCAGAGGAATAATT
+
CCCCCGGGFGFFGGGGGGGGGGGGGGGGGGGGGGGGGGGGGGGGGGGGGGGGGGGGGGGGGGGGGGGGGGGGGGGGGGG,FFGGGGGGGGGGGGGGGGGGGGGGGGGGGGGGGGGGFFGGGGGGGGGGGGGGGGGGGGGGGGGGGGGGGGGGGGGGGGGGGGGGGGGGGGGGGGGGGGGGGGGGGFGGGGGGGFGGGGGGGGFGGGGGGGGGGGG
@M04570:107:000000000-JN8T3:1:1103:7561:13463 1:N:0:TAAGGCGA+TTCTAGCT
TTCTAGCACAAGAAAGTCGAAGTATATATTTTACTCGATACAAACTATTTTTTTTTGAGGATCCACTGTAATAATGAAAAAGATTTCTGCATATATCCGCAAATCGGTCGATAATATCAAAATCCGATGAATCAGCCCAGGTCGACTTACTAACGGGATGTCCTAATACGTTACAAAATCGCATTTTAGCCAACGATCCAATCAGAGGAATAATT
+
CCCCCFFC8DFFFGGGGGEG-CDFGGGGGGEFAA,CCCFFFFGGFFEFGGFFDEFGD7DFACFFG@FGF9FGGFFFFF,,EEGFFECECGFEFGGG,CFGDGGGG>FGGGFGGFGGFGFGGGG8FGGGGGG9@FGGGGGGGGFD7FFCFGFGGGGGC::>FFFFFFGGGGGGGGDGFFGGDFGGGGGGGGGGDGBDFFEGGGGFGGGDFGGGGGG
@M04570:107:000000000-JN8T3:1:1103:10673:13633 1:N:0:TAAGGCGA+TTCTAGCT
TTCTAGCACAAGAAAGTCGAAGTATATATTTTACTCGATACAAACTATTTTTTTTTGAGGATCCACTGTAATAATGAAAAAGATTTCTGCATATATACGCAAATCGGTCGATAATATCAAAATCCGATGAATCAGCCCAGGTCGACTTACTAACGGGATGTCCTAATACGTTACAAAATCGCATTTTAGCCAACGATCCAATCAGAGGAATAATT
+
CCCCCGGGGGFFGGGGGGGGGGGFGGGGGGGGGGGGGGGGGGGGGGGGGGGGGGGGGGGGGGGGGGGGGGGGGGGGGGGFGGFGGGGGGGGGGFGFFGGGGGGGGGGGGGGGGGGGGGGGGGGGGGGFGGGGGGGFGGGFGGGGGGGGGGGGGGGDECEEFGGGGGGEGGGGCGGGFGGGGGGGGGGDFGGGGGGGGGGGGGGGFCGGGGGGGGG
@M04570:107:000000000-JN8T3:1:1103:15057:13677 1:N:0:TAAGGCGA+TTCTAGCT
TTCTAGCACAAGAAAGTCGAAGTATATATTTTACTCGATACAAACTATTTTTTTTGAGGATCCACTGTAATAATGAAAAAGATTTCTGCATATATACGCAAATCGGTCGATAATATCAAAATCCGATGAATCAGCCCAGGTCGACTTACTAACGGGATGTCCTAATACGTTACAAAATCGCATTTTAGCCAACGATCCAATCAGAGGAATAATTG
+
CCCCCGGGGGFFFGGFGGGG9FFGGGGGGGGGGGGGGGGEEFGGGGGGGGGGGGEGCFF,<FFGGGGFAFGFFDF,EFG<FGGGGFG<A<EEFAF9CDCFFGGGG7CCFGGGEGEGFFGGGGGGGGGEGFGGFGGGGGGCGF::=FCGCGGFFGGGGCEFGCEGFGDGGGGGGGGGGGGG6EEEGGGGGGGCGGFCGCFFCCCFGFGFFCFFGGG
@M04570:107:000000000-JN8T3:1:1103:5521:13902 1:N:0:TAAGGCGA+TTCTAGCT
TTCTAGCACAAGAAAGTCGAAGTATATATTTTACTCGATACAAACTCTTTTTTTTTGAGGATCCACTGTAATAATGAAAAAGATTTCTGCATACATACCCAAATCGGTCGATAATATCAAAATCCGATGAATCAGCCCAGGTCGACTTACTAACGGGATGTCCTAATACGTTACAAAATCGCATTTTAGCCAACGATCCAATCAGAGGAATAATT
+
BACC@FDFG89,CFCF-;@FGGG<FAFCFCF9E,,EFCFGGGGGGG,CFGGGCEF>7@FFCG,C<EFE<CEFFEDAF<FFGGGFEGGGGGGCC,9C,C,BFCFGDCEG,@EFDGCBEFGGCDFGGEF@CFGCAFDFACCD@FFCFEE7EGFGCGD+>CGEFDGGC,,7@FGGGGGGDGGG8+C8CFFF7FFGFFECCEC,>;8:BCCFFCFEGGG
@M04570:107:000000000-JN8T3:1:1103:27251:13905 1:N:0:TAAGGCGA+TTCTAGCT
TCTAGCACAAGAAAGTCGAAGTATATATTTTACTCGATACAAACTATTTTTTTTTGAGGATCCACTGTAATAATGAAAAAGATTTCTGCATATATACGCAAATCGGTCGATAATATCAAAATCCGATGAATCAGCCCAGGTCGACTTACTAACGGGATGTCCTAATACGTTACAAAATCGCATTTTAGCCAACGATCCAATCAGAGGAATAATTG
+
CCCCCGGG88*=CCFEFGGGGGGGGGGGGGGGGGGGGGGGGGGGGGGGGGGGGGGGGGGGGGGGGGGGGGGGGGGGGGG8FGGGGGGFGGGGGGGGGGGGGGGGGGGGGGGGGGGGGGGGGGGGGGDGGGGGGGGFGGGGGGGGGGGGGGGGGGGGGGGGGGGGGGGGGGGGGGGGGGGGGGGGGGGGGGGGGGGGGGGGGGGGGGGGGGGGGFF
@M04570:107:000000000-JN8T3:1:1103:23543:14456 1:N:0:TAAGGCGA+TTCTAGCT
TTCTAGCACAAGAAAGTCGAAGTATATATTTTACTCGATACAAACTATTTTTTTTGAGGATCCACTGTAATAATGAAAAAGATTTCTGCATATATACGCAAATCGGTCGATAATATCAAAATCCGATGAATCAGCCCAGGTCGACTTACTAACGGGATGTCCTAATACGTTACAAAATCGCATTTTAGCCAACGATCCAATCAGAGGAATAATTG
+
CCCCCGGGGGFFGGGGGGGGFGFGGGGGGGGGGGGGGGGGGGGGGGGGGGGGGGGGGGGGFGGGGGGG,CFGGGGGGGG<FGGGGGGGGGGGGGGGGGGGGGGGGGGGGGGGGGGGGGGGGGGGGGGGGGGGGGGGGGGGGGGGGGGGGGGGGGGGGGGGGGGGGGGGGGGGGGGGGGGGGGGGGGGGGGGGGGGGGGGGGGGGGGGGGGGGGGG
@M04570:107:000000000-JN8T3:1:1103:11891:14507 1:N:0:TAAGGCGA+TTCTAGCT
TTCTAGCACAAGAAAGTCGAAGTATATATTTTACTCGATACAAACTATTTTTTTTTGAGGATCCACTGTAATAATGAAAAAGATTTCTGCATATATACGCAAATCGGTCGATAATATCAAAATCCGATGAATCAGCCCAGGTCGACTTACTAACGGGATGTCCTAATACGTTACAAAATCGCATTTTAGCCAACGATCCAATCAGAGGAATAATT
+
BCCC<FAEDDFCGF<FGDFFDGFGGGGFEFGFGGFDGEEFGGGFGGDGGGGFEGGGGGGGC@F<@EFGGAFGGGFGDEF,ECDFEFEGFCG?FGGG9EEFGGGGGGGEGGGEGGGGFDFFFFG<EEEFGGGGGGGGGGFFGFGGDEGGGGGFGGGDDGEGGGFF<DFGFFFFGGGFFFCFEGGEGGFGGFFFGGGGFFEFGGFDGGFGGGGGGGG
@M04570:107:000000000-JN8T3:1:1103:29263:14515 1:N:0:TAAGGCGA+TTCTAGCT
TTCTAGCACAAGAAAGTCGAAGTATATATTTTACTCGATACAAACTATTTTTTTTTGAGGATCCACTGTAATAATGAAAAAGATTTCTGCATATATACGCAAATCGGTCGATAATATCAAAATCCGATGAATCAGCCCAGGTCGACTTACTAACGGGATGTCCTAATACGTTACAAAATCGCATTTTAGCCAACGATCCAATCAGAGGAATAATT
+
CCCCCGGGGGFGGGGGGGGG@FCFGGGFGGGGGGGGGGGFGGGGGGGGGGGGGFFGGGGGGGGGGGGGGGGGGGGGGG999BFGGGGGFGGGGGGGGGGDGGCFFGGGGGGGGGGGGGGGGGGGGGGGGGGGGGGGGGGFFGGGGGGEFGGGGGGCGGGEGGGGGGFGGGGGGGGGGGFGGGGGGGGFGGGFGGGGGGEFGGGGGFFGCFGGGGG
@M04570:107:000000000-JN8T3:1:1103:14394:14653 1:N:0:TAAGGCGA+TTCTAGCT
TTCTAGCACAAGAAAGTCGAAGTATATATTTTACTCGATACAAACTATTTTTTTTTGAGGATCCACTGTAATAATGAAAAAGATTTCTGCATATATACGCAAATCGGTCGATAATATCAAAATCCGATGAATCAGCCCAGGTCGACTTACTAACGGGATGTCCTAATACGTTACAAAATCGCATTTTAGCCAACGATCCAATCAGAGGAATAATT
+
CCCCCGGGGGFGGGGGGGGG<FFGGGGGGGGGGGGGGGGFGGGGGGGGGGGGGGGGGGGGGGGGGGGGGGGGGGGGGGG,EFGGGGGGGGGGGGGGGGGGGGGGGGGGGGGGGGGGGGGGGGGGGGGFGGGGGGGGGGGGGGGGGGGGGGGGGGGGGGGGGGGGGGGGGGGGGGGGGGGGGGGGGGGGGGGGGGGGGGGGGGGGGGGGGGGGGGG
@M04570:107:000000000-JN8T3:1:1103:8870:14705 1:N:0:TAAGGCGA+TTCTAGCT
TTCTAGCACAAGAAAGTCGAAGTATATATTTTACTCGATACAAACTATTTTTTTTTGAGGATCCACTGTAATAATGAAAAAGATTTCTGCATATATACGCAAATCGGTCGATAATATCAAAATCCGATGAATCAGCCCAGGTCGACTTACTAACGGGATGTCCTAATACGTTACAAAATCGCATTTTAGCCAACGATCCAATCAGAGGAATAATT
+
CCCCCGGGGGFGFFGFGGGGFEDFF<EA@ECEGFGDF8FFEG@EAFGCFGGGFECCCCD,C<@C,FFECAEFGGGGGGFFDGGFGFGFGCFGFGGEGGGCCEEGGGGGDCGGGGFGGGGGGGGGGGFFFGGGGGGGGGGGGGGGGGGGGGGGDGGGGGGGGGGGGGGGGGGGGGGGDGGGGGEGCEFFFGGGFFGGGGGGGGG?CFGFFGGGFGG
@M04570:107:000000000-JN8T3:1:1103:7686:15080 1:N:0:TAAGGCGA+TTCTAGCT
TTCTAGCACAAGAAAGTCGAAGTATATATTTTACTCGATACAAACTATTTTTTTTTGAGGATCCACTGTAATAATGAAAAAGATTTCTGCATATATACGCAAATCGGTCGATAATATCAAAATCCGATGAATCAGCCCAGGTCGACTTACTAACGGGATGTCCTAATACGTTACAAAATCGCATTTTAGCCAACGATCCAATCAGAGGAATAATT
+
CCCCCGGGFDFFFEFGGGGGEFFGGGGGGGGGGGGGGFGGGGGFGGDFGGGGGGGGEGGGGGGGFFGGGGGGGGFGGGG9FCDFGGGGGGGFGGGG9FFGGGGGGGGGGFCFGGGFCFGGGGGFGGEFGGGGGGCGGGGGGGGGGGGGGGGGGGGGGGEDFFGGGGGGGGGGGGGGGGGGGGGGGGGGGGGGFFGGFGGGGGGGGGFGGCGGGGG
@M04570:107:000000000-JN8T3:1:1103:24883:15245 1:N:0:TAAGGCGA+TTCTAGCT
TTCTAGCACAAGAAAGTCGAAGTATATATTTTACTCGATACAAACTATTTTTTTTTGAGGATCCACTGTAATAATGAAAAAGATTTCTGCATATATACGCAAATCGGTCGATAATATCAAAATCCGATGAATCAGCCCAGGTCGACTTACTAACGGGATGTCCTAATACGTTACAAAATCGCATTTTAGCCAACGATCCAATCAGAGGAATAATT
+
CCCCCGGGGGFFGGGGGGGGGGFGGGGCFFGGGGGGGGFEGGGGGGGGGGGGGGGGG@F?FGGGGGGGGGGGGGGGFFF9EFGGGGGGGGGGGGGGGGDFEFEGGGGFGGGGGGGGFGGGGGGGGCF+BFGGGFGGGGGGGFGDGGGGFFGGFGGGGGEFFEFFGDFGGGGGGDGGGGGGE@EB@FFGFGGGGGCEFFGGGGGCCBEGGGGGGGG
@M04570:107:000000000-JN8T3:1:1103:3498:15358 1:N:0:TAAGGCGA+TTCTAGCT
TTCTAGCACAAGAAAGTCGAAGTATATATTTTACTCGATACAAACTATTTTTTTTTGAGGATCCACTGTAATAATGAAAAAGATGTCTGCATATATACGCAAATCGGTCGATAATATCAAAATCCGATGAATCAGCCCAGGTCGACTTACTAACGGGATGTCCTAATACGTTACAAAATCGCATTTTAGCCAACGATCCAATCAGAGGAATAATT
+
CB@CCFF9886@@<@@<=B@<F8EFGGC96@,C,<;BC@<+CF9F<,CECDFCEG>@FGGFCG<CDEEFFGGGFEGDEF<AFFG,CECC?FEEFGF6CFDGGGGCFGGEFGGGGGGDFEAAFFGFEG7FGGGGGGG8CEFFA,FFGGEFFGGGFCGCC7>A@FG<>DGC<DFFCADCFCCC7C:EGFGCBFFGFGDF8CDGGG?E,9:CFFGGGC
@M04570:107:000000000-JN8T3:1:1103:18034:15534 1:N:0:TAAGGCGA+TTCTAGCT
TTCTAGCACAAGAAAGTCGAAGTATATATTTTACTCGATACAAACTATTTTTTTTTGAGGATCCACTGTAATAATGAAAAAGATTTCTGCATATATACGCAAATCGGTCGATAATATCAAAATCCGATGAATCAGCCCAGGTCGACTTACTAACGGGATGTCCTAATACGTTACAAAATCGCATTTTAGCCAACGATCCAATTAGAGGAATAATT
+
CCCCCGGGGGFGGGGGGGGG-FEGGGGGGGGGGGGGGGGGGGGGGGGGGGGGGGGGGGGGGGGGFGGGGGGGGGGGGGGCEGGGGGGGGGGGGGGGGGGGGGGGGGGGGGGGGGGGGGGGGGGGGGGCFGGGFGGGGGGGGGFFGGGGGGGGGGGGGGGGGGGGGGGGGFGGFGGGGGFGGGGGGGGGGGGGGGEFGDGGGGGGFFGGGGGGGGG
@M04570:107:000000000-JN8T3:1:1103:17193:15629 1:N:0:TAAGGCGA+TTCTAGCT
TTCTAGCACAAGAAAGTCGAAGTATATATTTTACTCGATACAAACTATTTTTTTTAAGGATCCACTGTAATAATGAAAAAGATTTCTGCATATATACGCAAATCGGTCTATAATATCAAAATCCGATGAATCAGCCCAGGTCGACTTACTAACGGGATGTCCTAATACGTTACAAAATCGCATTTTAGCCAACGATCCAATCAGAGGAATAATTG
+
CCCCCGGGGGFGGGGGGGGG9FFGGGGGGGGGGGGGGGGGGGGGGGGGGGGGGGGGGGGGGGGGGGGGGGGGGGGGGGGDGGGGGGGGGGGGGGGGGGGGGGGGGGGGGGGGGGGGGGGGGGGGGGGGGGGGGGGGGGGGGGGGGGGGGGGGGGGGGGGGGGGGGGGGGGGGGGGGGGGGGGGGGGGGGGGGGGGGGGGGGGGGGGGGGGGGGGG
@M04570:107:000000000-JN8T3:1:1103:19531:15998 1:N:0:TAAGGCGA+TTCTAGCT
TTCTAGCACAAGAAAGTCGAAGTATATATTTTACTCGATACAAACTATTTTTTTTGAGGATCCACTGTCATAATGAAAAAGATTTCTGCATATATACGCAAATCGGTCGATAATATCAAAATCCGATGAATCAGCCCAGGTCGACTTACTAACGGGATGTCCTAATACGTTACAAAATCGCATTTTAGCCAACGATCCAATCAGAGGAATAATTG
+
CCCCCGGGGGFGGGGGGGGGGGGGGGGGGGGGGGGGGGGGGGGGGGGGGGGGGGGGGGGGGGGGGGGG,FGGGGGGGGGFGGGGGGGGGGGGGGGGGGGGGGGGGGGGGGGGGGGGGGGGGGGGGGGGGGGGGGGGGGGGGGGGGGGGGGGGGGGGGGGGGGGGGGGGGGGGGGGGGGGGGGGGFFGGGGGGGGGGGGGGGGGGGGGGGGGGGGG
@M04570:107:000000000-JN8T3:1:1103:16720:16084 1:N:0:TAAGGCGA+TTCTAGCT
TTCTAGCACAAGAAAGTCGAAGTATATATTTTACTCGATACAAACTATTTTTTTTTGAGGATCCACTGTAATAATGAAAAAGATTTCTGCATATATACGCAAATCGGTCGATAATATCAAAATCCGATGAATCAGCCCAGGTCGACTTACTAACGGGATGTCCTAATACGTTACAAAATCGCATTTTAGCCAACGATCCAATCAGAGGAATAATT
+
CCCCCGGGGGFFGGGGGGGG-FDFFGGGGGGGGGGFGGGFGGGGGGGGGGGGGGGGGGGGGFFFGGGGGGGGGGGGGGGDFGGGGGGGGGGGGGGGGGGGGGGGGGGGGGGGGGGGGGGGGGGGGGFCFGGGGGGGGGGGGGGGGGGGGGGGGGGGGGGGFGGGGEFGGGGGGEGGGGCEGGGEGGGGCGDGGGGGGFGGGGGGGGGFGGGGGGG
@M04570:107:000000000-JN8T3:1:1103:28853:16121 1:N:0:TAAGGCGA+TTCTAGCT
TTCTAGCACAAGAAAGTCGAAGTATATATTTTACTCGATACAAACTATTTTTTTTTGAGGATCCACTGTAATAATGAAAAAGATTTCTGCATATATACGCAAATCGGTCGATAATATCAAAATCCGATGAATCAGCCCAGGTCGACTTACTAACGGGATGTCCTAATACGTTACAAAATCGCATTTTAGCCAACGATCCAATCAGAGGAATAATT
+
CCCCCGGGGGFGGGGGGGGG?FFGGGGGGGGGGGGGGGGGGGGGGGGGGGGGGGGGGGGGGGGGGGGGGGGGGGGGGGG<FGGGGGGGGGGGFGGGGGGGGGGGGGGGGGGGGGGGGGGGGGGGGGFFGGGGGGGGGGGGGGGGGGGGGGGGGGGGGGGGGGGGGGGGGGGGGGGGGGGGGGGGGGFFFGGGGGGGGGGGGGGFGFGGGGGGGGG
@M04570:107:000000000-JN8T3:1:1103:8081:16176 1:N:0:TAAGGCGA+TTCTAGCT
TTCTAGCACAAGAAAGTCGAAGTATATATTTTACTCGATACAAACTATTTTTTTTTGAGGATCCACTGTAATAATGAAACAGATTTCTGCATATATACGCAAATCGGTCGATAATATCAAAATCCGATGAATCAGCCCAGGTCGACTTACTAACGGGATGTCCTAATACGTTACAAAATCGCATTTTAGCCAACGATCCAATCAGAGGAATAATT
+
CCCCCGGCDCDFFFGGFGGGFGFGDFFGDAFGGGGGF8F8FEFGGFAEGGFFGDGE7@FFF@FGGF<E<6,CFCFGCGA,CEFCGFGFGGGGGGCF9FGGFEGGGGGGGGGEGGGGGCFFGGGGGGGFGGGGGGGGGGGFGGGGGGGGGGGGGGGGGGGGFGGGGGGGGGGGGGGGGGGGGGGGGGGGGGGGGGGGGGGGGGGGGGGGGGGGFGG
@M04570:107:000000000-JN8T3:1:1103:9491:16229 1:N:0:TAAGGCGA+TTCTAGCT
TTCTAGCACAAGAAAGTCGAAGTATATATTTTACTCGATACAAACTATTTTTTTTGAGGATCCACTGTAATAATGAAAAAGATTTCTGCATATATACGCAAATCGGTCGATAATATCAAAATCCGATGAATCAGCCCAGGTCGACTTACTAACGGGATGTCCTAATACGTTACAAAATCGCATTTTAGCCAACGATCCAATCAGAGGAATAATTG
+
CCCCCGGGGGFFFGGGGGGGFFFGFEEE6CC<FFF@@@FECF9CFEFFGGGGGG@7F@D,CFDGFFGCFF<FGGGAFG,@CDEGFGGFDC@C@EFCCFG7FEGGGDCFGGGGGGGGGGGGGGGGGGGGGGGGGGGGGGGEGGGGGGGGGGGGGGGGEGGGGGGGGGGGGGGGGGGGGGGGGGGEGGGGGGGGGGGGGGGGGGGGGGGGGFGFGGG
@M04570:107:000000000-JN8T3:1:1103:28325:16244 1:N:0:TAAGGCGA+TTCTAGCT
TTCTAGCACAAGAAAGTCGAAGTATATATTTTACTCGATACAAACTATTTTTTTTGAGGATCCACTGTAATAATGAAAAAGATTTCTGCATATATACGCAAATCGGTCGATAATATCAAAATCCGATGAATCAGCCCAGGTCGACTTACTAACGGGATGTCCTAATACGTTACAAAATCGCATTTTAGCCAACGATCCAATCAGAGGAATAATTG
+
CCCCCGGGGGFFGGGFEFFGFGDFGGGA<<CFGGGGFFFFGGGGGGGGGGGC@FGGGGGFFGGGGGGFGFGGGGGGGFG8FFFGGGFGGGGGGGGGDGGGGGGGGGGGGGGGGGGGGGGGGGGFFFGEEFGGGGGDGGGFGGFFGGGGGGGGGGGGCEFGGGGGGGGGFFFDGGGFGGGGGGGGGGGGFFEECEGEGGGGGGFGGGGGGFGFEEF
@M04570:107:000000000-JN8T3:1:1103:19154:16634 1:N:0:TAAGGCGA+TTCTAGCT
TTCTAGCACAAGAAAGTCGAAGTATATATTTTACTCGATACAAACTATTTTTTTTTGAGGATCCACTGTAATAATGAAAAAGATTTCTGCATATATACGCAAATCGGTCGATAATATCAAAATCCGATGAATCAGCCCAGGTCGACTTACTAACGGGATGTCCTAATACGTTACAAAATCGCATTTTAGCCAACGATCCAATCAGAGGAATAATT
+
CCCCCGGGGGFGGGGGGGGGGGGGGGGGGGGGGGGGGGGGGGGGGGGGGGGGGGGGGGGGGGGGGGGGGGGGGGGGGFFGGGGGGGGGGGGGGGGGGGGGGGGGGGGGGGGGGGGGGGGGGGGGGGFFEGGGGGGGGGGGGGGGGGGGGGGGGGGGGGGGGGGGGGGGGGGGGGGGGGGGGGGGGGGGDGGGGGGGGGGGGGGGGGGGGGGGGGG
@M04570:107:000000000-JN8T3:1:1103:23128:16640 1:N:0:TAAGGCGA+TTCTAGCT
TTCTAGCACAAGAAAGTCGAAGTATATATTTTACTCGATACAAACTATTTTTTTTGAGGATCCACTGTAATAATGAAAAAGATTTCTGCATATATACGCAAATCGGTCGATAATATCAAAATCCGATGAATCAGCCCAGGTCGACTTACTAACGGGATGTCCTAATACGTTACAAAATCGCATTTTAGCCAACGATCCAATCAGAGGAATAATTG
+
CCAACF<EG8?EFCA<ECBF@FCFGGGCC9CCFEGAFGC<FFFEFFEFD9FC:C@FG8EF<CFCC<E,CCFGGGGC96C8CFGGGFFFFGFGGFFAEC7?:FG9F7FFGGEGGGGGCF<FFFC=CE:+FGGFGCFG@EF7EFEDECFG<F?E<FG::CFDEGGGFGGGFGF:BFFGGFGBDGECCFFGGGCC:BCBF5DFE@DFC95EC,:>C?<
@M04570:107:000000000-JN8T3:1:1103:26134:16701 1:N:0:TAAGGCGA+TTCTAGCT
TTCTAGCACAAGAAAGTCGAAGTATATATTTTACTCGATACAAACTATTTTTTTTTGAGGATCCACTGTAATAATGAAAAAGATTTCTGCATATATACGCAAATCGGTCGATAATATCAAAATCCGATGAATCAGCCCAGGTCGACTTACTAACGGGATGTCCTAATACGTTACAAAATCGCATTTTAGCCAACGATCCAATCAGAGGAATAATC
+
CCCCCGGGGGFGGGGGGGGGGGGGGGGGGGGGGGGGGGGGGGGGGGFGGGGGGGGGCCFGFCFGFGFFGGGGGGCFDFGGFGFGGGGGEGGEFFFG9FGDGGFGGGGGGFEFGDC@FFFDGFFGGEFFFFCFFFGGGGG@FFGGGGG7EGFGGGGGGGGGEGFGGGFGGGGGGGGGGGGGGGG6CGGGGGGGGFEGGGDGGGFFGGGGGCEFGFF
@M04570:107:000000000-JN8T3:1:1103:3877:16713 1:N:0:TAAGGCGA+TTCTAGCT
TTCTAGCACAAGAAAGTCGAAGTATATATTTTACTCGATACAAACTCTTTTTTTTGAGGATCCACTGTAATAATGAAAAAGATTTCTGCATATATACGCAAATCGGTCGATAATATCAAAATCCGATGAATCAGCCCAGGTCGACTTACTAACGGGATGTCCTAATACGTTACAAAATCGCATTTTAGCCAACGATCCAATCAGAGGAATAATTG
+
BCCCCGGAACDECECFFEEECFGFGGGDFFGFGFGGGGCFGGG9FG,EGFGGGGECCEFGDFGFEEEEFFFGGGGGGCD,FGFGAFGGGGGGGFGD?FEGCGGCFGGGGGGGGGGGFFFGGGF?FGGGGGGGGGF?BFGGFGGGGGGGGGGFGGGGCGGFCBFGFGGGGGGGCEGGGCFEFEG>9EGGCEEFGGFG>EFEF@FGGGGGC6CFGGG
@M04570:107:000000000-JN8T3:1:1103:18047:16738 1:N:0:TAAGGCGA+TTCTAGCT
TTCTAGCACAAGAAAGTCGAAGTATATATTTTACTCGATACAAACTATTTTTTTTGAGGATCCACTGTAATAATGAAAAAGATTTCTGCATATATACGCAAATCGGTCGATAATATCAAAATCCGATGAATCAGCCCAGGTCGACTTACTAACGGGATGTCCTAATACGTTACAAAATCGCATTTTAGCCAACGATCCAATCAGAGGAATAATTG
+
CCCCCGGGFFFFGGGGGGGGGFFGGGGGGGGGGGGGGGGGGGGFGGGGGGGGEGGGGGGGFGGGGGGEGGGGGGGFFFGGGGGGGGGGGFGGGFGGGGGGGGGGGGGGGGGGGEFGGGGGGGGGGGGGGGGGGGGGGGGGDEGDGGDGGGGGGGGGGGGGGGGGGGGGGGGGGGGGGGGGGGGGGDFCFGFGGGGGGDGGCFFGFGGGGDGGGGG
@M04570:107:000000000-JN8T3:1:1103:22029:16835 1:N:0:TAAGGCGA+TTCTAGCT
TTCTAGCACAAGAAAGTCGAAGTATATATTTTACTCGATACAAACTATTTTTTTTTGAGGATCCACTGTAATAATGAAAAAGATTTCTGCATATATACGCAAATCGGTCGATAATATCAAAATCCGATGAATCAGCCCAGGTCGACTTACTAACGGGATGTCCTAATACGTTACAAAATCGCATTTTAGCCAACGATCCAATCAGAGGAATAATT
+
CCCCCGGGGGFGGGGGGGGGGGGGGGGGGGGGGGGGGGGGGGGGGGGGGGGGGGGGGGGGGGGGGGGGGGGGGGGGGGF<FGGGGGGGGGGGGGGGCGGGGGGGGGGGGGGGGGGGGGGGGGGGGGFFGGGGGGGGGGGGGGGGGGGGGGGGGGGGGGGGGGGGGGGGGGGGGGGGGGGGGGGEGFEGFGGGGGGE@8EGGGGGGGGFGGGGGFF
@M04570:107:000000000-JN8T3:1:1103:3548:16854 1:N:0:TAAGGCGA+TTCTAGCT
AAAATCCGATGCATCAGCCCAGGTCGACTTACTAACGGGTTGTCCTAATACGTTACAAAATCGCATTTTAGCCAACGATCCAATCAGA
+
CFFE,F<>F@C+CDEE98<:F8?F<8@>BCGGGAD3==F+86>@D=,EAG9F3DF:,@CFGGG+BC+,EDE>:9FF8C*64ECF7:D9
@M04570:107:000000000-JN8T3:1:1103:24331:16882 1:N:0:TAAGGCGA+TTCTAGCT
TTCTAGCACAAGAAAGTCGAAGTATATATTTTACTCGATACAAACTATTTTTTTTGAGGATCCACTGTAATAATGAAAAAGATTTCTGCATATATACGCAAATCGGTCGATAATATCAAAATCCGACGAATCAGCCCAGGTCGACTTACTAACGGGATGTCCTAATACGTTACAAAATCGCATTTTAGCCAACGATCCAATCAGAGGAATAATTG
+
CCCCCGGGGGFGGGGGGGGGGGGGGGGGGGGGGGGGGGGGGGGGGGGGGGGGGGGGGGGGGGGGGGGGGGGGGGGGGGGGGGGGGGGGGGGGGGGGGGGGGGGGGGGGGGGGGGGGGGGGGGGGGGGGGGGGGGGGGGGGGGGGGGG,FGGGGGGGGGGGGGGGGGGGGGGGGGGGGGGGGGGGGGGGGGGGGGGGGGGGGGGGGGGGGGGFFGG
@M04570:107:000000000-JN8T3:1:1103:6911:16886 1:N:0:TAAGGCGA+TTCTAGCT
TTCTAGCACAAGAAAGTCGAAGTATATATTTTACTCGATACAAACTATTTTTTTTTGAGGATCCACTGTAATAATGAAAAAGATTTCTGCATATATACGCAAATCGGTCGATAATATCAAAATCCGATGAATCAGCCCAGGTCGACTTACTAACGGGATGTCCTAATACGTTACAAAATCGCATTTTAGCCAACGATCCAATCAGAGGAATAATT
+
CCCCCGGFDFDFCECFFGCEGGGGGGGEFFCFGGECFGGGGGGCGG,FFGGFCEFD>FGGGGGGDFFGFGGGF<FGGGGGGGGGGGGGGGFFDFFFFFFGGGGGGGGGGGDGGGGGGEGGGGGFGGGGEGGGGGGEFGFGFGGGGGGGFGDGGGGGGGGGFFFGGGGGGGFGGGGGGGGFGGGDGGGGGGGGGGGG5BEFFGF6DFCFFFFGGGG
@M04570:107:000000000-JN8T3:1:1103:27469:16964 1:N:0:TAAGGCGA+TTCTAGCT
TTCTAGCACAAGAAAGTCGAAGTATATATTTTACTCGATACAAACTATTTTTTTTTGAGGATCCACTGTAATAATGAAAAAGATTTCTGCATATATACGCAAATCGGTCGATAATATCAAAATCCGATGAATCAGCCCAGGTCGACTTACTAACGGGATGTCCTAATACGTTACAAAATCGCATTTTAGCCAACGATCCAATCAGAGGAATAATT
+
CCCCCGGGGGFFGGGGGGGGGGGGGGGDFFGGGGGGGGGCFGGGGGGGGGGGGGGGGGGGGGGGGGGGGCGGGGGGGGGGGGGGGGGGGGGGGGGGGGGGGGGGGGGGGGGGGGGGGGGGGGGGGGFFGGGGGGGGGGGGGGGGGGGGGGGGGGGGGGGGGGGGGGGGGGGGGGGGGGGGGGGGGGGGGGGGGGGGGGGGGGGGGGGGGGGGGGG
@M04570:107:000000000-JN8T3:1:1103:13713:17045 1:N:0:TAAGGCGA+TTCTAGCT
TTCTAGCACAAGAAAGTCGAAGTATATATTTTACTCGATACAAACTATTTTTTTTTGAGGATCCACTGTAATAATGAAAAAGATTTCTGCATATATACGCAAATCGGTCGATAATATCAAAATCCGATGAATCAGCCCAGGTCGACTTACTAACGGGATGTCCTAATACGTTACAAAATCGCATTTTAGCCAACGATCCAATCAGAGGAATAATT
+
CCCCCGGGGGFGGGGGGGGGGGGGGGGGGGGGGGGGGGGGGGGFGGFGGGGGGGGGGGGGGGGGGGGGGGGGGGGGGGGGGGGGGGGGGGGGGGGGGGGGGGGGGGGGGGGGGGGGGGGGGGGGGGGGGGGGGGGGGGGGGGGGGGGGGGGGGGGGGGGGGGGGGGGGGGGGGGGGGGGFGGGEGGGGGGGGGGGGGGGGGGDEGGGGGGGGGGG
@M04570:107:000000000-JN8T3:1:1103:14194:17121 1:N:0:TAAGGCGA+TTCTAGCT
TTCTAGCACAAGAAAGTCGAAGTATATATTTTACTCGATACAAACTATTTTTTTTGAGGATCCACTGTAATAATGAAAAAGATTTCTGCATATATACGCAAATCGGTCGATAATATCAAAATCCGATGAATCAGCCCAGGCCGACTTACTAACGGGATGTCCTAATACGTTACAAAATCGCATTTTAGCCAACGATCCAATCAGAGGAATATTGG
+
CCCCCGGGGGFGGGGFGFGG<FFFGGGGGGGGGGGGGGG<FGGGGGGGGGGGGGGGGFDGGFGCFGGC9FGGGGC,FDGFGGFGGGFGFGGGGGGGGGGDD>FCEGGGGGGGGGGGCFGGGGGGGGGGGGFCGFCFGGGFGGGGGGGGGGGGGGEGGEEFFGGGGFFCFGGGGGGGGGFGGGEGGECDFGGGCGGGG8DEFGG79E:EFFGGGFE
@M04570:107:000000000-JN8T3:1:1103:27882:17351 1:N:0:TAAGGCGA+TTCTAGCT
TTCTAGCACAAGAAAGTCGAAGTATATATTTTACTCGATACAAACTATTTTTTTTTGAGGATCCACTGTAATAATGAAAAAGATTTCTGCATATATACGCAAATCGGTCGATAATATCAAAATCCGATGAATCAGCCCAGGTCGACTTACTAACGGGATGTCCTAATACGTTACAAAATCGCATTTTAGCCAACGATCCAATCAGAGGAATAATT
+
CCCCCGGFFGFFGGGGGGGGGGGGGGGEFGGGGGGGGGGGGGGGGGGGGGGGGGGGGGGGGGGGGGGGGGGGGGGGGGGFGGGGGGGGGGGGGGGGGGGGGGGGGGGGGGGGGGGGGGGGGGGGGGGGGGGGGGGGGGGGGGGGGGGGGGGGGGGGGGGGGGGGGGGGGGGGGGGGGGGGGGGGGGGGGGGGGGGGGGGGGGGGGGGGGGGGGGG
@M04570:107:000000000-JN8T3:1:1103:20108:17421 1:N:0:TAAGGCGA+TTCTAGCT
TTCTAGCACAAGAAAGTCGAAGTATATATTTTACTCGATACAAACTATTTTTTTTGAGGATCCACTGTAATAATGAAAAAGATTTCTGCATATATACGCAAATCGGTCGATAATATCAAAATCCGATGAATCAGCCCAGGTCGACTTACTAACGGGATGTCCTAATACGTTACAAAATCGCATTTTAGCCAACGATCCAATCAGAGGAATAATTG
+
CCCCCGGGGGFFGGGGGGGGGGGGGGGGGGGGGGGGGGGGGGGGGGGGGGGGGGGGGGGGGGGGGGGGGGGGGGGFGGGGGGGGGGGGGGGGGGGGGGGGGGGGGGGGGGGGGGGGGGGGGGGGGGGGGGGGGGGGGGGGGGGGGGGGGGGGGGGGDFGGGGGGGGGGGGGGGGGGGGGGGGGGGGGGGGGGGGGGGGGGGGGGGGGGGGGGGGG
@M04570:107:000000000-JN8T3:1:1103:27296:17577 1:N:0:TAAGGCGA+TTCTAGCT
TTCTAGCACAAGAAAGTCGAAGTATATATTTTACTCGATACAAACTATTTTTTTTGAGGATCCACTGTAATAATGAAAAAGATTTCTGCATATATACGCAAATCGGTCGATAATATCAAAATCCGATGAATCAGCCCAGGTCGACTTACTAACGGGATGTCCTAATACGTTACAAAATCGCATTTTAGCCAACGATCCAATCAGAGGAATAATTG
+
[truncated: 19,905 more rows]

## Sheet: 33IX
33IX
@M04570:107:000000000-JN8T3:1:1101:12640:9620 1:N:0:CGTACTAG+TTCTAGCT
TTCTAGCACAAGAAAGTCGAAGTATATATTTTACTCGATACAAACTATTTTTTTTTGAGGATCCACTGTAATAATGAAAAAGATTTCTGCATATATACGCAAATCGGTCGATAATATCAAAATCCGATGAATCAGCCCAGGTCGACTTACTAACGGGATGTCCTAATACGTTACAAAATCGCATTTTAGCCAACGATCCAATCAGAGGAATAATT
+
CCCCCGGGGFFFGGGGGGGGGGGGGGGCGGGGGGGGGGGGGGGGGGGGGGGGGGGGDGGGGGGGGGGGGGGGGGGGGGGGGGGGGGGGGGGGGFGGGGGGGGGGGGGGGGGGGGGGGGGGGGGGGGGGGGGGGGGGGGGGGGGGGGGGGGGGGGGGGGGGGGGGGGGGGGGGGGGGGGGGGGGGGGGGGGGGGGGGGGGGGGGGGGGGGGGGGGG
@M04570:107:000000000-JN8T3:1:1101:9067:11550 1:N:0:CGTTCTAG+TTCTAGCT
ACGGTACCTAAGGAGGAAGCCACGGCTAACTACGTGCCAGCAGCCGCGGTAATACGTAGGTGGCCAGCGTTGTCCGGATTTACTGGGCGTAAAGGGAGCGTAGGTGGATATTTAAGTGGGATGTGAAATACTCGGGCTTAACCTGAGTGCTGCATTCCAAACTGG
+
<:4@?=FCGG,EFGCEEGGGGGCGDGGDG8FGGGGGGGFGGDCFGEEGGE7BDFGGFCFEGGGFEC87ECG>EGGDFEEGG;;C9CB5=C88>FGDGDCGGGGD9<@5C+<F7+;CCCFFGFCFF:??:=++29<3CD4@CCC@FFF:AAFF?97C==FGF0<FD
@M04570:107:000000000-JN8T3:1:1104:20497:20391 1:N:0:CGTACTAG+TTCTAGCT
TTCTAGCACAAGAAAGTCGAAGTATATATTTTATTCGATACAAACTCTTTTTTCTTGAGGATCCACTGTAATAATGAGAAAGATTTCTGCATATATGCACAAATCGGTCGATAATATCAAAATCCGACGAATCTGCCCAGGTGGACTTACTAATAGGATGCCCAATGCGTTACAAAATTTCACTTTAGCCAATGATCCAATCAGAGGAATAATTGGCTGTCTCTTATACACATTCCGAGCCCACGAGACAGGCAGAAAACTCGTATGCCGTCTTCTGCTT
+
CCCCCGFFDFBFGGGGGGGGGEDFGGG@FAF<FGD@FF9@6FEFFGGGGGFGC8FDFFFD6,;F,E9FECCCAF@FGGGFFG<EEFEEEFEFAFFF<,9E@C@FEFGCFEF@FGGG9,CFGGGGG>FGEG:FGGGAECCGGGGFGGGGGGGFFFFFGGGFGGGGGGF8EFFCFGGGGGDGGGGGGFGGFFFFGEFGGFG?DFGGGGFGGGGGFGGGGFGFGEBBFGGGGCD@FDFFFGEBDFCEGCCEGGGFFGEFG6*8+;<5?F<CC>*:ACCFGDEF
@M04570:107:000000000-JN8T3:1:1104:14796:23988 1:N:0:CGTACTAG+TTGTAGCT
CCTACGGGTGGCAGCAGTGGGGAATCTTGCACAATGGGCGCAAGCCTGATGGAGCAATGCCGCGTGTGTGATGAAGGCCTTCGGCTTGTAAAATACTGTTATATGTGAAGAAGGAAATGGAGTTAATAAGTTCAGTGTGTGACGGTATCTAAACAGAAAGGAACGGCTAAATACGTGCCAGCAGCCGCGGGAATACGGATGGTTCAAGCGTTATCCGGATTTACTGGGCG
+
CCCCCGFB6=*C,B@FFGGGCFGCFEFE6FFGFFFGFGGE+@CCFGGGGGF,CCEDF,@EFEGFEGE,6CF?<<ECF,6C<FFG+:+@<FFC,,C?A,E5@EE9ECFF,BFG,,,,:,:,9E,,,<,<,,99E9?FDGFGFCFGEGG7B?,7,,88,AFF?CGGGGEGGE9ECGFGCF<CFGGGGGGCFC*:FCCCF*=*<:B,4,>C+;CEGC+<8C58*?B1>CF>=E
@M04570:107:000000000-JN8T3:1:1105:11327:6039 1:N:0:CGTACTAG+TTGTAGCT
CAGCAGTGGGGAATATTGCACAATGGGGGAAACCCTGATGCAGCAACGCCGCGTGAGTGATGACGGCCTTCGGGTTGTAAACCGCTGTCTTTGGGGACGATAATGACGGTACCCAAGGAGGAAGCCACGGCTAACTACGTGCCAGCAGCCGCGGTAATACGTAGGTGGCGAGCGTTGTCCGGAATTACTGGGCGTAACGGGAGCGTAGG
+
86@C@FFGCGCGFDGGGFEGGCF<<FFB+@FG,CBCFFC<E<CF<F66F+@4@@B++5:<9FE5CFFC=FFGC+EG@FEE@,:+@@+8CB<F,F:>E+8CF=F,3=<<+CCB,,@B,*@FEE::7,,@<FFEC,DFGGGGGGGG7FG7<F@F7EGCE,CF:>,=CF?:B*/*?8?EEGGCEGG*;@FGFGGGFE8C;/A*;CECE/;8C
@M04570:107:000000000-JN8T3:1:1106:23411:4021 1:N:0:CGTACTAG+TTCTAGCT
AAAAAAAAAACTACGTGTAGATGTCTGCGTGTACCGTACGAATAAGCATCGGCTAACTCCGTGCCAGCAGCCGCGGTAATACGGAGGATGCGAGCGTTATCCGGATTTATTGGGTTTAAAGGGAGCGTAGGTGGTTTGTTAAGCCAGCTGTGAAATACTGTAGCTCAACTACAGCC
+
F<FG<=F+F+45EEBDFFFGGGGGGC<E===F<EGDFGGGGCFGGGGG9FCFGDFGGGGGFF@FEGEGFFFC8E=BEEDFFG7CEG*CFCB7BEGGGCB=FFGG5ECCGGGF:>>CEGGF*C**8)7CEG>F?<EEFEGFFFFC+9CGG<6<@FFAF4EGGFCFFFC?CACFC6CC
@M04570:107:000000000-JN8T3:1:1107:11765:1609 1:N:0:CGTACTAG+TTCTAGCT
CTCTGTCATCCTGGAAAAACGGCTATCTGGGGAAAGTTCAGGTAGCGTGATGGTACCGGAGGAGGAAGCACCGGCAAACTCTGTGCCAGCAGCCGCGGTAATACAGAGGGTGGCAGCGTTGTTCGGAATTACTGGGCGTAAA
+
B=<4CFG,8C<,C,=FGGG::++@FCFFCGGG7:,<FFCCCFGFEGGGGDGGGGGGGGG@FGEEEEFG@<C:FGF:F+<FFGGGFG>FGFEFGGGGEGGEECC79EEGGDGG*2;E5::CEGE+*:E*:C7+<CGC<>EEEG
@M04570:107:000000000-JN8T3:1:1107:20790:6089 1:N:0:CGTACTAG+TTCTAGCT
TTCTAGCACAAGAAAGTCGAAGTATATATTTTACTCGATACAAACTACTTTTTTTTGAGGATCCACTGTAATAATGAAAAAGATTTCTGCATATATACGCAAATCGGTCGATAATATCAAAATCCGATGAATCAGCCCAGGTCGACTTACTAACGGGATGTCCTAATACGTTACAAAATCGCATTTTAGCCAACGATCCAATCAGAGGAATAATT
+
CCCCCGGGGGFDFFGGGGGGFGFGGGGGGGGGGGGGGFF@FFGGGGGGGGGGGGGGDEGGGGGGGGGGGGGGACFGGGGGGC@FGGGGFGEGDGFGGGGGGEGGGGEGGGGGGGFAGGFGFDGGGGGGGFCFGEFGGGFFGGGE:FGGFGG<@FGEGGGDGGGG<AF@F@FFFGFAF<DGGGGGGGGF:FGDACF7CGG:,=D<E9EGCCDC?FG
@M04570:107:000000000-JN8T3:1:1107:14408:10102 1:N:0:CGTACTAG+TTGTAGCT
CCTACGGGCGGCTGCAGTGGGGAATATTGCACAATGGGGGAAACCCTGATGCAGCAACGCCGCGTGAGTGATGACGGTCTTCGGATTGTAAAGCTCTGTCTTTAGGGACGATAATGACGGTACCTAAGGAGGAAGCCACGGCTAACTACGTGCCAGCAGCCGCGGTAATACGTAGGTGGCAAGCGTTGTCCGGATTTACTGGGCGTAAAGGGAGCGTAGGTGGATATTTAAGTGGGATGTGAAATACTCGGGCTTAACCTGGGTGCTGCATTCCAAACTGGATAT
+
CCCCCGDEEDFFG@CFGGCFFECFFFGGEFGG@FG<CFDGGGGFGGFGGGGGGGGGGGGGGGEFFFFGEFGGCFFE:FGGGGGDGGGGGGEFCF9?F<FFGGGFFGGGGDGGGDGFGGGGGGGGGGGGDGFGGGGGFGGDGGG>EGGGGGBGGGDCGF,CFFGCGGDGGGGGGGGGFGGGGGCGGEGGGGGGGDEGGGGF?GGGGGDECFFEFGEGE*1;@9FGGGGGG79?F74DFGGFGGGGGGDFFEGGGGGFFCFCF4CFBFGGFFCCFGGD71<DGDCFG
@M04570:107:000000000-JN8T3:1:1108:24695:8186 1:N:0:CATACTAG+TTCTAGTT
CCTACGGGTGGCAGCAGTAGGGAATCTTCCGCAATGGACGCAAGTCTGACGGAGCAACGCCGCGTGAGTGATGAAGGTTTTCGGATCGTAAACCTCTGTTGTCAGGGAAGAACAAGACGGGTAGTAACTGACCCGTCCTTGACGGTACCCAACCAGAAAGCCACGGCTAACTACGTGCCAGCAGCCGCGGTAATACGTAGGTGGCAAGCGTTGTCCGGAATTATTGGGCGTAAAGCGATCGCAGGCGGTCCTTTAAGTCTGATGTGAAATCTTGCGGCTCAACCGC
+
CCCCCGGG+@BGD@@FGF<FGC@DCC@FDG,C+@@C<6C@B@@@6CCFA,6787FGFG:FGGEGCCCBCFG,5C?CCFEGFGCBBFGGGGFC,BAFFFGE<:?,B=EGGGGG8EF,,,4BFGGGGGGGGGFGGD>3+8CFFFGDGGG+7,,@FGGGGGGGGGGGGGGGGGGGGGGGGGGGGGGGGGGGGGG@FGGGGGGGGGGGGGGGGGGGGGGGGGG8FGFGGCFGFGGGGGGGG)*07E37CGGCE)7CFGDFGGGGGGGFF?FGC*A<*2<8E>6/<CFGF:
@M04570:107:000000000-JN8T3:1:1108:27780:14870 1:N:0:CGTACTAG+TTCAAGCT
CCTACGGGAGGCAGCAGTGGGGAATATTGCACAATGGGCGCAAGCCTGATGCAGCCATGCCGCGTGTATGAAGAAGGCCTTCGGGTTGTAAAGTACTTTCAGCTGGGAGGAAGAGAGTATCGTTAATAACTTCGCTGATTGACGTTAGCAGCAGAAGAAGCACCGGCTAACTCCGTGCCAGCAGCCGCGGTAATACGGAGGGTGCAAGCGTTAATCGGAATTACTGGGCGTAAAGCGCATGCAGGTGGTTTGTTAAGTCAGATGTGAAATCCCCAGGCTCAACCTGGGAACTGCA
+
CCCCCGGGEGFGGFBFGFGGGCE@CC<F9FDGGGG<,FEC+@B+DFCC@@9C6,CCEEEFGG@FFC@FGGGF96E=CAFG8F@FCGFGGGFCEGGGGGGGFG9,B,4FFCGGC8,,8,,,5BFFGGGG9F,?,B+B7+CFGGGGGGG+F<,AFGGGGGGGGGGGGGGGGGGGGGGGGGGGGGGGGGGGGGGGGGGGGGDGGGGGG8@FGGGGGGFGGGGGGGGGGGGGGGGGGGGGGFG5>GGFG5FGECGDGGGFFGGGGGGFFFGGG*ACF*0CFFBGGGGGF*8<FFGFFFF
@M04570:107:000000000-JN8T3:1:1108:8686:15604 1:N:0:CGTGCTAG+TTCTAGCT
CCTACGGGTGGCTCGAGACGGATTAGATACCCGTGTAGTCCTGTCTCTTATACAATATCCGAGCCCACGGAACCGAGGCTGAGCTCGTATGCCGTCTGCTGCTTGAAAAAAAAAAGACGGTATCCAACCAGAAAGTCACGGCTAACTACGTGCCAGCAGCCGCGGGAATACGTAGGTGGCAAGCGTTATCCGGATTTATTGGGCGTAAAGCTAGCGCAGGCGGTTGCTTAGG
+
CCCCCGGE8EFFC;8FG-@FG@@CC<,CCF@F@8@C6ECCAE@CF@E@CC<,,,;6,;,C:@@@6<F:@++88686C:+FE4945C=8,:45,7CFG+,,A,B5F<5EGCF7FG6+BBBF:FFFFFDFGG?GGGGGGG,8@:F@CG9@@*3>F7@FGG:@FGGGG*<77BCFGC:CCFGGFGGC7EEEG9+<FC=>+::::FCC8?E*7CF9CFD5:CC>=2?CEG>9CFE6
@M04570:107:000000000-JN8T3:1:1109:21180:9101 1:N:0:CGTACTAG+TTCTAGCT
TATGCAAATCGGTCGATAATATCAAAATCCGATGAATCAGCCCAGGTCGACTTACTAACGGGATGTCCTAATACGTTACAAAATCGCATTTTAGCCAACGATCCAATCAGAGGAATAATTG
+
CF<FFCC6,686B,6+B6F6F9,CFGG,C<FFFGGGGGGGGEFFFGGGEGGGGGGGGGGGGGDGCFGGGGGGGG7FGGGGGGGFB@DEGEGFFGGDGDGGGDDEGFFCFFGFEGGF9FC@A
@M04570:107:000000000-JN8T3:1:1109:12510:14673 1:N:0:CGTACTAA+TTCTAGCT
CCTACGGGTGGCAGCAGTAGGGAATCTTCGGCAATGGACGAAAGTCTGACCGAGCAACGCCGCGTGAGTGAAGAAGGTTTTCGGATCGTAAAACTCTGTTGTTAGAGAAGAACAAGGATGAGAGTAACTGTTCATCCCTTGACGGTATCTAACCAGAAAGTCACGGCTAACTACGTGCCAGCAGCCGCGGTAATACGTAGGTGGCAAGCGTTATCCGGATTTATTGGGCGTAAAGCGAGCGCAGGCGGTGGCTGAGGTCTGATGTGAAAGCCTTCGGCTTAACCG
+
CCCCCDCB=>>CF@FECFGGCFGGCFEFGFDEGCFDG9FFEFEFFFGFGGGGEFGGFCEGEFEF@CGGGGGGEEFGFE<EFEFCFBFFFGGGGGGGGDGGGGGGGGDFGGGGCGFGGFGFGFFBEFGGGGGGCFFFGGGGGGGGGGGGFGGGG@FFFGGFFFGGGGGDCGGGGGEGGDFFFGCDFGGEBEEFC@CGFECCF<C*6CG8=EGGGGFGGGCEGGEFFFGGGGDGGGG><<?>D57EGGGGG)/:D5:7C+*7*:CFFB=F>**:<CEGGBFDGEFD5
@M04570:107:000000000-JN8T3:1:1110:14561:6890 1:N:0:CGTACTAG+TTCTAGCT
CCTACGGGTGGCACGAGACGGATTAGATACCCTAGTAGTCCTGTCTCTTATAACATCTCCGAGCCCACGAGACCGAGGCTGAGCTCGTATGCCGTCTTTTGCTTGAAAAAAAAATTTCGTCGTTAATAACGGCGTTGTTTGACGTTAGCAACAGAAGAAGCACCGGCTAACTCCGTTCCAGCAGCCGCGGTAATACGGAGGGTGCGAGCGTTAATCGGAATTACTGGGCGTAAAGCGCAT
+
CCCCCGGGCDEFCC6FFFFFGCBC<C<FEF<F<F8;<E;C6;EFF,CC,6;;EC,6CFCF@B+8+:@6@7@@@@@>F6FG8,,495B@,9<?,+88FG,,,,EGG89F,9CGBF,,5B>=B7@B@FEGFGG7F@@CF:BFGFG@BF77F9FGG,@C7>F7>FFGCCFGDGGFF7FG,<@A=FGCGGCCEFEG@;+,35CC?>;CCC**:CEGG8*@FC888<CCGGG*@GDGEEGFCDCD
@M04570:107:000000000-JN8T3:1:1110:8119:8531 1:N:0:CGTACTAG+TTCTAGCT
TTCTAGCACAAGAAAGTCGAAGTATATATTTTACTCGATACAAACTATTTTTTTTCGAGGATCCACTGTAATAATGAAAAAGATTTCTGCATATATACGCAAATCGGTCGATAATATCAAAATCCGATGAATCAGCCCAGGTCGACTTACTAACGGGATGTCCTAATACGTTACAAAATCGCATTTTAGCCAACGATCCAATCAGAGGAATAATT
+
CCCCCGGFGGFFDEGGGGGGFGFGGGGGGFGGGGGGGGGGGGGGGGFGGGGGGGGGGGGGGGGG?EGG@FGGEDFGCEGGGGGGGGGGGGGGFGFGGECEGCGGGGGGGGGGGGGGGGGGGGGGFGEGGGGGDGFGGGGGGGGGGGGGGGGGGGGGGGGGGGGGGGGGGGGGGGGFGGFGGGGGGGGFCGGGGGGGCGGGGGGFGDEFGGGGGGG
@M04570:107:000000000-JN8T3:1:1111:13421:1976 1:N:0:CGTACTAG+TTCTAGCT
CCTACGGGTGGCAGCAGTAGGGAATCTTCCGCAATGGACGAAAGTCTGACTGAGCAACGCCGCGCGAGTGAGGAAGGTCTTCGGCTCGTAAAACTCTGTTGTTAGGGAAGAACAAGGATGAGAGTAACTGTTCATACCTTGACGGTACCTAACCAGAAAGCCACGGCTAAATACGTGCCAGCAGCCGCGGTAATACGTAGGTGGCAAGCGTTGTC
+
CCCCCGGG+CBFCCCFGF@FGFG<F,CFG@CFFDEGGGDB@@@FF@CF,C,6CCFC@FFGGGCG76@C6CF,,EEFCF9E<FDF+BFGGGFC9FCFEGF,:B,,5,BFG7FGGGGD,,C8BEFGEGGGGGGG<5@<<<<@FF<CFC<+CCFF<FG,@7>FFFFF:C7>FF,,@FB@C:FFFFC6>::CCG**=;,7;258FF@A=:F*:BECEE>
@M04570:107:000000000-JN8T3:1:1111:12131:4507 1:N:0:CGTACTAG+TTCTAGCT
TTCTAGCACAAGAAAGTCGAAGTATATATTTTACTCGATACAAACTATTTTTTTTTGAGGATCCACTGTAATAATGAAAAAGATTTCTGCATATATACGCAAATCGGTCGGTAATATCAAAATCCGATGAATCAGCCCAGGTCGACTTACTAACGGGATGTCCTAATACGTTACAAAATCGCATTTTAGCCAACGATCCAATCAGAGGAATAATT
+
CCCCCGGCFGFFFGGGGGGGGGGGGGGCGGGGGGGGGGGFGGGGGGFGGGGGGGGGGGGGGGGDFGFGGCGGGGFGGGGGGGGGGGGGGGGGGGGGGGGGGGGGGGGGGGGGGGGGGGGGGGGGFCFE@FFGGGGGGGGFGFGGGGGGGGGEGGGGEGGGGGGGGGGGGGGGGGGGGGGCEGGGFGGAFEFGGGGGGGGGGGGGGGGGGGFFGGG
@M04570:107:000000000-JN8T3:1:1111:25606:11708 1:N:0:CGTACTAG+TTCTAGCT
TTCTAGCACAAGAAAGTCGACGAGCCCACGAGACTCCTGAGCAGCTCGTATGCCGTCTTCTGCTTGAAAAAAAAAAGGTTTCGGCTCGTAAAGCTCTGTTGTTGGAGAAGAACGTGCGTGAGAGTAACTGTTCATGCAGTGACGGTATCCACCCAGCAAGGCACGGCTAACTACGTGCCAGCAGCCGCGGTACTACGTAGGTGGCAAGCG
+
B@C<@EEDACDEG<C<<;B6@FGC:F<CFCGDGEG8;C@,;;C,C66B@:CF<@68@6CF@FG,FGG@,,CF+CF+48:EEF7CCE@FFCFGFCFCEFFFFG8B,,:E8AFFFFBBF@+BCFB@55BDFF?5@CDAF?DFCCFGDCGDFF9,@CCB,5@,++@FDGFGEGCFFF>F,5FC>FGF>7:::FB7*2<:EGC:*7+3BFEFGE
@M04570:107:000000000-JN8T3:1:1111:25304:16850 1:N:0:CGTACTAG+TTCTAGCT
ATGACGGTCTTCGGATTGTAAAGCTCTGTCTTTAGGGACGATAATGACGGTACCTAAGGAGGAAGCCACGGCTAACTACGTGCCAGCAGCCGCGGTAATACGTAGGTGGCAAGCGTTGTCCGGATTTACTGGGCGTAAAG
+
:9:CFE@CFC<5BCFFF<FA?EFFFFFFFGGGEFF,BF7BFECF9FGG7@CE7FCE<8F9>+CDB,FF,>@FGGGG<E7CFF7<FBGGGG7FEFGFGD;;;:,?BC,?@FGFD*11=<;,2CCGE7?<@9,?CFEE5EGG
@M04570:107:000000000-JN8T3:1:1111:8571:19223 1:N:0:CGTACCAG+TTCTAGAT
CCTACGGGCGGCAGCAGAAGGGAATCTTCCGCAAGGGGCGAAAGCCTGTCGTAGCAACACCGCGTGAGTGATGAAGGTGGTCGGATCGTAAAACTCTGTTATTAGGGAAGAACAAATGTGTAAGTAACTGTGCACGTCTTGACGGTACCTAATCAGAAAGCCACGGCTAACTACGTGCCAGCAGCCGCGGTAATACGTAGGTGGCAAGCGTTATCCGGATTTACTGGGCGTAAAGCGAGCGCAGGCGGTTGCGTAGGTCTGATGTGAAAGCATTCGGCTTAACCGAAGAAGTGCAT
+
CCCCCGGC8D5@B7,CF9FFGEF<C,,---8@+++:FCFFG7+FF6=,966,:,,C?EFCEG+=>+84,CDA5F,?<,,:BB+>F+C7ED,+5C,CFAFFFFF,CFGGFEGGGGGGGF<FEFFG,BBF<FGGGFFGGFFGGGDGGGFGGDGFGGGG9FGGG>D<CCCECF:CGFBFFGGGGGFGFF>CEGGGGGGGCGGGGGGGFEGFE>*;CFGFGGGACFG?@FEGFEDE=FFCE58BDCCE5DEDF*9C)97?7<7CGGGGF<FCFFC+:*<FFB:?C99+9C5C<FF43A6:
@M04570:107:000000000-JN8T3:1:1112:21070:4841 1:N:0:CGTGCTAG+TTCTAGCT
ACGGTACCCAAGGAGGAAGCCACGGCTAACTACGTGCCAGCAGCCGCGGTAATACGTAGGTGGCAAGCGTTGTCCGGATTTACTGGGCGTAAAGGGAGCGTAGGCGGATTTTTAAGTGGGATGTGAAATACCCGGGCTCAACCTGGGTGCTGCCTTCCAAACTGGAAATCTAGAGTGCA
+
C=?BFGGGFGGGFGFGGGGGGGGGGGC<FEGGGGGGGGGGGGGGFEGGGGGGGGGGGGGGGGGGGGFFGGD8FGGGGG7CFGGGGGGGGGDGGGGDFGDCCEGGGGGC*:AFFGGCFFCFFFEFF9C:FGGGGGGGGDFEFFGGF>GFFBGGG*CACFFGGFACGGGF?C:+=BGFF<=
@M04570:107:000000000-JN8T3:1:1112:18252:6736 1:N:0:CGTACTAG+TTCTAGCT
TTCTAGCACAAGAAAGTCGAAGTATATATTTTACTCGATACAAACTATTTTTTTTTGAGGATCCACTGTAATAATGAAAAAGATTTCTGCATATATACGCAAATCGGTCGATAATATCAAAATCCGATGAATCAGCCCAGGTCGACTTACTAACGGGATGTCCTAATACGTTACAAAATCGCATTTTAGCCAACGATCCAATCAGAGGAATAATT
+
CCCCCGGGGGFGGGGGGGGGGGGGGGGEGGGGGGGGGGGEGGGGGGGGGGGGGGGGGGGGGGGGGGGGGGFGGGGGGGFCC@FGGGGGGGGGGGGGGGGGGGGGGGGGGGGGGGGGGGGGGGGGGGGGGGGGGGGGGGGGGGGGGGGGGGGGGGGGGDGGGGGGGGGGGGGGGGGGGGGGGGGGGGGGGGGGGGGGGGGGGGEFFFGGGGGGGGG
@M04570:107:000000000-JN8T3:1:1112:9558:14029 1:N:0:CGTACTAG+TTGTAGCT
CCTACGGGCGGCTGCAGTGGGGAATCTTCCACAATGGACGCAAGTCTGATGGAGCAACTCCGCGTGAGTGAAGAAGGTTTTCGGATCGTAAAGCTCTGTTGTTGGTGAAGAAGGATAGAGGTAGTAACTGGCCTTTATTTGACGGTAATCAACCAGAAAGTCACGGCTAACTACGTGCCAGCAGCCGCGGTAATACGTAGGTGGCAAGCGTTGTCCGGATTTATTGGGCGTAAAGCGAGCGCAGGCGGAAAAATAAGTCTGATGTGAAAGCCCTCGGCTTAACCG
+
CCCCCGGG+@DFF@BFGFAFGG7,6,CF-F-C,,6CC66@F++6:6,6,<,669EF<F,EFGDG+6=?5EFAC5:C,C?EFF=7+8FFGG,B?F,5BFG<<:,,48?FGFGGDFGCFGGGGGGFGGFGGEBFFGCDFFFGGGGGGGGGGGGGGGGGGGGGGGGCEGDEDGFGEGCFGF7F@FDGGCGEGEGGG;CCF?CGGGGGF8CFEG*=EGGCEC>;A?CGFGF>GGGGDGGFEBGEG5CDEGEGCG=:>FD??FFGF?FC7:EFFDFG39CE*4:38EEFF
@M04570:107:000000000-JN8T3:1:1112:20658:15048 1:N:0:CGTACTAG+TTCTAGCT
CCTACGGGAGGCTCGAGACGGATTAGATACCCTGGTAGTCCTGTCTCTTATACAATCTCCGAGCCCACGAGACCGAGGCTGAGCTCGTATGCCGTCTTCTGCTTGAAAAAAAAAATTCGTCGTTAATAACGGCGTTGTTTGACGTTAGCAACAGAAGAAGCACCGGCTAACTCCGTGCCAGCAGCCGCGGTAATACGTAGGGTGCGAGCGTTAATCGGAATTACTGTGCGTAAAG
+
CCCCCGGGGGFGEC@FGA@FGC@@,C,ECF-FECDC<F;;@ECCF@C6;6C;C<@6CF@F@@::@CEC7@@C+C+8C>FGEF,95C?@,9=5,48@FG,559EFG85F<,CF:F738C>B@FGGGGGGGGC:CE<@FGGGGGGCFFGGGGGGGGFCFFFFGGGF7FFGGGGGGFEGCFGGFGGGGGGGGGGGEG@?F<9CEEF*;C*:?CEGGGG7***;CGCGGG7<C5>8CCF
@M04570:107:000000000-JN8T3:1:1112:17284:24634 1:N:0:CGTACTAG+TTCTAGCT
TTCTAGCACAAGAAAGTCGAAGTATATATTTTACTCGATACAAACTATTTTTTTTGAGGATCCACTGTAATAATGAAAAAGATTTCTGCATATATACGCAAATCGGTCGATAATATCAAAATCCGATGAATCAGCCCAGGTCGACTTACTAACGGGATGTCCTAATACGTTACAAAATCGCATTTTAGCCAACGATCCAATCAGAGGAATAATTG
+
CCCCCD9ECDDFE@CFFFFG,FGGGGGEFGGFGGGA;@FECDFFGFCFFGGDGDGGGGGGGG?,EFFF9EGDGGGFGG<EE7FEGGGGGGGF<FDCFGGGGGGDGGFFCGGGGGGFAFGGGGGGDGGGGC9FFG8BFFGFEGGEEGGGGGGGGGGG=FFGGGFFGGGCCFFC=BFFGFGDFGC>FFGGG?E7CGGFECFGFF?D,>8DGGGGGGG
@M04570:107:000000000-JN8T3:1:1114:9044:11369 1:N:0:CGTACTAG+TTCTAGCT
CCTACGGGAGGCACGAGACGGATTAGATACCCTGGTAGTCCTGTCTCTTATACAATCCCCGAGCCCACGAGACCGAGGCTGAGCTCGTATGCCGTCTTCTGCTTGAAAAAAAAAAACGTGTAAGTAACTGTGCACGTCTTGACGGTATCCAACCAGAAAGTCACGGCTAACTACGTGCCAGCAGCCGCGGTAATACGTAGGTGGCAAGCGTTATCCGGATGTATTGGGCGTAAATCGAGCGCAGGCGGTTGCTTAGGTCTGATGTGAAAGCCTTCGGCTTAACCGA
+
CCCCCGGGGGFGFFCGGE@FGCFCC@<FCG<FA6DECF@C@CECFFEFFC<,CCE66,;C+@@CFCF:FEGC:<@>FE7F==,,9:,@B=EF?:FFF+CE?,E?F,,CF<FG+CGFF+B<FFG9@,DFGFFGFGGGGGGGFGGGCG7F9FGFDEE7D@FGFFGGG@@CF8:FDGEGGFFDFGG>7FGGD**=FFGGGGGGGCCGGGGC=EGGGGGGG=?C*<:CFFGGGGECE*2:27A7<>CE558:*:>5CFCFFGCFF>777)2CCFGFGFG*;;:=CCCFGD
@M04570:107:000000000-JN8T3:1:1114:8181:16832 1:N:0:CGTACTAG+TTCTAGCT
AGCACAAGAAAGTCGAAGTATATATTTTACTCGATACAAACTATTTTTTTTTGAGGATCCACTGTAATAATGAAAAAGATTTCTGCATATATACGCAAATCGGTCGATAATATCAAAATCCGATGAATCAGCCCAGGTCGACTTACTAACGGGATGTCCTAATACGTTACAAAATCGCATTTTAGCCAACGATCCAATCAGAGGAATA
+
AFG9D??@@CFFGGGG<CCFGDF9FGGEGGGGGGGE@EE9FF,FFFEGGC++@,F<<CFD,:FGG,FFGGAFGD<E<CGFFGGCFEGFGAFFAFF7FGGGGGGG4@FCFE?FFGFGGGFGGGF:=E9FF<EFGGGGGBFGDGEEGF?FEGDG7FEGBFFDGFGFFDFGGFFCFCFGGFGC@FGGGG7DF7FFF,@CC;DGFGGFFFFC
@M04570:107:000000000-JN8T3:1:1114:15224:21107 1:N:0:CGTACTAG+TTGTAGCT
CCTACGGGGGGCAGCAGTGGGGAATATTGCACAATGGGGGAAACCCTGATGCAGCAACGCCGCGTGAGTGATGACGGCCTTCGGGTTGTAAACCTCTGTCTTTGGGGACGATAATGACGGTACCCAAGGAGGAAGCCACGGCTAACTACGTGCCAGCAGCCGCGGTAATACGTAGGTGGCGAGCGTTATCCGGATTTACTGGGGGTAAAGCGAGCGTAGGCGG
+
CCCCCGGG6DAFFC=FGC9FGC74=AFFAFAF<B<5BF7=64A<F:?44C,C<,BF<F:FGGGG>>33<EG9==FFC3<>FCE7>FBFGG;@,>8>>,@DFA@3,C*F*4F:FE;9A2:7FFG9:F<<:B<@<8FC8<C7:?EDF6CFF5;@@CF6@GFCGCEDG:8CCGGFF98ECFFC//:?E8?E>9<ED?*2AC+<FFG*/:2<<E22519CEGEE6?8
@M04570:107:000000000-JN8T3:1:1117:10517:4927 1:N:0:CGTACTAG+TTCTAGCT
AAGATTTCGTCGTTAATAACGGCGTTGTTTGACGTTAGCAACATAAGAAGCACCGGCTAACTCCGTGCCAGCAGCCGCGGTAATACGGAGGGTGCGAGCGTTAATCGGAATTACTGGGCGTAAAGCGCATGCAGGTGGTTTGTTA
+
CF:DB,CE,,8@@FF+?<EE?::C+3F=8FDGA@>FGEFG9<F,@FDGG7FGG7E*<@FF8FFD<FGGGGF7D7F,<<CCFGEFGGC7E7FEEDE7ECEGEECFFG55>8A::9C<C*::7:AE:97575CFGEFCFFEGCCFDF
@M04570:107:000000000-JN8T3:1:1117:22764:15320 1:N:0:CGTACTAG+TTCTAGCT
TTCTAGCACAAGAAAGTCGAAGTATATATTTTACTCGATACAAACTATTTTTTTTTGAGGATCCACTGTAATAATGAAAAAGATTTCTGCATATATACGCAAATCGGTCGATAATATCAAAATCCGATGAATCAGCCCAGGTCGACTTACTAACGGGATGTCCTAATACGTTACAAAATCGCATTTTAGCCAACGATCCAATCAGAGGAATAATT
+
CCCCCGGGFFFEGGGGGGGGFGGGGGGGGGGGGGGGGGG8FGGGGGGGGGGGGGGGGGGGGGGGGGGGG,FFGGGGGGGGGGGGGGGGGGGGGGGGGGGGGGGGGGGGGGGGGGGGGGGGGGGGGGGGGGGGGGGGGGGGGGGGGGGGGGGGGGGGGGGGGGGGGGGGGGGGGGGGGGGGGGGGGGGGGGGGGGGGGGGGGGGGGGGGGGGGGGG
@M04570:107:000000000-JN8T3:1:1117:11136:22176 1:N:0:CGTACTAG+TTCTAGCT
TTCTAGCACAAGAAAGTCGAAGTATATATTTTACTCGATACAAACTATTTTTTTTGAGGATCCACTGTAATAATGAAAAAGATTTCTGCATATATACGCAAATCGGTCGATAATATCAAAATCCGATGAATCAGCCCAGGTCGACTTACTAACGGGATGTCCTAATACGTTACAAAATCGCATTTTAGCCAACGATCCAATCAGAGGAATAATTG
+
BCCCCGF99FDDFGGGGGGGGGGGGGGGGGGGGFGGGGEEGGGGGGGGGGGG:FFFFGGGGGGGGGFGDFGGGGGGGGGFFFGFCEGGGGGFFFGGGGGGGGG9FGEECGEGGGFGGGGGGGGFGGFGGGGGGGGGGGFGGGGDEGGGGGGGGGGD7FGGGGGGGGGFGGGF:EFGFGGGGGGGGGDFGGFGGGEEEEGGGGDGGGGGGFGGFGG
@M04570:107:000000000-JN8T3:1:1117:15779:22547 1:N:0:CGTGCTAG+TTATAGCT
CCTACGGGAGGCTGCAGTGGGGAATATTGCACAATGGGGGAAACCCTGATGCAGCAACGCCGCGTGAGTGATGACGGTCTTCGGATTGTAAAGCTCTGTCTTTAGGGACGATAATGACGGTACCTAAGGAGGAAGCCACGGCTAACTACGTGCCAGCAGCCGCGGTAATACGTAGGTGGCAAGCGTTGTCCGGATTTACTGGGCGTAAAGGGAGCGTAGGTGGATATTTAAGTGGGATGTGAAATACCCGGGCTTAACCTGG
+
CCCCCGGGGFFFCCCGG@CFGE;CFGCF9FFGFDFD@FEGECCEGG<CFFGFACFGCGDGGGGE:=FCFFFG<FGGGGCCFEEF,FFGGGGGGGGGG9FFGGF?D@EFGGGGDF9?EFEGGGEGGFCBFGGGGFCGGGGGGCF:=FAEFEGGGGGEDG?7@CEGFFGEFGGGGG@ECFF>FGFGGGGGGGGGGDE7,;?BF?FCGGGCEECFGGGECG*CF?CC@FF7CDEFGFFGG?EDGGGGGF:<+5C:C5*6?CC7CD
@M04570:107:000000000-JN8T3:1:1118:5596:9843 1:N:0:CGTACTAG+TTCTAGCT
GCACAAGAAAGTCGAAGTATATATTTTACTCGATACAAACTCTTTTTTTTTGAGGATCCCCTGTAATAATGAAAAAGATTTCTGCATATATACGCAAATCGGTCGATAATATCAAAATCCGATGAATCAGCCCAGGTCGACTTACTAACGGGATGTCCTAATACGTTACAAAATCGCATTTTAGCCAACGATCCAATCAGAGGAATAATT
+
=@@CDBEFGFECFFGFEGAFGGCFFGGGGFGGGGFGGG<FF,FEFGGC+@FEEGGGGFE,DEC:@FFGEFGGGGGGEFF9EFGGGGGGGFGFFGDEEEGGE@BFFFFGGGGGGGGGGGGFGECEGGGFFGGGGGGGBGGGGGGGGGGGGGGGGGGFGGGGAFGGGGGGGGGCGGGGGEGGDEGGFGFGCGCCC7,>,?:DFGGGGGGGGF
@M04570:107:000000000-JN8T3:1:1119:27108:14842 1:N:0:CGTACTAG+TTCTAGCT
GCACAAGAAAGTCGAAGTATATATTTTACTCGATACAAACTATTTTTTTTTGAGGATCCACTGTAATAATGAAAAAGATTTCTGCATATATACGCAAATCGGTCGATAATATCAAGATCCGATGAATCAGCCCAGGTCGACTTACTAACGGGATGTCCTAATACGTTACAAAATCGCACTTTAGCCAACGATCCAATCAGAGGAATAATT
+
=CCC@BC<@@EFEFGFGFGFFGDFF<EFFGGGG@<FFGGGGCFE@CFCCECFGGF8,FAFFGGGCFGGGEGGF9,6FFGEFGDFCFFGGDF,C6?B:EECFGBFFGFFGFFGFGGFF=ABBFFGGGG<E?<FFG@F?FGEGGEEFFGFGCFFG7FDFFCGFDF=DFFGGFDECC7FGGGGCFEFGCGGFGFFE:CGGGGCGCFGGGGGGG
@M04570:107:000000000-JN8T3:1:1119:28003:17192 1:N:0:CGTACTAG+TTCTAGCT
GCACAAGAAAGTCGAAGTATATATTTTACTCGATACAAACTATTTTTTTTTGAGGATCCACTGTAATAATGAAAAAGATTTCTGCATATATACGCAAATCGGTCGATAATATCAAAATCCGATGAATCAGCCCAGGTCGACTCACTAACGGGATGTCCTAATACGTTACAAAATCGCATTTTAGCCAACGATCCAATCAGAGGAATAATT
+
#NAME?
@M04570:107:000000000-JN8T3:1:1119:23861:18979 1:N:0:CGTACTAG+TTCTAGCT
GGGTGGCTGCAGTGGGGAATATTGCACAATGGGGGAAACCCTGATGCAGCAACGCCGCGTGAGTGATGACGGTCTTCGGATTGTAAAGCTCTGTCTTTAGGGACGATAATGACGGTACCTAAGGAGGAAGCCACGGCTAACTACGTGCCAGCAGCCGCGGTAATACGTAGGTGGCAAGCGTTGTCCGGATTTACTGGGCGTAAAGGGAGCGTAGGTGGATATTTAAGTGGGATGTGAAATACCCGGGCTTAACCTGGGTGCTGCATTCCAAACTGGATATCTAGA
+
=DFFGGGGECGGGFGGGGGGGCFEFGGEFFGEEGGGGGGEGGFCFFFGGGGGGGEGGGGBCC@ECCEFGGGGGGFFGGGGFFCFFGFFGCGGGGGGGGG9<<FFGGGGGGGFGGGGGGGGGGGGGGGGGGGGGGGGGGGGGGFGGF8FCCFGGGGGGGCEECFGGGGGFGDA:FGGFGGGGGGGGGGGGGGFGFCGGCFG<C@FGGGFGGEEGGGGGG*++:CC7?@C7CF;C5<++AFG99CEEDGGGGDGGGGGF;>>9DCC6FCCF7CGF>FF:9<09:98=
@M04570:107:000000000-JN8T3:1:1119:13922:23409 1:N:0:CGTACTAG+TTCTAGCT
GCACAAGAAAGTCGAAGTATATATTTTACTCGATACAAACTATTTTTTTTGAGGATCCACTGTAATAATGAAAAAGATTTCTGCATATCTACGCAAATCGGTCGATAATATCAAAATCCGATGAATCAGCCCAGGTCGACTTACTAACGGGATGTCCTAATACGTTACAAAATCGCATTTTAGCCAACGATCCAATCAGAGGAATAATTG
+
=CCDCEE@FGEFFGGGGGGGGGGG<FEGGGGGCECCGG9FFDGGGGGGGECGGGGFFGAFGG<FFGFCFGCGA,6,9FDEGGGGGCGC,C<EGCEECFFGGGGGGGGCGFFFFFGGGDG7F??FFFDFGGGGGGF<FEGEGGGGGGGGG>FGFGGGGGGFFGGGGFDGFFFGGGD@FC7=FGGGGGGGGCGFCGGGGGF>:DGGCEGFGC
@M04570:107:000000000-JN8T3:1:2102:9321:16932 1:N:0:CGTACTAG+TTCTAGCA
CCTACGGGTGGCTGCAGTGGGGAATATTGCACAATGGGGGAAACCCTGTTGCAGCAACGCCGCGCGAGTGATGAAGGGTCTCGGCTCGTAAAACTCTGTTAGTAGGGAAGAACAAATGTGTAAGTAACTGTGCACGTCTTGACGGTACCTAATCAGAAAGCCACGGCTAACTACGTGCCAGCAGCCGCGGTAATACGTAGGTGGCAAGCGTTATCCGGAATTATTGGGCGTAAAGCGCGCGTAGGCGGTTTCTTAAGTCTGATGTGAAAG
+
BCCC,F,=CD5EF;BEFDGGG>7CEFFGGFGF-CC,,EEFE@EAEC8C,C<FG9FF@F7FGG7F++@FFF9F9,,C=BC,C?BDFGGGCEA+EEGFF,CFD,C,<FCEF:FGCGGGCCFFGFFCFGGGGCGFFFFFGGGFFGGG7FGGGFGGFCFGFGGFEFFG:<>EFFFGGGCDCFGGGGGGGG*=:FCEGG9:CGFFCFGDGGGG=CCFGGFGG7:CGFCCFDG5<EG=*;:7>B55>8>*8D8*:);E=FFCF<9@CB<9=FFF<:
@M04570:107:000000000-JN8T3:1:2103:10306:15234 1:N:0:CGTACTAC+TTCTAGCG
CCTACGGGCGGCAGCAGTGGGGAATATTGGGCAATGGGTGCAAGCCTGACCCAGCAACGCCGCGTGAAGGAAGCAGCCTTACGGGTTGTAAACTTCTTTTATCTGGGACGAAGGAATGACGGTACCTGATGAATAAGCCACGGCTAACTACGTGCCAGCAGCAGCGGTAATACGTAGGCGGCAAGCGTTATCCGGATTTATTGGGTGTAAAGGGCGTGTAGGCGGGACTGCAAGTCAGGCGTGAAAACTAT
+
CCCCCGEECAACC:8FF@@EFD7B6,,E9E8FFG896CC6@8E<@D@A8,@8C<FFGF+CFGGG7=CEAF8,,,,9,B,A,A=FEG++BF9CF<EDEGGA<FG,,C=F,4@F@7FD=FCF+6>@FGCFCGGGGGGGGG@@C7>:FEGGGG@F,FGCEC7>,>,6F:8<<:@CGB,,,<,==E85*:;EG728?C78EC6C?FD?*;CC:C<F?87D87C*@C<5*5?CFGF++2::94A4:*758:9:7F@
@M04570:107:000000000-JN8T3:1:2103:16593:19683 1:N:0:CGTACTAG+TTCTAGCT
TTCTAGCACAAGAAAGTCGAAGTATATATTTTACTCGATACAAACTATTTTTTTTTGAGGATCCACTGTAATAATGAAAAAGATTTCTGCATATATACGCAAATCGGTCGATAATATCAAAATCCGATGAATCAGCCCAGGTCGACTTACTAACGGGATGTCCTAATACGTTACAAAATCGCATTTTAGCCAACGATCCAATCAGAGGAATAATT
+
CCCCCGDAFF);;CCFG@FGGGGGFGGGGDFDDGGCFGGGGGGGGGGGFGGGGEGGCFFGGGGGFGGGGGGGGGGGAFECDFFDFGGGFFGFFFGGFEFGGGGGGGECFG@FGGGGGGGGGGGGGGG7FFGGGFEEGGGFGGGGGGGGGGGGGGGGGCCGFGCGFGEDD7FEFEGGFFGGGCCEGGGGFGGGGF:FFDCGBFCCD>C>FF:DF@F
@M04570:107:000000000-JN8T3:1:2104:14212:20313 1:N:0:CGTACTAG+TTCTAGCT
TTCTAGCACAAGAAAGTCGAAGTATATATTTTACTCGATACAAACTATTTTTTTTTGAGGATCCACTGTAATAATGAAAAAGATTTCTGCATATATACGCAAATCGGTCGATAATATCAAAATCCGATGAATCAGCCCAGGTCGACTTACTAACGGGATGTCCTAATACGTTACAAAATCGCATTTTAGCCAACGATCCAATCAGAGGAATAATT
+
CCCCCFFCGF<EFGGGGGGGGGGGGGGGGGGGGGG,CGGGGGGGGGGGGFGGGEEGDFFGGGGGGGGGGGGGGGGGGGGGGGGGGGGGGGFGGGGGGGFGDFGGGGGGGGGGFGGGFFFDDGFGGDFB@GGGFGGGGGGGGF=CCFGGAFGG9DFCEGGCFGGGGGGGGGGGGGGGGGGGGCCEGGGG:FGGGGGGGDCFFFFGG9>FGGFFDBF
@M04570:107:000000000-JN8T3:1:2107:22410:11104 1:N:0:CGTACTAG+TTCTAGCT
GCACAAGAAAGTCGAAGTATATATTTTACTCGATACAAACTATTTTTTTTGAGGATCCACTGTAATAATGAAAAAGATTTCTGCATATATACGCAAATCGGTCGATAATATCAAAATCCGATGAATCAGCCCAGGTCGACTTACTAACGGGATGTCCTAATACGTTACAAAATCGCATTTTAGCCAACGATCCAATCAGAGGAATAATTG
+
#NAME?
@M04570:107:000000000-JN8T3:1:2108:18939:6661 1:N:0:CGTACTAG+TTCTAGCT
TTCTAGCACAAGAAAGTCGAAGTATATATTTTACTCGATACAAACTATTTTTTTTTGAGGATCCACTGTAATAATGAAAAAGATTTCTGCATATATACGCAAATCGGTCGATAATATCAAAATCCGATGAATCAGCCCAGGTCGACTTACTAGCGGGATGTCCTAATACGTTACAAAATCGCATTTTAGCCAACGATCCAATCAGAGGAATAATT
+
CCCCCGFFGGFGGGFGGGGGGGGGGGGFGGGGGGGGGGFGGGGGGGGGGGFGGGGGGGGGGGGFGGGGGGGGGGGGG<FEEFFFGGGGGGGGGGGGGGGDGGGGGGGGGGGGGGGGGGGGGGGGGGGGGGGGGGGGFGEGGGGGGGGGGGGGFGGGGGGGGGGGGFGGGGGGGGGGGGGGGGGGGGGGCGGGFGGCGGGGGGGGGGGGGGGGGGG
@M04570:107:000000000-JN8T3:1:2108:27402:11166 1:N:0:CGTGCTAG+TTGTAGCT
CCTACGGGTGGCAGCAGTGGGGAATATTGCACAATGGGGGAAACCCTGATGCAGCAACGCCGCGTGAGTGATGACGGCCTTCGGGTTGTAAAACTCTGTCTTTGGGGACGATAATGACGGTACCCAAGGAGGAAGCCACGGCTAACTACGTGCCAGCAGCCGCGGTAATACGTAGGTGGCAAGCGTTGTCCGGATTTACTGGGCGTAAAGCGAGCGTAGGCGGTTATTTAAGTCTGAAGTGAAATCCCTCAGCTCAACT
+
BCCCCGGGGG5C;CFFGGGGGGGGGCFGGCEFGGGGGGCGFGFFGGGGGFGFGFGAFCFGGGGGGGFCGGFGFGGEFCGGGGFGGGEFGGGD<FF@F<?FFGG9EFFFCE@FFGGGGGEFGGEGF,<<<F@FCFFGGGGGGGGGGGFFFGFFFGFBFCGGGGGGFGGEFFFB,?BF?F7==CEGGG7:FFFFGGCGGGGFFGGGGGGEFG?EDEC9*;:*<CG*:*2+3<FGG+*<:CCFF99C+:CGF68<C7CF@F7
@M04570:107:000000000-JN8T3:1:2108:27849:12852 1:N:0:CGTACTAG+TTCTAGCT
CCTACGGGTGGCTGCAGTAGGGAATCTTCCACAATGGACGCAAGTCTGATGGAGCAACGCCGCGTGAGCGAAGCAGGGTTTCGGCTCGTAAAGCTCTGTTGGTGGTGAAGAAGGATAGAGGTAGTAACTGGCCTTTATTTGACGGTAATCACCCAGAAAGTCACGGCTAACTACGTGCCAGCAGCCGCGGTAATACGTAGGTGGCAAGCGTTGTCCGGATTTATTGGGCGTAAAGGGAGCGTAGGCGGATTGTTAAGTGGGATGTGAAATACCCG
+
CCCCCGGGGGFGF@6FG;-CF7@;;C;E,FFF,FEC<<@@F:6@@;,,,;6,6;CF,F7FGG7F+686,@F:++,C4+C<F9?C+FFGGG,+5C55,,C<EA?++8BFGFGG,BFEGGGGFGFGGGFGGGGGGFCE9FGGFFGGGG7FG,>3,,@FGEGGGGFFGGGGGGGGFFFGGGGGGGF>FGGGGGGGGGGGGGGGDFFGGG9@FGGGGGFFGGG>>FG2CEFGGGGGDFFDGFE3915:5*:C3E**<E?G7FC*;2*;:GGCC77:C4?
@M04570:107:000000000-JN8T3:1:2108:16228:16458 1:N:0:CGTACTAG+TTCTAGCT
GCTTGATAAAAAAAAAGTCCGATGAATCAGCCCAGGTCGTCTTACTAACGGGATGTCCTAATACGTTACAAAATCGCATTTTCGCCAACGATCCAATCACAGGAATAATT
+
95C5CF,CF,C,4@FGC9<?FFCGGGFBFCCFEFF=EFGGGGG9C5DFFGGCCFEGGFGFAFFGCFF<FGGGFGFCFEEGGG,3CEFGGGCCCEGGCCE,7,<:7FFCCB
@M04570:107:000000000-JN8T3:1:2109:13957:14370 1:N:0:CGTGCTAG+TTCTAGCT
TTTGTTGTGAAAGAAATCCAGCCGGCTAATACCTGGATGGGATGACGGTACCCAAAGAATAAGCACCGGCTAACTTCGTGCCAGCAGCCGCGGTAATACGAAGGGTGCAAGCGTTACTCGGAATTACTGGGCGTAAAGCGTGCGTAGGTGGTCGTTTAAGTCCGTTGTGAAAGCCCTGGGCTCAACCTGGGAAC
+
:B<,B<,4BA@AFGGG,5,C,>=>F+FFF3CFGFFG,,D7BFFFGCGGGFG9AFGFFGGFFFGGG>FGFGGGDGGGGEGGEGGGGGGGE*FEGGGG?EFD@FCGGFECFC?8EEEGCC98CG>FFFGGGGGGGDCEF9><<EGC;C=*:CFEGGGGGCGGFCCE54*(1?CCFGGCFFDE@CFCGGGFFFGF65
@M04570:107:000000000-JN8T3:1:2109:20853:23864 1:N:0:CGTACTAG+TTCTAGCT
TTCTAGCACAAGAAAGTCGAAGTATATATTTTACTCGATACAAACTATTTTTTTTTGAGGATCCACTGTAATAATGAAAGAGATTTCTGCATATATACGCAAATCGGTCGATAATATCAAAATCCGATGAATCAGCCCAGGTCGACTTACTAACGGGATGTCCTAATACGTTACAAAATCGCATTTTAGCCAACGATCCAATCAGAGGAATAATT
+
CCCCCGGCFFFGGGGGFFFG,@CFEGGGGFCFGF<FFFGGGGGFGF,EFAFGGEGGCFFFG8<F<CCFFF,FFGFG<FDEFGFGCEEFGA@F,<CFGFGGGGCFFFFGGGDGGGGGDFFGGFEFFGF@FFFG9FEFFFFGGGGEGGGGGGGGGGEGECCFFGGFEGGGAFG8FEFGGGFGGGGCGFFB@FGGGGGGC@ECGGG6FCB>DF7DFGG
@M04570:107:000000000-JN8T3:1:2112:10050:5532 1:N:0:CGTACTAG+TTCTATCT
TCTTTTGCTTGAAAAGAAAAAGGATGAGAGTAACTGTTCATCCCTTGACGGTATCTAACCAGAAAGCCACGGCTAAATACGTGCCAGCAGCCGCGGTAATACGTAGGTGGCAAGCGTTGTCCGGATTTATTGGGCGTAAAGCGAGCG
+
CFGA?FG<F,EF,FG,DE,EG7:=,A,?BFCGGF,BCF5@EGGFBEFEGGCFGGGGG9?FFF?F?A@,,A>F7FGG,5CCFGGCGG,+3DDF+>+CEGGA,@FFC>:?FG>FCFD151*4,;85CG*CF?C9,35?E7EGCC537DG
@M04570:107:000000000-JN8T3:1:2112:8765:6604 1:N:0:CGTACTAG+ATCTAGCT
ATGCTCTGTCTTTGTGGAAGATAATGACGGTACCCAAGGAGGAAGCCACGGCTAACTACGTGCCAGCAGCCGCGGTAATACGTAGGTGGCGAGCGTTATCCGGATTTACTGGGCGTAAAGGGAGCGTAGGTGGATATTTAAGTGGGATGTGAAATACCCGGTCTCAACCTGGGTGCTGCATTCCAAACTGG
+
C9FF,9E,E,9E?<5,4FFFFFFGD,?ECGGFGFGDCFFGGGGGGDFCFEGGGEFG9CBFGG<FFGG8BFFGGGGEDFFFGC:CFCGGGGGG5=EGGGGG+8FEGEEFCF<FFFGGDC@?FEG5>EE5CG9CF*<A9?CCFDG?FD=<E<CF*:CFG<C88/:*+3:C<CG*<C7CF?6+<<<<CGG?DGC
@M04570:107:000000000-JN8T3:1:2112:22122:9098 1:N:0:CGTACTAG+TTCTCGCT
CCTACGGGAGGCTGCAGTAGGGAATCTTCCACAATGGGCGCAAGCCTGAAGGAGCAACACCGCGTGA
+
CCCCCGGG6C9F@C@FG<,CFD<EE,CF-C<FC9EFDFF+@F+8@FCCE,,,,;CCCE,BFGEGEC@
@M04570:107:000000000-JN8T3:1:2113:25993:10401 1:N:0:CGTACTAG+TTCTAGCT
TTCTAGCACAAGAAAGTCGAAGTATATATTTTACTCGATACAAACTATTTTTTTTTGAGGATCCACTGTAATAATGAAAAAGATTTCTGCATATATACGCAAATCGGTCGATAATATCAAAATCCGATGAATCAGCCCAGGTCGACTTACTAACGGGATGTCCTAATACGTTACAAAATCGCATTTTAGCCAACGATCCAATCAGAGGAATAATT
+
CCCCCGGA9DDEFGGGGGGGGGFGGGGGGGGGGGGGGGGGGGGGGGGGGGGGGGGGGGGGGFGEGGGGGGFGGGGGGGGGGGGFGGGGGGGGGGGGGGGGGGGGFGGGGGGGGGGGGGGFGGGFGGGFGGGGGGGGEGGFGGGGEGGGDGGGGGGGGGGGGGGGGGGGGGGGGGGGGGGGGGGGGGGGFGGGGGGGGGEGGGFGGFGFEGGGGGG
@M04570:107:000000000-JN8T3:1:2113:25651:12015 1:N:0:CGTACTAG+TTCTAGCT
TTCTAGCACAAGAAAGTCGAAGTATATATTTTACTCGATACAAACTATTTTTTTTGAGGATCCACTGTAATAATGAAAAAGATTTCTGCATATATACGCAGATCGGTCGATAATATCAAAATCCGATGAATCAGCCCAGGTCGACTTACTAACGGGATGTCCTAATACGTTACAAAATCGCATTTTAGCCAACGATCCAATCAGAGGAATAATTG
+
CCCCCGGFFD)=CFFGFFGGGGEGGGGGGGGGGGGGGGGGGGGGGGGGGGGFGGGGGGGDCFFGGGFFGFGGGGGFGGGGGGGGGGGGGGGGGGGGGFGGGGGGGGGGGGGGGGGGGGGGGGGGGFGGGGGGGGGFFGGGGGGGGGGGGGGGGGGGGGGGGGGGGGGGGFGGGGGGGGFGG>EGGGGGGGGGGEGGGCCFFGFFGGGGGGGGGGG
@M04570:107:000000000-JN8T3:1:2113:12690:14827 1:N:0:CGTGCTAG+TTGTAGCT
TACGGGCGGCAGCAGTGGGGAATATTGCACAATGGGGGAAACCCTGATGCAGCAACGCCGCGTGAGTGATGACGGCCTTCGGATTGTAAAGCTCTGTCTTTGGGGACGATAATGACGGTACCTAAGGAGGAAGCCACGGCTAACTACGTGCCAGCAGCCGCGGTAATACGTAGGTGGCAAGCGTTGTCCGGATTTACTGGGCGTAAAGGGAGCGTAGGTGGATATTTAAGTGGGATGTGAAATACTCGGGCTTAACCTGGGTGCTGCATTCCAAACTGGATATCTAGAGTGCAGGAGA
+
A@CD:=+957FEGGFFGFFGGE<FGFFFGDGGGGGGGFCEGEFGGFGDGGFF<CF<@FE>CCCC??FEGCCD,8F+=?8EFC+BFEFGGG9FE<B,EFBFG,,:CCFE:CFGGGGFDDGGGG,EFCFGGGGGGGFGFFGCFGGGGGGGFG>EFGGGFGGEGGGEGFCCCFFFGGGGGGFCGGECEGGFFGGGGGGGGCFGGGGCGGGGGGGGGDC=CCFFF:C7CEFGGC+<CF8DE7CDFGFCG7A>ECCDFGFGC>EFGFG:*:<6FC>EC9C5AGF*+3/AFC7F9*645@F3DF
@M04570:107:000000000-JN8T3:1:2113:20221:18150 1:N:0:CGTACTAG+TTCTAGCT
GACCTGGGGGAATGAGAGGTAAAATACTGGTGTTCTTACTTGAAGCTGGAGACCAGAGGGTGATTTTTCTGGTGCCACTAGGTGACACTGTGGGTCCACTTTTTTGCGGAATGTCAGCTGGGCAGACTGCTCTCTCAGACGCAAGACTGGAAGAGAGATTAAAACACGATGGGCAAAAGAAATTAGGGCATGCAGGTATTTTACACTTCCATTTCTGGTTTCATCTGTTCCTCAGGCATAGGAGCTGAAGATAATTGAGAATTGGTTTTGTTTTTTCCTTCCTAGAAACTTAT
+
CCCCCGGGGF=FGGGDCFGGGGGGGGGGGGFGGEFFDFGGGGGGGGGGGDGECFCGGGGGGFFCFGGGGGGFGGGGGGGGGGGGGGGGGCFCFFGGGGDFGGGGGGGGGGGGGGGGCFFGFGGGGGGFGGGAF<FFFFGGGGGGGFFFGGGFGGGGGGFCFGGGGGGGGDFE@FFGGGFCCFFGFG9FCFGGDCFGGGGFGGGGGGF9EFCGCGCFCGGGGGGGGG9FFGGG9C?C?C,*>CFGGGGFFCEGGDGCGFGF7:FFFFGG8FGGGGGGFA<7<;?F6@FGGG?46
@M04570:107:000000000-JN8T3:1:2114:12974:19556 1:N:0:CGTACTAG+TTCTAGCT
TTCTAGCACAAGAAAGTCGAAGTATATATTTTACTCGATACAAACTATTTTTTTTTGAGGATCCACTGTAATAATGAAAAAGATTTCTGCATATATACGCAAATCGGTCGATAATATCAAAATCCGATGAATCAGCCCAGGTCGACTTACTAACGGGATGTCCTAATACGTTACAAAATCGCATTTTAGCCAACGATCCAATCAGAGGAATAATT
+
ACBC8FFF?F5CAF8FFGGGGGGGGGGFFGGGGGGFGGGFCEGGGFGGGGGGGGGGGGGGGGGGGGGGGGGGGGGGGEGGGGGGGGGGGGGGGGGGGGFFGGGGGGGGGGGDGGGGGGGGGGGGGGFCFGGGGGGGGGGGGGGGGGGGFFGGGGGDGGGGGGGGGGGGGGGGGGGGGGGGGGGGGGGGGFGGGGGGFGGGFGGGGFGGGGGGGGG
@M04570:107:000000000-JN8T3:1:2115:20205:11571 1:N:0:CGTACTAG+TTCTAGCT
TTCTAGCACAAGAAAGTCGAAGTATATATTTTACTCGATACAAACTATTTTTTTTGAGGATCCACTGTAATAATGAAAAAGATTTCTGCATATATACGCAAATCGGTCGATAATATCAAAATCCGATGAATCAGCCCAGGTCGACTTACTAACGGGATGTCCTAATACGTTACAAAATCGCATTTTAGCCAACGATCCAATCAGAGGAATAATTG
+
CCCCCFGGGFDFGGGGGGGGGGGGGGGGGGGGGGGGGGG8FGGGGGGGGGGGGGGGGGGGGGGGGGGGGAFGGGGGGGF<BFGGGGGGGGGGGGGGGGGGGGGGGGGGGGGGGGGGGGGGGGGGGGGGGGGGGGGGGGGGGGGGGGGGGGGGGGGGGGGGGGGGGGGGGGGGGGGGGGGGGGGGGGGGGGGGGGGGGGGGGGGGFFGFGGGGGGG
@M04570:107:000000000-JN8T3:1:2115:23806:14574 1:N:0:CGTACTAG+TTCTAGCT
GTAAAGTTAATACCTTTGCTCATTGACGTTACCCGCAGAAGAAGCACCGGCTAACTCCGTGCCAGCAGCCGCGGTAATACGGAGGGTGCAAGCGTTAATCGGAATTACTGGGCGTAAAGCGCACGCAGGCGGTTTGTTAAGTCAGATGTGAAATCCCCGGGCTCAACCTGGGAACTGCA
+
85ECGGD,AF5E,588,383,,3BDFFGGGGGGCC:+>C<:FFGFF@CFGGGGFCF:FFGFGGGGGGGFFFEGGEGCGGGG*FEGDFGCCGFGEGGC>GGGGGGGGG:EGGGGGGGGGGCGD5DEEGCCEGGE<5EEGFGF7C>FCFFGDFFF7C+9=ECG>>FFFDCFCFGFFFF<=F
@M04570:107:000000000-JN8T3:1:2116:24438:4462 1:N:0:CGTACTAG+TTGTAGCT
CCTACGGGTGGCTGCAGTGGGGAATATTGCACAATGGGGGAAACACTGATGCAGCAACGCCGCGTGAGTGATGACGGTCTTCGGATTGTAAAGCTCTGTCTTTAGGGATGATGATGACGGTACCTAAGGAGGAAGCCACGGCTAACTACGTGCCAGCAGACGCGGTAATACGTAGGTGGCAAGCGTTGTCCGGATTTACTGGGCGTAAAGGGAGCGTAGGTGGCTATTTAAGTGGGATGTGAAATACCCGGGCTTAA
+
CCCCCGGG6CAFE;6FGG<E9@@@<F<CACC,CCFFGGGE@@F,,6;E,EECFFG<@EFEF7CEFE7:EE,,6C,,+8CCCF<,8B+B5CF9FG,EG,EA9FGE5F,A,B,<,9E,,5+@F7FFAE@,4AF7CF<8BBFEDF=B,,@,=BCFF@FGGGF3>FGEG>FFCCF7?,@CBFF,2>15C:FEGCF*<C*<<;,?FFGE*18B*?FEDEED:;88<C**209CC9+<<CF=FGGGGCC@C:<?C*:=CC5<:
@M04570:107:000000000-JN8T3:1:2116:8963:6274 1:N:0:CGTCCTAG+ATCTAGCT
CCTACGGGAGGCTGCAGTCGGGAATATTGCACAATGGAGGAAACTCTGATGCAGCAACGCCGCGTGCGTGATGACGGTCTTCGGATTGTAAACT
+
CCCCCGGGGGFFCC@FGDEE:@@FFGG<FG,CF<FCC,C@@6CC,;EFF@FF9F8,6CB@FCG@FC,+6BC,C<E:CF,4?FFGEGEEFFEEA<
@M04570:107:000000000-JN8T3:1:2116:4144:6516 1:N:0:CGTACTAG+TTCTAGCT
CCTACGGGAGGCAGCAGTGGGGAATATTGCACAATGGGGGAAACCCTGATGCAGCAACGCCGCGCGAGTGATGACGGTCTTCGGATCGTAAAGCTCTGTCTTTGGGGAAGATAATGACGGTACCTAAGGAGGAAGCCACGGCTAACTACGTGCCAGCAGCCGCGGTAATACGTAGGTGGCAAGCGTTGTCCGGATTTACTGGGCGTAAAGCGAGCGTAGGCGGTTATTTAAGTGTGATGTGAAAGCCCCGGGCTTAACCTGGG
+
CCCCCGGGGG=FB@@FGGGGGGGCFGGGCGEFFFEFFGGF@FGGGGD<EFFCCCG<@FGGGGCG+8>:=DFGG9CFCF,8CAFCCB+8FF8FGFFF<EFFGEF,9CFGGEGGGGGEFGGGGGCG9?FFGCFGDG8DFFGEGE7+@<FF@CFGGGGGG:CFGGDFBCEFGCFG,C@C?FGG@FFCBFGGGGFEDGGGGD,<FFGCGGGGG7+:?>5:*;:>0:C/:*+3<7<EF+0<C?FF?CFG+*2;:55CCE*<C@CC@DF
@M04570:107:000000000-JN8T3:1:2116:7179:8510 1:N:0:CGTCCTAG+TTCTAGCT
CCTACGGGCGGCTGCAGTAGGGAATCTTCCGCAATGGGCGCAAGCCTGATGGAGCAACACCGCGTGAGTGAAGAAGGTTTTCGGATCGTAAAACTCTGTTGTTGGGGAAGAACAAGCGCAAGAGTAACTGCTTGCGCCGTGACGGTATCTAACCAGAAAGCCACGGCTAACTACGTGCCAGCAGCCGCGGTAATACGTAGGTGGCAAGCGTTATCCGGAATTATTGGGCGTAAAGCGCGCGCAGGCGGTCGCTTAGGTCTGATGTGAAAGCCTTCGGCTTAACCG
+
CCCCCGGG>C=F+@BFFGFGGGGFGFGGGG,FBFGGF,6C6@FG7CCFF,CE<FGGCF,BFGGGFECGEFF,CECEE,CFFGFF+BCFGG8FAFGGGGGGGGG,?7FFG>FGD33>,++3@FGGGGGGCF,F,,++@3+@CDFGEGG*D;@FGGGGGGGG,DFGGGGGGFGGCFGGGGGGGGGGGGGGGGGGGGGGGGGGGGGCGGGGFGEG5*CFGGG*;FGE<CEGGGGEGGGGG5CCEEGDGGGGG5*1;FE@=<DGGGFFFGGGDGGG6+<FCEB82CGGG
@M04570:107:000000000-JN8T3:1:2117:27655:10912 1:N:0:CGTACTAG+TTCTAGCT
AGGATGAACGTTTTCGGATTGTAAACTCCTTTTGTTATAGAAGATAACGACGGTATCTAACGAATAAGCACCGGCTAACTACGTGCCAGCAGCCGCGGTAATACGTAGGGTGCGAGCGTTAATCGGAATTACTGGGCGTAAAGCGTGCGCAGGCGGGTGGGTAAGACAGGTGTGAAATCTCCGAGCTTAAATTGGGAACTGCACTTGTGACTGCTCAACTAGA
+
8C=@D=,E,:DCF:,>F,B,=CD,5E,9,,CFEEE8D,5A<?<EFCG9+F:CCEGFDFEAAFEGCCGGFGFGGGDG:FGGFCF<,D+<7DGGGCFC*@B<<F9<:DFDE>DEGGGEGGFGGFGF7CCF7FC;FEGF7@FF@F9CC:CCEECG>EGG*:*?>EGGDFGG*A:8CE+<+A:+3@EEEDC?:*+<9F?5C45AFC>FF?FGFE?>G6C<<>89<?F
@M04570:107:000000000-JN8T3:1:2118:1776:12967 1:N:0:CGTACTAG+ATCTAGCT
CCTACGGGTGGCAGCAGTGGGGAATATTGCACAATGGGGGAAACCCTGATGCAGCAACGCCGCGTGAGTGATGACGGTCTTCGGATCGTAAAGCTCTGTCTTTGGGGACGATAATGACGGTACCCAAGGAGGAAGCCACGGCTAACTACGTGCCAGCAGCCGCGGTAATACGTAGGTGGCAAGCGTTGTCCGGATTTACTGGGCGCAAAGGGAGCGTAGGCGGAT
+
CCCCCGGGE>AE6@8CFF@FGDB@E<EG9DFFDCF,6E@@C@A<FFCEACAF<CEG@FCFGFCF>>=FCFFFGG9@E,BCFGGG,C=FGGGGAFFGFGGGAG9?,BFE+CG:FG<<FC@@>D+C:,=<DC<+3D88B,>FFECCFGC9FEFC<FBC<F:,<FG7BFCEGGGFCFF@;,1<:AFGG<FEF?FE78:=BB,7<F:8C5:::<68EEC5/:?C9CGGG
@M04570:107:000000000-JN8T3:1:2118:20198:14198 1:N:0:CGTACTAG+TTCTAGCT
TTCTAGCACAAGAAAGTCGAAGTATATATTTTACTCGATACAAACTATTTTTTTTTGAGGATCCACTGTAATAATGAAAAAGATTTCTGCATATATACGCAAATCGGTCGATAATATCAAAATCCGATGAATCAGCCCAGGTCGACTTACTAACGGGATGTCCTAATACGTTACAAAATCGCATTTTAGCCAACGATCCAATCAGAGGAATAATT
+
CCCCCGGGFFFEEDFGGGGGCGGGGGGGGGGGGGGGGGGGGGGGGGGGGGGGGGGGGGGGGGGGGGGGGGGGGGGGGGGGGGGGGGGGGGGGGFGGGGGGGGDGGGGGGGGGGGGGGGGGGGGGGGGGEGGGFGGGGGGGGGGGGGGGGGGGGGGGGGGGGGGGGFFGGGGGGGGGGGFGCGGGGGGGGGGGGGGGGFGGGGGGGGDGGGGGGGG

## Sheet: 102
102
@M04570:107:000000000-JN8T3:1:1101:14636:1319 1:N:0:AGGCAGAA+TTCTAGCT
TTCTAGCACAAGAAAGTCGAAGTATATATTTTATTCGATACAAACTCTTTTTTCTTGAGGATCCACTGTAATAATGAGAAAGATTTCTGCATATATGCACAAATCGGTCGATAATATCAAAATCCGACGAATCTGCCCAGGTGGACTTACTAATAGGATGCCCAATGCGTTACAAAATTTCACTTTAGCCAATGATCCAATCAGAGGAATAATTG
+
CCCCCFFCCFFE<EEEEFGGFFFFGGGFFGGGGGGAFFF<FFGGGGEGGGCFCFGGGFGGG8FC@FFGGCGGCGEFEEF,CFFCFGGGCGGDGGGGCF@EGFGGCGGFFEGEFGGEFGAFGGGFCCGGG:=FFFFGGGFEF=<F<EAEEDGGGGGG@FFGGGGGFGGDFFECE<FECFFFGDF3EFAAFG?FD8EE==FGGGGFEF:DFFGFCFF
@M04570:107:000000000-JN8T3:1:1101:19992:1346 1:N:0:AGGCAGAA+TTCTAGCT
TTCTAGCACAAGAAAGTCGAAGTATATATTTTATTCGATACAAACTCTTTTTTCTTGAGGATCCACTGTAATAATGAGAAAGATTTCTGCATATATGCACAAATCGGTCGATAATATCAAAATCCGACGAATCTGCCCAGGTGGACTTACTAATAGGATGCCCAATGCGTTACAAAATTTCACTTTAGCCAATGATCCAATCAGAGGAATAATT
+
CCCCCGGGGFDFDFGGGGGGGGGGGGGGGGGGGGGGGGGGGGGGGGGGGGGGGGGGGGGGGGGGGGGGGGGGGGGGGGG<FGGGGGGGGGGGGGGGGGGGGGGGGGGGGGGGGGGGGGGGGGGGGGGGGGEGGGGGGGGGGGGGFGGGGGGGGGGGGGGGGGGGGGFGGGGGGGGGGGGGGGGGGGF@FGGGGGGGGGGGGGE76BCC6DGBFG
@M04570:107:000000000-JN8T3:1:1101:20743:2989 1:N:0:AGGCAGAA+TTCTAGCT
TTCTAGCACAAGAAAGTCGAAGTATATATTTTATTCGATACAAACTCTTTTTTCTTGAGGATCCACTGTAATAATGAGAAAGATTTCTGCATATATGCACAAATCGGTCGATAATATCAAAATCCGACGAATCTGCCCAGGTGGACTTACTAATAGGATGCCCAATGCGTTACAAAATTTCACTTTAGCCAATGATCCAATCAGAGGAATAATTG
+
CCCCCGGGGFFGGGGGGGGGGGFGGGGGGGGGGGGGGGGGGGGGGGGGGGGGGGGGGGGGGGGGGGGGGGGGGGGGGGGCFGGGGGGGGGGGGGGGGGGGGGGGGGGGGGGGGGGGGGGGGGGGGGGGGGGGGGGGGGGGGGGGGGGGGGGGGGGGGGGGGGGGGGGGGGGGGGGDGGGGGGGGGGGFGFGGGGGFGGGGGFFGFFGGGGGGGGD
@M04570:107:000000000-JN8T3:1:1101:12475:3036 1:N:0:AGGCAGAA+TTCTAGCT
TTCTAGCACAAGAAAGTCGAAGTATATATTTTATTCGATACAAACTCTTTTTTCTTGAGGATCCACTGTAATAATGAGAAAGATTTCTGCATATATGCACAAATCGGTCGATAATATCAAAATCCGACGAATCTGCCCAGGTGGACTTACTAATAGGATGCCCAATGCGTTACAAAATTTCACTTTAGCCAATGATCCAATCAGAGGAATAATTG
+
CCCCCGGCFFBFFGGGGGGGGGGGGGGGGGGGGGGGGGGGGGGGGGGGGGGGGGGGGGGGGGGGGGGGGGGGGGGGGGGGGGGGGGGGGGGGGGGGGGGGGGGGFGGGGGGGGGGGGGGGGGGGGGGGGGGGGGGGGGGGGGGGGGGGGGGGGGGGGGGGGGGGGGGGGEGGGGGGGGGGGGGGGGGGGGGGGGGEFGFGGEGGGGGGGGGGGGG
@M04570:107:000000000-JN8T3:1:1101:21233:4304 1:N:0:AGGCAGAA+TTCTAGCT
TTCTAGCACAAGAAAGTCGAAGTATATATTTTATTCGATACAAACTCTTTTTTCTTGAGGATCCACTGTAATAATGAGAAAGATTTCTGCATATATGCACAAATCGGTCGATAATATCAAAATCCGACGAATCTGCCCAGGTGGACTTACTAATAGGATGCCCAATGCGTTACAAAATTTCACTTTAGCCAATGATCCAATCAGAGGAATAATTG
+
CCCCCGGGFFFGGGGGGGGGGGGGGGGGGGGGGGGGGGGGGGGGGGGGGGGGGGGGGGGGGGGGGGGGGGGGGGGGGGGAFGGGGGGGGGGGGGGGGGGGGGGGGGGGGGGGGGGGFGGGGGGGGGGGGGGGGGGGGGGGGGGGGGGGGGGGFGGGGGGGGGGGGGGGGGGGGGGGFGGGGGGGGGGGGGGGGGGGGGGGGGGGGGGGGGGGGGG
@M04570:107:000000000-JN8T3:1:1101:11636:4736 1:N:0:AGGCAGAA+TTCTAGCT
TCTAGCACAAGAAAGTCGAAGTATATATTTTATTCGATACAAACTCTTTTTTCTTGAGGATCCACTGTAATAATGAGAAAGATTTCTGCATATATGCACAAATCGGTCGATAATATCAAAATCCGACGAATCTGCCCAGGTGGACTTACTAATAGGATGCCCAATGCGTTACAAAATTTCACTTTAGCCAATGATCCAATCAGAGGAATAATTGG
+
CCCCGGCDFBFFFFGGGGDFF<FDGGGGFGGGGGGGGGGGGGGGDEGFFFFCDCFGGGGG<F8FGGGGGGFFEGGGGGGGGGFGGGFGGFGGCFGGGGGGGGFGFDGGGGGGGGGGGGGGGGCFGGGCGGDGGGGGGGGGGCFGGGGGGGGGGGGGFEGGGCGGGGGGFEBEDGGGGGGGGGDGGGAEGGGGGGGGGGGGGGFGGGGGFGGGGG?
@M04570:107:000000000-JN8T3:1:1101:14493:5187 1:N:0:AGGCAGAA+TTCTAGCT
TTCTAGCACAAGAAAGTCGAAGTATATATTTTATTCGATACAAACTCTTTTTTCTTGAGGATCCACTGTAATAATGAGAAAGATTTCTGCATATATGCACAAATCGGTCGATAATATCAAAATCCGACGAATCTGCCCAGGTGGACTTACTAATAGGATGCCCAATGCGTTACAAAATTTCACTTTAGCCAATGATCCAATCAGAGGAATAATTG
+
CCCCCGGFFFFFGGGGGGGG<FFGGGGFGGGGGGGGGFG8FFGGGGGGGGFGGGGGFGGGGGGGGGGGGGGGGGGGGGCEGGGGGGAFGGGGGGGGGGGGGGGGGGGGGGGGFGGGGGGGGGGGGGGGGGGGGGGGGFGGGGGGGGGGGFFEGGGFFGGGGGGGGGGGGGGGGGFGGGGGGGGGGGGFGGGGGDGGGGGGGGGG9FFGFFFGGCF
@M04570:107:000000000-JN8T3:1:1101:12765:5276 1:N:0:AGGCAGAA+TTCTAGCT
TTCTAGCACAAGAAAGTCGAAGTATATATTTTATTCGATACAAACTCTTTTTTCTTGAGGATCCACTGTAATAATGAGAAAGATTTCTGCGTATATGCACAAATCGGTCGATAATATCAAAATCCGACGAATCTGCCCAGGTGGACTTACTAATAGGATGCCCAATGCGTTACAAAATTTCACTTTAGCCAATGATCCAATCAGAGGAATAATTG
+
CCCCCGGFG?)=CE<6EFGEFGGE<@FGGGGGGGGGGEFDGGGFGEF@FFGCEGFGGGGCEFGGDGGGGGGGFGGGGGGGGG8FFFGGEFFGDCCBFFDFGG8FGC,FFGEGFF<CFGGFGGGGGGGG:FCFGGGGGGGFFGFGGGDGGGGGCEFFGGFGGGGGGGGGGGGGGGGGGGFFGGGGGGGFGGGGGCFFGGGGFGGACFGFFGFFDGG
@M04570:107:000000000-JN8T3:1:1101:15354:5707 1:N:0:AGGCAGAA+TTCTAGCT
TTCTAGCACAAGAAAGTCGAAGTATATATTTTATTCGATACAAACTCTTTTTTCTTGAGGATCCACTGTAATAATGAGAAAGATTTCTGCATATATGCACAAATCGGTCGATAATATCAAAATCCGACGAATCTGCCCAGGTGGACTTACTAATAGGATGCCCAATGCGTTACAAAATTTCACTTTAGCCAATGATCCAATCAGAGGAATAATTG
+
CCCCCGGAEBDEEACFEGGGGGFGGGGAFGGGGGGGGGEDFGGGGGDFFGFFGDGGGGGGGFGEAFFEFDGGGGGGC<C,CCFGFGGGFGGCGGGGGGEEGGEFGGGGGFGGGGGGGGGGGGGGGGGGGGGGGGGGFGGGGGFGGGFGGGGFGGGFFFGGGGGFGGGGGFGGGFGGGGGGGGGGGGGGGGFG?DEFGGFFGFFFGGGGGGGGFGG
@M04570:107:000000000-JN8T3:1:1101:13209:6056 1:N:0:AGGCAGAA+TTCTAGCT
TTCTAGCACAAGAAAGTCGAAGTATATATTTTATTCGATACAAACTCTTTTTTCTTGAGGATCCACTGTAATAATGAGAAAGATTTCTGCATATATGCACAAATCGGTCGATAATATCAAAATCCGACGAATCTGCCCAGGTGGACTTACTAATAGGATGCCCAATGCGTTACAAAATTTCACTTTAGCCAATGATCCAATCAGAGGAATAATTG
+
CCCCCGGFGFBFFGGGGGGGGGFGGGGEGGGGGGGGGGGFGGGGGGGGGGFGGGGGGGGGGGGGGGGGGGGGGGGGGGGGGGGGGGGGGGGGGGGGCGGGGFFGGGGGGGGGGGGGGGGFEFGGGGGGGGGGGGFGGGGGGGGGGGGGGGGGDGGGGFFGGGGFGGGGGFEGGG9FGGGGGGGGGGE;FGGGGGGGGGGGGGGGFGGFFF9EGGG
@M04570:107:000000000-JN8T3:1:1101:18870:6121 1:N:0:AGGCAGAA+TTCTAGCT
TTCTAGCACAAGAAAGTCGAAGTATATATTTTATTCGATACAAACTCTTTTTTCTTGAGGATCCACTGTAATAATGAGAAAGATTTCTGCATATATGCACAAATCGGTCGATAATATCAAAATCCGACGAATCTGCCCAGGTGGACTTACTAATAGGATGCCCAATGCGTTACAAAATTTCACTTTAGCCAATGATCCAATCAGAGGAATAATTG
+
CCCCCGGGGFFFFGGGGGGGGGFGGGGFGGGGGGGGGGGCFFFFGGGGGGGGGGGGFGGGGGGGGGGGGEGGEGGGFAFA@EDGGGGGGGFGFGGGGGGGG?FGGGGGGGGGGFFGGGGGGGGGGGGGGGBFGGGGGGGGGGGGGGGGGGGGFGGGGCGGGGGGFGGGEGGGGGGG@FGGGGGGGGGEFGGGGGGGGGGGGGCGGGGFDGFCGGF
@M04570:107:000000000-JN8T3:1:1101:6180:6714 1:N:0:AGGCAGAA+TTCTAGCT
TTCTAGCACAAGAAAGTCGAAGTATATATTTTATTCGATACAAACTCTTTTTTCTTGAGGATCCACTGTAATAATGAGAAAGATTTCTGCATATATGCACAAATCGGTCGATAATATCAAAATCCGACGAATCTGCCCAGGTGGACTTACTAATAGGATGCCCAATGCGTTACAAAATTTCACTTTAGCCAATGATCCAATCAGAGGAATAATTG
+
CCCCCGGFCB5CFE<@FFEFFFEGGGGEEGGGGGGGGGGGGGGCFFGGGGGGGGGGGGGGGGGGGGGGGGGGFGGGGGGGGGGGGGGGGGGGGGGGGGFFGGFFGGGGGGGGGGGGGGGGGGFFCFGGGGGGGGGGGFGGGFGGGFFGGGGG9FGGCEFGGGGCFGGGGFGEGGGGGGFGGFFFFGGGGGEGGGGGGGGDGGGGCCGCFFCFFGF
@M04570:107:000000000-JN8T3:1:1101:26158:6857 1:N:0:AGGCAGAA+TTCTAGCT
TTCTAGCACAAGAAAGTCGAAGTATATATTTTATTCGATACAAACTCTTTTTTCTTGAGGATCCACTGTAATAATGAGAAAGATTTCTGCATATATGCACAAATCGGTCGATAATATCAAAATCCGACGAATCTGCCCAGGTGGACTTACTAATAGGATGCCCAATGCGTTACAAAATTTCACTTTAGCCAATGATCCAATCAGAGGAATAATTG
+
CCCCCGGGGFFFGGGGGGGGGGGGGGGGGGGGGGGGGGG8FGGGGGGGGGGGGGGGGGGGGGGGGGGGGGGGGGGGGGGGGGGGGGGGGGGGGGGGGGGGGGGGGGGGGGGGGGGGGGGGGGGGGGGGGGGGGGGGGGGGGGGGGGGGGGGGGGGGGGGGGGGGGGGGGGGGGGGGFGGGGGGGGGGGGGGGGGGGGGGGGGGGGGGGGGGGGGG
@M04570:107:000000000-JN8T3:1:1101:13233:6992 1:N:0:AGGCAGAA+TTCTAGCT
TTCTAGCACAAGAAAGTCGAAGTATATATTTTATTCGATACAAACTCTTTTTTCTTGAGGATCCACTGTAATAATGAGAAAGATTTCTGCATATATGCACAAATCGGTCGATAATATCAAAATCCGACGAATCTGCCCAGGTGGACTTACTAATAGGATGCCCAATGCGTTACAAAATTTCACTTTAGCCAATGATCCAATCAGAGGAATAATTG
+
CCCCCGGFFFBFFGGGGGGGGGGGGGGAGGGGGGGGGGGGGGGGGGGGGGGGGGGGGGGGGGGGGGGGGGGGGGGGGGGCFFGGGGGGGGGGGGGGGGGGGGGGGGGGGGGGGGGGGGGGGGGGGGGGGGGGGGGGGGGGGGGGGGGGGGGGGGGGGGGGGGGGGGGGGGGGGGGGGGGGGGGGGGGGGGGGGGFGGGGGGGGGGGGGGGGGGGG
@M04570:107:000000000-JN8T3:1:1101:5154:7043 1:N:0:AGGCAGAA+TTCTAGCT
TTCTAGCACAAGAAAGTCGAAGTATATATTTTATTCGATACAAACTCTTTTTTCTTGAGGATCCACTGTAATAATGAGAAAGATTTCTGCATATATGCACAAATCGGTCGATAATATCAAAATCCGACGAATCTGCCCAGGTGGACTTACTAATAGGATGCCCAATGCGTTACAAAATTTCACTTTAGCCAATGATCCAATCAGAGGAATAATTG
+
CCCCCGGAD?DE@EFFCFGGFGGGGGGFFEGGFFGGGGFFGGG9FFGGGGGGGGFAFFGGFEFD@FFFFFGGFFFGGGGEGFGEDGGGGGGFGGGGGGAFGDGFFFG@FGGGGGGGGGGGGGGGGGGFGGGGCFGGGGGGGGGGGGGGGGGGGGGGGGGGGFGGGG?FGEGCEGGGGGGGGGGGGGGGFFGGGGGGFGGGGGGGFGGGGGGGGGF
@M04570:107:000000000-JN8T3:1:1101:15784:7290 1:N:0:AGGCAGAA+TTCTAGCT
TTCTAGCACAAGAAAGTCGAAGTATATATTTTATTCGATACAAACTCTTTTTTCTTGAGGATCCACTGTAATAATGAGAAAGATTTCTGCATATATGCACAAATCGGTCGATAATATCAAAATCCGACGAATCTGCCCAGGTGGACTTACTAATAGGATGCCCAATGCGTTACAAAATTTCACTTTAGCCAATGATCCAATCAGAGGAATAATTG
+
CCCCCGGGGFFFGGGGGGGGGGGGGGGGGGGGGGGGGGGGGGGGGGGGGGGGGGGGGGGGGGGGGGGGGGGGGGGGGGGDFFGGGGGGGGGGGGGGGGGGGGGGGGGGGGGGGGGGGGGGGGGGGGGGGGGGGGGGGGGGGGGGGGGGGGGGGGGGGGGGGGGGGGGGGGGGGGGGGGGGGGGGGGGGGGGGGGGGGGGGGGGGGGGGGGGGGGG
@M04570:107:000000000-JN8T3:1:1101:20139:7618 1:N:0:AGGCAGAA+TTCTAGCT
TTCTAGCACAAGAAAGTCGAAGTATATATTTTATTCGATACAAACTCTTTTTTCTTGAGGATCCACTGTAATAATGAGAAAGATTTCTGCATATATGCACAAATCGGTCGATAATATCAAAATCCGACGAATCTGCCCAGGTGGACTTACTAATAGGATGCCCAATGCGTTACAAAATTTCACTTTAGCCAATGATCCAATCAGAGGAATAATTG
+
CCCCCGGGGFF@FGGGGGGGGGFGGGGFGGGGGGGGGGGGGGGGGGGGGGGGGGGGGGGC<FGGGGGGGFGGGGGGGDFGGGGGGGGGGGGGGGGGGGGGGGFGGGGGGGGGGGGGFGGGGGGGGGGGGGGGGGGGGGGGGGGGGGGGGGGGGGGGGCGGGGGGGGGGGGGCGGGGGGFFFGGGGGGCFGGGGGGGGGGGFGGCFGGGGGGGGGG
@M04570:107:000000000-JN8T3:1:1101:15943:8304 1:N:0:AGGCAGAA+TTCTAGCT
TTCTAGCACAAGAAAGTCGAAGTATATATTTGATTCGATACAAACTCTTTTTTCTTGAGGATCAACTGAAATAATGAGAAAGATTTCTGCATATATGCACAAATCGGTCGATAATATCAAAATCCGACGAATCTGCCCAGGTGGACTTACTAATAGGATGCCCAATGCGTTACAAAATTTCACTTTAGCCAATGATCCAATCAGAGGAATAATTG
+
CCCCCGGGGFFFGGGGGGGGCC9ECDEF,6,,C,C,B6F67@E6E@ECGG,F:FC<66C,;;66;E<E,,;;,CC<,9,9FE,,CECEFAFG<E@EBF<@CBEA@FF664F=FGFGCFGGGGGGGGGGGGGGGGGGGGGGGGGGGGGGGGGGGGGGGGGGGGGGGGGGGGGGGGGGGGGGGGGGGGGGGGGGGFGGGGGGGGGGGGGGGGGGGGG
@M04570:107:000000000-JN8T3:1:1101:20005:8446 1:N:0:AGGCAGAA+TTCTAGCT
TTCTAGCACAAGAAAGTCGAAGTATATATTTTATTCGATACAAACTCTTTTTTCTTGAGGATCCACTGTAATAATGAGAAAGATTTCTGCATATATGCACAAATCGGTCGATAATATCAAAATCCGTCGAATCTGCCCAGGTGGACTTACTAATAGGATGCCCAACGCGTTACAAAATTTCACTTTAGCCAATGATCCAATCAGAGGAATAATTG
+
CCCCCGGGGFFFFGGGGGGGGGGGGGGFGGGGGGGGGGGGGGGGGGGGGGGGGGGGGGGGGGGGGGGGGAFGFGGGGAFAGFGGGGGGGGGGGGGGGGGGGGGGGGGGGGGGGGGGGGGGGGGGGGGGGGGGGGGGGGGGGGGGGGGGGGGGGGGGGGGGGFGGGGDGGGGGGGGGGGGGGGGGGGGGGGGGGGGGGGGGGGGGGGGGGGGGGGG
@M04570:107:000000000-JN8T3:1:1101:6963:9128 1:N:0:AGGCAGAA+TTCTAGCT
TTCTAGCACAAGAAAGTCGAAGTATATATTTTATTCGATACAAACTCTTTTTTCTTGAGGATCCACTGTAATAATGAGAAAGATTTCTGCATATATGCACAAATCGGTCGATAATATCAAAATCCGACGAATCTGCCCAGGTGGACTTACTAATAGGATGCCCAATGCGTTACAAAATTTCACTTTAGCCAATGATCCAATCAGAGGAATAATTG
+
CCCCCGGFFF5CCFFGGGGGGGGGGGGGGGGGGGGGGGGGGGGGGGGGGGGGGGGGDGGGGGGGFFFGGGGGGGGGGGGGGGGGGGGGGGGGGGGGGGGGGGGGGGGGGGGGEGGGCFGGGGGGGGGGGGGGGGGGGGGGGGGGGGGGGGGGGGGGGFGGGGGGGGGGGGGGGGGGGGGGGGGGGGGGGGGGGGGGGGGGGGGGGGGDFGGGGGG
@M04570:107:000000000-JN8T3:1:1101:21028:9676 1:N:0:AGGCAGAA+TTCTAGCT
TTCTAGCACAAGAAAGTCGAAGTATATATTTGATTCGATACAAACTCTTTTTTCTTGAGGATCCACTGTCATAATGAGAAAGATTTCTGCATATATGCACAAATCGGTCGATAATATCAAAATCCGACGAATCTGCCCAGGTGGACTTACTAATAGGATGCCCAATGCGTTACAAAATTTCACTTTAGCCAATGATCCAATCAGAGGAATAATTG
+
CCCCCGGGGFFFGGGGGGGGEB9E<6CF,C6,CCF9@,E,+C@,;;@@FG,F@F<6,,;,6,6,,CCC,,6<,C6F,6@,6C,,CC@CF9FGAF@B@FECEA@@@@F@BFFCFGFGEGGGGGGGGGGGGGGGGGGGGGGGGGFGGGGGGGGGGGGGGFGGGGGFGGGGGGGGGGGGFGGGGGGGGGG=FFGGGGGGGGGGGGGGGGGGGGGGGGF
@M04570:107:000000000-JN8T3:1:1101:20913:9898 1:N:0:AGGCAGAA+TTCTAGCT
TTCTAGCACAAGAAAGTCGAAGTATATATTTTATTCGATACAAACTCTTTTTTCTTGAGGATCCACCGTAATAATGAGAAAGATTTCTGCATATATGCACAAATCGGTCGATAATATCAAAATCCGACGAATCTGCCCAGGTGGACTTACTAATAGGATGCCCAATGCGTTACAAAATTTCACTTTAGCCAATGATCCAATCAGAGGAATAATTG
+
CCCCCGGGGFFFFGGGGGGGGGFGGGGGGGGGGGGGGGGGGGGGGGGGGGGGGGGGGGGGGGGGGGGGGCGGGGGGGCGFGGGGGGGGGGGGGGGGGGGGGGGGGGGGGGGGGGGGGGGGGGGGGGGGGGGGGGGGGGGGGGGGGGGGGGGGGGGGGCFGGGGGGGGGGGGGGGGGGGGGGFGGGGGGGGGGGGGGGGGGGGGGGGGGGGGGGGG
@M04570:107:000000000-JN8T3:1:1101:27339:10137 1:N:0:AGGCAGAA+TTCTAGCT
TTCTAGCACAAGAAAGTCGAAGTATATATTTTATTCGATACAAACTCTTTTTTCTTGAGGATCCACTGTAATAATGAGAAAGATTTCTGCATATATGCACAAATCGGTCGATAATATCAAAATCCGACGAATCTGCCCAGGTGGACTTACTAACAGGATGCCCAATGCGTTACAAAATTTCACTTTAGCCAATGATCCAATCAGAGGAATAATTG
+
CCCCCGGGGFFFGGGGGGGGFGGGGGGGGGGGGGGGGGGGGGGGGGGGGGGGGGGGGGGGGGGGGGGGGGGGGGGGGGGGGGGGGGGGGGGGGGGGGGGGGGGGGGGGGGGGGGGGGGGGGGGGGGGGGGGGGGGGGGGGGGGGGGGGGGGGGGGGGGGGGGGGGGGGGGGGGGGGGGGGGGGGGGGGGGGGGGGGGGGGGGGGGGGGGGGGGGG
@M04570:107:000000000-JN8T3:1:1101:20708:10684 1:N:0:AGGCAGAA+TTCTAGCT
TTCTAGCACAAGAAAGTCGAAGTATATATTTTATTCGATACAAACTCTTTTTTCTTGAGGATCCACTGTAATAATGAGAAAGATTTCTGCATATATGCACAAATCGGTCGATAATATCAAAATCCGACGAATCTGCCCAGGTGGACTTACTAATAGGATGCCCAATGCGTTACAAAATTTCACTTTAGCCAATGATCCAATCAGAGGAATAATTG
+
CCCCCGGGGFFGGGGGGGGGGGFGGGGGGGGGGGGGGGGFGGGGGGGGGGGGGGGGGGGGGGGGGGGGGGGGGGGGGGGFGGGGGGGGGGGGGGGGGGGGGGGGGGGGGGGGGGGGGGGGGGGGGGGGGGGGGGGGGGGGGGGGGGGGGGGGGGGGGGGGGGGGGGGGGGGGGGGGGGGGGGGGGGGGFGGGGGGGGGGGGGGGCGGGFFGGGGG
@M04570:107:000000000-JN8T3:1:1101:26742:11267 1:N:0:AGGCAGAA+TTCTAGCT
TTCTAGCACAAGAAAGTCGAAGTATATATTTTATTCGATACAAACTCTTTTTTCTTGAGGATCCACTGTAATAATGAGAAAGATTTCTGCATATATGCACAAATCGGTCGATAATATCAAAATCCGACGAATCTGCCCAGGTGGACTTACTAATAGGATGCCCAATGCGTTACAAAATTTCACTTTAGCCAATGATCCAATCAGAGGAATAATTG
+
CCCCCGGGFFFFGGGGGGGGGGGGGGGGGGGGGGGGGGGGGGGGGGGGGGGGGGGGGGGGGGGGGGGGGGGGGGGGGGGFGGGGGGGGGGGGGGGGGGGGGGGGGGGGGGGGGGGGGGGGGGGGGGGGGGGGGGGGGGGGGGGGGGGGGGGGGGGGGGGGGGGGGGGGGGGGGGGGGGGGGGGGGGGFGGGGGGGGGGGGGGGGGGGGFGGGGGG
@M04570:107:000000000-JN8T3:1:1101:14038:11697 1:N:0:AGGCAGAA+TTCTAGCT
TTCTAGCACAAGAAAGTCGAAGTATATATTTTATTCGATACAAACTCTTTTTTCTTGAGGATCCACTGTAATAATGAGAAAGATTTCTACATATATGCACAAATCGGTCGATAATATCAAAATCCGACGAATCTGCCCAGGTGGACTTACTAATAGGATGCCCAATGCGTTACAAAATTTCACTTTAGCCAATGATCCAATCAGAGGAATAATTG
+
CCCCCGGGGFDFGGGGGGGGFGFGGGGGGGGGGGGGGGGGGGGGGGGGGGGGGGGGGGGGGGGGGGGGGGGGGGGGGGGGGGGGGGGGGGGGGGGGGGGGGGGGGGGGGGGGGGGGGGGGGGGGGGGGGGGGGGGGGGGGGGGGGGGGGGGGGGGGGGGGGGGGGGGGGGGGGGGCFGGGGGGGGGGGGGGGGGGGGGGGGGGGGGGGGGGGGGG
@M04570:107:000000000-JN8T3:1:1101:17981:12086 1:N:0:AGGCAGAA+TTCTAGCT
TTCTAGCACAAGAAAGTCGAAGTATATATTTTATTCGATACAAACTCTTTTCTCTTGAGGATCCACTGTAATAATGAGAAAGATTTCTGCATATATGCACAAATCGGTCGATAATATCAAAATCCGACGAATCTGCCCAGGTGGACTTACTAATAGGATGCCCAATGCGTTACAAAATTTCACTTTAGCCAATGATCCAATCAGAGGAATAATTG
+
CCCCCGGGGFFGGGGGGGGGGGGGGGGGGGGGGGGGGGGGGGGGGGGGGGGGGGGGGGGGGGGGGGGGGGGGGGGGGGGGGGGGGGGGGGGGGGGGGGGGGGGGGGGGGGGGGGGGGGGGGGGGGGGGGGGGGGGGGGGGGGGGGGGGGGGGGGGGGGGGGGGGGGGGGGGGGGGGGGGGGGGGGGGGGGGGGGGGGGGGGGGGGGGGGGGGGGG
@M04570:107:000000000-JN8T3:1:1101:15061:12113 1:N:0:AGGCAGAA+TTCTAGCT
TTCTAGCACAAGAAAGTCGAAGTATATATTTTATTCGATACAAACTCTTTTTTCTTGAGGATCCACTGTAATAATGAGAAAGATTTCTGCATATATGCACAAATCGGTCGATAATATCAAAATCCGACGAATCTGCCCAGGTGGACTTACTAATAGGATGCCCAATGCGTTACAAAATTTCACTTTAGCCAATGATCCAATCAGAGGAATAATTG
+
CCCCCGGGFFDFFGGGGGGGGGGGGGGGGGGGGGGGGGGGGGGGGGGGGGGGGGGGGGGGGGGGGGGGGGGGGGGGGGGGGGGGGGGGGGGGGGGGGGGGGGGGGGGGGGGGGGGGGGGGGGGGGGGGGGGGGGGGGGGGGGGGGGGGGGGGGGGGGGGGGGGGGGGGGGGGGGGGGGGGGGGGGGGGGGGGGGGFGGGGGGGGGGGGGGGGGGG
@M04570:107:000000000-JN8T3:1:1101:10696:12230 1:N:0:AGGCAGAA+TTCTAGCT
TTCTAGCACAAGAAAGTCGAAGTATATATTTTATTCGATACAAACTCTTTTTTCTTGAGGATCCACTGTAATAATGTGAAAGATTTCTGCATATATGCACAAATCGGTCGATAATATCAAAATCCGACGAATCTGCCCAGGTGGACTTACTAATAGGATGCCCAATGCGTTACAAAATTTCACTTTAGCCAATGATCCAATCAGAGGAATAATTG
+
CCCCCGGGGFFFGGGGGGGGGGGGGGGGGGGGGGGGGGGGGGGGGGGGGGGGGGGGGGGGGGGGGGGGGGGGGGGG<FFGGGGGGGGGGGGGGGGGGGGGGGGGGGGGGGGGGGGGGGGGGGGGGGGGGGGGGGGGGGGGGGGGGGGGGGGGGGGGGGCFGGGGGGGGGGGGGGGGGGGGGGGGGGGGGGGGGDGGGGGGGGGGGGGFGGGGGGG
@M04570:107:000000000-JN8T3:1:1101:7432:13104 1:N:0:AGGCAGAA+TTCTAGCT
TTCTAGCACAAGAAAGTCGAGGTATATATTTTATTCGATACAACCTCTTTTTTCTTGAGGATCCACTGTAATAATGAGAAAGATTTCTGCATATATGCACAAATCGGTCGATAATATCAAAATCCGACGAATCTGCCCAGGTGGACTTACTAATAGGATGCCCAATGCGATACAAAATTTCACTTTAGCCAATGATCCAATCAGAGGAATAATTG
+
@AACCFFA=9DCE@<CEEF;+@@FGGGCE@@@F<F<F@C<@FGEGACDCEF<+C<C,CE@@6E,6@FFGAGG9F@FD<C,6,9:6CFC@<FA6CF<@@,BCB,ECFG@BCFCFGGF<BCCEECGFDCCCFGF=DGGEE?EF?,ADE<A9?FFEEDE8FFGG8FF7F8E7+A@6FFCCCDFAFG,EDCDCG?DCFDF9@FDC8DA,:+,@:D;<DC
@M04570:107:000000000-JN8T3:1:1101:7898:14084 1:N:0:AGGCAGAA+TTCTAGCT
TTCTAGCACAAGAAAGTCGAAGTATATATTTTATTCGATACAAACTCTTTTTTCTTGAGGATCCACTGTAATAATGAGAAAGATTTCTGCATATATGCACAAATCGGTCGATAATATCAAAATCCGACGAATCTGCCCAGGTGGACTTACTAATAGGATGCCCAATGCGTTACAAAATTTCACTTTAGCCAATGATCCAATCAGAGGAATAATTG
+
BCCCCGGCFBDEFFFGGGGGGGGGGGGGGGGGGGGGGGGGGGGDGGGGGFEEGGGGGGGGGGGGGGFGGGGGGGGFGGGGGGGGGGGGGGGGGGFFGGGGGGGGGGGGGGGGGGGGGGGGGGGGGGGGGGGGGGGGGGGGGGGGGGGGFGGGGGGGGGGGGGGGGGGGGEFGGGGGEGGGGGGGGGGGGGGGCGGGGGGGGGGGGFGGFFGGGGG
@M04570:107:000000000-JN8T3:1:1101:24370:14282 1:N:0:AGGCAGAA+TTCTAGCT
TTCTAGCACAAGAAAGTCGAAGTATATATTTTATTCGATACAAACTCTTTTTTCTTGAGGATCCACTGTAATAATGAGAAAGATTTCTGCATATATGCACAAATCGGTCGATAATATCAAAATCCGACGAATCTGCCCAGGTGGACTTACTAATAGGATGCCCAATGCGTTACAAAATTTCACTTTAGCCAATGATCCAATCAGAGGAATAATTG
+
CCCCCFFCFBD@FG<EF<@F@FCFGDGGFGGGGGGGG<CCFGGFGGGGGFCE@DAFGGGGGGGCGGFFG9FFGGGGECE9EEFGFFGG99FECFFFEFAEFFGGCGGFDGGGGGGGAEEEGGGGGGGG7FEGGGFGGGGGGGFGGEGGGGGFFEGGFGGGGGGGGGGFDFCEGGGGEGGDFGGFGGGFGGGGFGGGGCFGGC?CFGGGG?FDGGG
@M04570:107:000000000-JN8T3:1:1101:22845:14545 1:N:0:AGGCAGAA+TTCTAGCT
TTCTAGCACAAGAAAGTCGAAGTATATATTTTATTCGATACAAACTCTTTTTTCTTGAGGATCCACTGTAATAATGAGAAAGATTTCTGCATATATGCACAAATCGGTCGATAATATCAAAATCCGACGAATCTGCCCAGGTGGACTTACTAATAGGATGCCCAATGCGTTACAAAATTTCACTTTAGCCAATGATCCAATCAGAGGAATAATTG
+
CCCCCGGGGFFGGGGGGGGGGGGGGGGGGGGGGGGGGGGGGGGGGGGGGGGGGGGGGGGGGGGGGGGGGGGGGGGGGGGGGGGGGGGGGGGGGGGGGGGGGGGGGGGGGGGGGGGGGGGGGGGGGGGGGGGGGGGGGGGGGGGGGGGGGGGGGGGGGGGGGGGGGGGGGGGGGGGGGGGGGGGGGGGGGGGGGGGFGGGGGGGGFGGGGGGGGGG
@M04570:107:000000000-JN8T3:1:1101:28724:15229 1:N:0:AGGCAGAA+TTCTAGCT
TTCTAGCACAAGAAAGTCGAAGTATATATTTTATTCGATACAAACTCTTTTTTCTTGAGGATCCACTGTAATAATGAGAAAGATTTCTGCATATATGCACAAATCGGTCGATAATATCAAAATCCGACGAATCTGCCCAGGTGGACTTACTAATAGGATGCCCAATGCGTTACAAAATTTCACTTTAGCCAATGATCCAATCAGAGGAATAATTG
+
CCCCCGGGGFFFGGGGGGGGGGGGGGGGGGGGGGGGGGGGGGGGGGGGGGGGGGGGGGGGGCGGGGGGGFFGGGGGGGGFFGGGGGGGGGGGGGGGFGGGGGGFFGGGGGEGGGGGFFGGGGGFGGFGGGGGGGFGFGGGGGGGGGGGGGGGGGGGGFGGGGGGGGFGGGGGGGGGGGGGGGGGGGGCFGGGGFGGGGGGGGGGGGGGGGGGGGG
@M04570:107:000000000-JN8T3:1:1101:11382:15604 1:N:0:AGGCAGAA+TTCTAGCT
TTCTAGCACAAGAAAGTCGAAGTATATATTTTATTCGATACAAACTCTTTTTTCTTGAGGATCCACTGTAATAATGAGAAAGATTTCTGCATATATGCACAAATCGGTCGATAATATCAAAATCCGACGAATCTGCCCAGGTGGACTTACTAATAGGATGCCCAATGCGTTACAAAATTTCACTTTAGCCAATGATCCAATCAGAGGAATAATTG
+
CCCCCGGGGFFFGGGGGGGG?FFGGGGGGGGGGGGGGGGGGGGGGGGGGGGGGGGGGGGGGGGGGGGGGGGGFGGGGGGGGGGGGGGGGGGGGGFGGGGGGGGGGGGGGGGGGGGGGGGGGGGGGGGGGGGGGGGGGGGGGGGGGGGGGGGGGGGGGGGGGGGGGGGGGGGGGGGGDGGGGGGGGGGGGGGGGGGGGGGGGGGGGGGGGGGFGGG
@M04570:107:000000000-JN8T3:1:1101:17566:15982 1:N:0:AGGCAGAA+TTCTAGCT
TTCTAGCACAAGAAAGTCGAAGTATATATTTTATTCGATACAAACTCTTTTTTCTTGAGGATCCACTGTAATAATGAGAAAGATTTCTGCGTATATGCACAAATCGGTCGATAATATCAAAATCCGACGAATCTGCCCAGGTGGACTTACTAATAGGATGCCCAATGCGTTACAAAATTTCACTTTAGCCAATGATCCAATCAGAGGAATAATTG
+
CCCCCGGGGFFGGGGGGGGGGGGGGGGGGGGGGGGGGGGGGGGGGGGGGGGGGGGGGGGGGCGGGGGGGFGGGGGGGGGGGGGGGGGGGGDGGGGGGGFFFGGGGGGFGGGGGGGGDFGGGGGGGGGGGGGGGGGGGGGGGGGGGGGGGGGGGGGGGGGGGGGGGGGFGGGGGGGGGGGGGGGGGGGGGGGGGGGGGGGGGGGGGGFGFGGGGCF
@M04570:107:000000000-JN8T3:1:1101:25849:16891 1:N:0:AGGCAGAA+TTCTAGCT
TTCTAGCACAAGAAAGTCGAAGTATATATTTTATTCGATACAAACTCTTTTTTCTTGAGGATCCACTGTAATAATGAGAAAGATTTCTGCATATATGCACAAATCGGTCGATAATATCAAAATCCGACGAATCTGCCCAGGTGGACTTACTAATAGGATGCCCAATGCGTTACAAAATTTCACTTTAGCCAATGATCCAATCAGAGGAATAATTG
+
CCCCCGGGGFFGGGGGGGGGGGGGGGGGGGGGGGGGGGGGGGGCGGGGGGGGGGGGGGGGGGGGGGGGGGGGGGGGGGGGGGGGGGGGGGGGGGGGGGGGGGGGGGGGGGGGGGGGFGGGGGGGGGGGGGGGGGGGGGGGGGGGGGGGGGGGGGGGGGGGGGGGGGGGGGGGGGGGGGGGGGGGGGGGGGGGGFGGGGGGGGGGGGGGGGGGGGG
@M04570:107:000000000-JN8T3:1:1101:9765:18518 1:N:0:AGGCAGAA+TTCTAGCT
TTCTAGCACAAGAAAGTCGAAGTATATATTTTATTCGATACAAACTCTTTTTTCTTGAGGATCCACTGTAATAATGAGAAAGATTTCTGCATATATGCACAAATCGGTTGATAATATCAAAATCCGACGAATCTGCCCAGGTGGACTTACTAATAGGATGCCCAATGCGTTACAAAATTTCACTTTAGCCAATGATCCAATCAGAGGAATAATTG
+
CCCCCGGFGFDFFFFFGGGGGGGGGGGGGGGGGGGGGGGGGGGGGGGGGGGGGGGGGGGGGGGFGGGGGGGGGGGGGEGGGGGGGGGGGGGGGGGGGGFGGGGGGGGGGGGGGGGGGGGGGGGGGEGGGGGGGGGGGGGGGGGGGGGGGGGGFGGGGGGGGGGGGGGFGFGGGGGGGGGGGGGGGGGGGGGGGFGGGGGFGGGGGGGGGGGGGGG
@M04570:107:000000000-JN8T3:1:1101:18289:20106 1:N:0:AGGCAGAA+TTCTAGCT
TTCTAGCACAAGAAAGTCGAAGTATATATTTTATTCGATACAAACTCCTTTTTCTTGAGGATCCACTGTAATAATGAGAAAGATTTCTGCATATATGCACAAATCGGTCGATAATATCAAAATCCGACGAATCTGCCCAGGTGGACTTACTAATAGGATGCCCAATGCGTTACAAAATTTCACTCTAGCCAATGATCCAATCAGAGGAATAATTG
+
CCCBBFFGC?BCCE@F<FFGGGGGGGGFEFFFGFGFGFF8CFFDFEFFGFCDFDFC<CFFFFGGFGFCCCFGGGGFF9C<FGGGGGFFE<FGGF9F<<E@CFGDEGGCFEGEDFFGGGGGGFCCDFGGGGGFEGGFEGGGGFFF7DFFCFGFGGGGGFAFF@FGFGEEGGFDGGGFGD==:=@FDGFFCGGFEGGFGGGGCF?E=FFFFCEGCGG
@M04570:107:000000000-JN8T3:1:1101:8492:21288 1:N:0:AGGCAGAA+TTCTAGCT
CTAGCACAAGAAAGTCGAAGTATATATTTTATTCGATACAAACTCTTTTTTATTGAGGATCCACTGTAATAATGAGAAAGATTTCTGCATATATGCACAAATCGGTCGATAATATCAAAATCCGACGAATCTGCCCAGGTGGACTTACTAATAGGATGCCCAATGCGTTACAAAATTTCACTTTAGCCAATGATCCAATCAGAGGAATAA
+
AC@FF,=?8C;C8E=6@BFECCEFFEFCGGGGGGEFGGGFG9FFGGGAFFG,EEEFGGFE<@FGFF<<FFGGGFGGDEFGGEFGFGGFFGGGGGGDGFCEGGFGGFEFGGFGGFFBFEGGGFGEFCFGGGGGGGED?EFDFGGGGGFGGGGGGGGGGGGGEFGGGGECFEEGGGGFFDFGECBFGGGGGGGGGFGFGGGGGFGGGGGFFG
@M04570:107:000000000-JN8T3:1:1101:22800:22629 1:N:0:AGGCAGAA+TTCTAGCT
TTCTAGCACAAGAAAGTCGAAGTATATATTTTATTCGATACAAACTCTTTTTTCTTGAGGATCCACTGTAATAATGAGAAAGATTTCTGCATATATGCACAAATCGGTCGATAATATCAAAATCCGACGAATCTGCCCAGGTGGACTTACTAATAGGATGCCCAATGCGTTACAAAATTTCACTTTAGCCAATGATCCAATCAGAGGAATAATTGGCTGTCTCTTATACACTCTCCGAGCCCACGAGACAGGCAGAAACCTCGTATGCCGTCTTC
+
CCCCCGGGGFFGGGGGGGGGGGFGGGGFGGGGGGGGGGGGGGGDFGGGGGGGGGGGGGGGFGGGGGGGGGGGGGGGGGDFGGGGGGGGGGGGGGGGGGGGGGGGGGGEEFGGGGGGGGGGGGGGGGGGGGGGGGGGGGGGGGGGGGFGGGGGGFGGGCFGGGGGGGGCFFGGEFGGGGGGGGGGGGGGGGGFFFCFGFGGABDFCCFGFGGGDGGGGGGGFAFFGGGCGFGGGFF7CDCBF4?EGEC=D<FDGGGFFF*);5D;?@4CFA1:AFG
@M04570:107:000000000-JN8T3:1:1101:18279:24206 1:N:0:AGGCAGAA+TTCTAGCT
TTCTAGCACAAGAAAGTCGAAGTATATATTTTATTCGATACAAACTCTTTTTTCTTGAGGATCCACTGTAATAATGAGAAAGATTTCTGCATATATGCACAAATCGGTCGATAATATCAAAATCCGACGAATCTGCCCAGGTGGACTTACTAATAGGATGCCCAATGCGTTACAAAATTTCACTTTAGCCAATGATCCAATCAGAGGAATAATTG
+
CCCCAFGCFBDFFFFGGGFGFGDFGFGFGFFAFFGFGEFCCFGDGGGGFGFFEFGDFFGFFGGFEGGGGGGGFGGGCFFGGEEFFGGGGFGCFGFGFGCEE@@@EFFC@CGCFGFG9<?FGFGFDCGGGGGGCDGGFG?EDFGGFGCFF?,E?FGGDGGFC:F=B8ECFBFDEGF,B>FD33EAFGGGGFDD@8;CEF?F=F6@53:,1,>>DA?
@M04570:107:000000000-JN8T3:1:1101:23229:24934 1:N:0:AGGCAGAA+TTCTAGCT
TTCTAGCACAAGAAAGTCGAAGTATATATTTTATTCGATACAAACTCTTTTTTCTTGAGGATCCACTGTAATAATGAGAAAGATTTCTGCATATATGCACAAATCGGTCGATAATATCAAAATCCGACGAATCTGCCCAGGTGGACTTACTAATAGGATGCCCAATGCGTTACAAAATTTCACTTTAGCCAATGATCCAATCAGAGGAATAATTG
+
BCCCCGGGFFBC<<EFGGGFFGGGGGGCE<FFGGGGGGGGGGGGGGGGGGGGGGGGGGGGFGGGFGGGGGGGCGGGGEFGFGGGGGGGFGF9FGGFFECFGF@FFGEBCFGEGGGGG,FGGGGCFGDCBFGGGAE9FFFGDFGGGGGGGGGFG9FCCFEEAFGGGGG@CGC@CDFFGGGG8EGGGGCF9ECDFFGGGGFFDFFG,@8DFFGGGFG
@M04570:107:000000000-JN8T3:1:1102:11116:1896 1:N:0:AGGCAGAA+TTCTAGCT
TTCTAGCACAAGAAAGTCGAAGTATATATTTTATTCGATACAAACTCTTTTTTCTTGAGGATCCACTGTAATAATGAGAAAGATTTCTGCATATATGCACAAATCGGTCGATAATATCAAAATCCGACGAATCTGCCCAGGTGGACTTACTAATAGGATGCCCAATGCGTTACAAAATTTCACTTTAGCCAATGATCCAATCAGAGGAATAATTG
+
CCCCCGGFFG?FEFGGGGGGGGGGGGGGGGGGGGGGGGGGGGGGGGGGGGGGGGGGGGGGGGGGGGFFFDFGGGGGFGGGGGGFFG9FGGGGGGGGGGGGGGGGGGGGGGGGGGGGGGGGGGGGGGGGGGGGDGGGGGGGGDFGGGGGGGGFGGGGGFEFGGGGGGGGGGGGGGGFGGGGGGGGGGGEGGGGGGGGGGGGGDFFGGGGGFFGGGG
@M04570:107:000000000-JN8T3:1:1102:19980:1929 1:N:0:AGGCAGAA+TTCTAGCT
TTCTAGCACAAGAAAGTCGAAGTATATATTTTATTCGATACAAACTCTTTTTTCTTGAGGATCCACTGTAATAATGAGAAAGATTTCTGCATATATGCACAAATCGGTCGATAATATCAAAATCCGACGAATCTGCCCAGGTGGACTTACTAATAGGATGCCCAATGCGTTACAAAATTTCACTTTAGCCAATGATCCAATCAGAGGAATAATTG
+
CCCCCGGGGGFFGGGGGGGGGGGGGGGGGGGGGGGGGGGCGGGGGGGGGGGGGGGGGGGGFGGGGGGGGGGGGGGGGGGGGGGGGGGGGGGGGGGGGGGGGGGGGGGGGGGGGGGGGGGGGGGGGGEGGGGGGGGGGGGGGGGGFGGGGGGGGGGGGGGGGGGGGGGGGGGGGGGGGFGGAFFFGFFFGGGGGGGGDFGGGGGGFGGGGGGGGGG
@M04570:107:000000000-JN8T3:1:1102:12763:1977 1:N:0:AGGCAGAA+TTCTAGCT
TTCTAGCACAAGAAAGTCGAAGTATATATTTTATTCGATACAAACTCTTTTTTCTTGAGGATCCACTGTAATAATGAGAAAGATTTCTGCATATATGCACAAATCGGTCGATAATATCAAAATCCGACGAATCTGCCCAGGTGGACTTACTAATAGGATGCCCAATGCGTTACAAAATTTCACTTTAGCCAATGATCCAATCAGAGGAATAATTG
+
CCCCCGG9EF?FGGGGGFGGGGGGGGGGGGGGGGG9FGGGGGGGGGGGGGGGGGGGGGGGGDDGGGGGGDGGGGGGGGGGGGGGGGGGGGGGGGGGGGGGGGGGFGGFCFGGCGGGGGGGGGGCGGGGGGGGGGGGGGGGGGGGGGGGGFGGGGGFGFFFFFGGGGGGGGGGDCFDCFGGDGGGGGG9FGGGGGGDFFFGDGGGGGGGGDFGGGG
@M04570:107:000000000-JN8T3:1:1102:8930:2427 1:N:0:AGGCAGAA+TTCTAGCT
TTCTAGCACAAGAAAGTCGAAGTATATATTTTATTCGATACAAACTCTTTTTTCTTGAGGATCCACTGTAATAATGAGAAAGATTTCTGCATATATGCACAAATCGGTCGATAATATCAAAATCCGACGAATCTGCCCAGGTGGACTTACTAATAGGATGCCCAATGCGTTACAAAATTTCACTTTAGCCAATGATCCAATCAGAGGAATAATTG
+
CCCCCGGGFGBFCFFGFGGGGGGGGGGGGGGGGGGGGGGGGGGGGGGGGGGGGGGGGGGGGGGFGGGGGGGGGGGGGGGGGGGGGGGGGGGGGGGGGGGGGGGGGGGEEGGGGGGGGGEGGGGFGGGGGGGGGGGGGGGGGGGGGGFGGGFFGGGGGGGGGFGCGGGGGGGGGGGGGGFGGGGGGFGGGGGEGGGGGGGGGGFG9EFFFGGGFGG
@M04570:107:000000000-JN8T3:1:1102:18857:2761 1:N:0:AGGCAGAA+TTCTAGCT
TTCTAGCACAAGAAAGTCGAAGTATATATTTTATTCGATACAAACTCTTTTTTCTTGAGGATCCACTGTAATAATGAGAAAGATTTCTGCATATATGCACAAATCGGTCGATAATATCAAAATCCGACGAATCTGCCCAGGTGGACTTACTAATAGGATGCCCAATGCGTTACAAAATTTCACTTTAGCCAATGATCCAATCAGAGGAATAATTG
+
CCCCCGGGGGFGGGGGGGGGCGGGGGGGGGGGGGGGGGGGGGGGGGGGGGGGGGGGGGGGGGGGGGGGGGGGGGGGGGGGGGGGGGGGGGGGGGGGGGGGGGGGGGGGGGGGGGGGGGGGGGGGGGGGGGGGGGGGGGGGGGGGGGGGGGGGGGGGGGGGGGGGGGGGGGGGGGGGGGGGGGGGGGGEGGGGGGGGGGFGGGGGGGGGGGGGGGG
@M04570:107:000000000-JN8T3:1:1102:18094:3701 1:N:0:AGGCAGAA+TTCTAGCT
TTCTAGCACAAGAAAGTCGAAGTATATATTTTATTCGATACAAACTCTTTTTTCTTGAGGATCCACTGTAATAATGAGAAAGATTTCTGCATATATGCACAAATCGGTCGATAATATCAAAATCCGACGAATCTGCCCAGGTGGACTTACTAATAGGATGCCCAATGCGTTACAAAATTTCACTTTAGCCAATGATCCAATCAGAGGAATAATTG
+
CCCCCGGGGGFGGGGGGGGGGGGGGGGGGGGGGGGGGGGGGGGGGGGGGGGGGGGGGGGGGGGGGGGGGCGGGGGGGGGGGGGGGGGGGGGGGGGGGGGGGGGGGGGGGGGGGGGGGGGGGGGGGGGGGGGGGGGGGGGGGGGGGGGGGGGGGFGGGDFGGGGGGGGGGGGGGGGGGFGGGGGGGGGEGGGGGGGGGGG?FGGGCFGGGGGGGGG
@M04570:107:000000000-JN8T3:1:1102:24655:4142 1:N:0:AGGCAGAA+TTCTAGCT
TTCTAGCACAAGAAAGTCGAAGTATATATTTTATTCGATACAAACTCTTTTTTCTTGAGGATCCACTGTAATAATGAGAAAGATTTCTGCATATATGCACAAACCGGTCGATAATATCAAAATCCGACGAATCTGCCCAGGTGGACTTACTAATAGGATGCCCAATGCGTTACAAAATTTCACTTTAGCCAATGATCCAATCAGAGGAATAATTG
+
CCCCCGGGGGFGGGGGGGGGGGGGGGGGGGGGGGGGGGGGGGGGGGGGGGGGGGGGGGGGGGGGGGGGGGGGGGGGGGGEGGGGGGGGGGGGGGGGFGGGGGGGGGGGGGGGGGGGGGGGGGGGGGGGGGGGGGGGGGGGGGGGGGGGGGGGGGGGGGGGGGGGGGGGGGGGGGGGGGGGGGGEGGGGGGGGGGGGGGGGGGGGGGGGGFFGGGG
@M04570:107:000000000-JN8T3:1:1102:8593:5830 1:N:0:AGGCAGAA+TTCTAGCT
TTCTAGCACAAGAAAGTCGAAGTATATATTTTATTCGATACAGACTCTTTTTTCTTGAGGATCCACTGTAATAATGAGAAAGATTTCTGCATATATGCACAAATCGGTCGATAATATCAAAATCCGACGAATCTGCCCAGGTGGACTTACTAATAGGATGCCCAATGCGTTACAAAATTTCACTTTAGCCAATGATCCAATCAGAGGAATAATTG
+
CBCCCGG9@D?E;C@ECCFFGGGGGGGEEFEFGGGGGGGGGGGGGGGGGGGGGGGGEGDFGGGGGGGGGGGAF,FFAGEDFFGGGGGGFGECGGGGCFGGGGGGGGGGGGGGGGGGFGGGGGGGGFGGGGGGGGGGGGGGGE<FGGGGFGGGGGGGGGFGGGGGGFGGGFGGGGGGGGGGGGGCFGFAEGGGGGGGFGGGGGGFFGGGGGGGGED
@M04570:107:000000000-JN8T3:1:1102:7284:6053 1:N:0:AGGCAGAA+TTCTAGCT
TTCTAGCACAAGAAAGTCGAAGTATATATTTTACTCGATACAAACTCTTTTTTCTTGAGGATCCACTGTAATAATGAGAAAGATTTCTGCATATATGCACAAATCGGTCGATAATATCAAAATCCGACGAATCTGCCCAGGTGGACTTACTAATAGGATGCCCAATGCGTTACAAAATTTCACTTTAGCCAATGATCCAATCAGAGGAATAATTGGCTGTCTCTTACACATCTCCGAGCCCACGAGACAG
+
CCCCCFGD8?FF@EE@EFGGGGFGGGGGGGGGGGGGGGGGGFGEGGGGGGFFFFGGCCGFGGGFCFFFGGGGFGFFDFGGF<FG<FGGGGFC9FFG9<,:FGGGGGGGCFGGGDGGGGFFGGGGG:FEGGGGGFFGGGCGGFGGGFGGGGGGEGFG8FGGGFGGGGFC@CFCEFGFDGGGGGGFGGF=DD9FGGGDB;B=FFFCC96?FGFDFGGFGCG>FACFFFGGGGAFGGGGG*?*:EF5<4:CF?
@M04570:107:000000000-JN8T3:1:1102:8001:7167 1:N:0:AGGCAGAA+TTCTAGCT
TTCTAGCACAAGAAAGTCGAAGTATATATTTTATTCGATACAAACTCTTTTTTCTTGAGGATCCACTGTAATAATGAGAAAGATTTCTGCACATATGCACAAATCGGTCGATAATATCAAAATCCGACGAATCTGCCCAGGTGGACTTACTAATAGGATGCCCAATGCGTTACAAAATTTCACTTTAGCCAATGATCCAATCAGAGGAATAATTG
+
CCCCCGGGFC?EFFFFFGGGGGGGGGGFEGGGGGGGGGFGGGGGGGGGGGGGGGGGGGGGGGGGGGGGDFGGGGGGGGGGGGGGGGGGGGGGGGDGFFGGGGGGGGGDGGGGGGGGFGGGGGGGGGGGGGDGGGGGGGGGGGGGGGFGGGGGGGGGGGGGGGGGGGGGG=FFGFGGGGGGGDGA=FG9DFGGGGGGGGGGGGGGGGGGGGFGFFD
@M04570:107:000000000-JN8T3:1:1102:21907:7335 1:N:0:AGGCAGAA+TTCTAGCT
TTCTAGCCAAGAAAGTCGAAGTATATATTTTATTCGATACAAACTCTTTTTTCTTGAGGATCCACTGTAATAATGAGAAAGATTTCTGCATATATGCACAAATCGGTCGATAATATCAAAATCCGACGAATCTGCCCAGGTGGACTTACTAATAGGATGCCCAATGCGTTACAAAATTTCACTTTAGCCAATGATCCAATCAGAGGAATAATTGG
+
CCCCCGFD880==CFFGGGGGGGGGGGGGGGGGGGGFGGGGGGGGGGGGGGGGGGGGGGFGGGCGGGGGGGGGGGGGGGFDFFGGGGGGGGGGGGGGGGGGGGGGGGEGCGGGGGGGGGGFGGGGGGGGGGGGGGGGGGGGGGGGGGCGGGGGGGGGGGGGGGGGGGGGFEGGGFGFFFGGGGGGGGGFCGGGGFFGGFFEGGGGGGGGGGGGGG
@M04570:107:000000000-JN8T3:1:1102:3317:7507 1:N:0:AGGCAGAA+TTCTAGCT
TTCTAGCACAAGAAAGTCGAAGTATATATTTTATTCGATACAAACTCTTTTTTCTTGAGGATCCACTGTAATAATGAGAAAGATTTCTGCATATATGCACAAATCGGTCGATAATATCAAAATCCGACGAATCTGCCCAGGTGGACTTACTAATAGGATGCCCAATGCGTTACAAAATTTCACTTTAGCCAATGATCCAATCAGAGGAATAATTG
+
CCCCCGFC88*C;CEDCCCEFEFGGGGDFFGGGFFGFFGGGGGEEEGGGGGGDFGGDFFGGGGG9FDEFFGGGGGFFGFFGGFFFGFGGCFGGGGGFFE<@EGGGGEF,@F@EGGGGGGGGGGG?FGC@EBFFGGGFFGGGFFGFGGGGEDGFGGGGGFGGGFFGGGGG=:F7FGGGGGGGCA,;=EGGGFFFGGGGGGGGGGG,@EFGFGGGFC
@M04570:107:000000000-JN8T3:1:1102:21665:7548 1:N:0:AGGCAGAA+TTCTAGCT
TTCTAGCACAAGAAAGTCGAAGTATATATTTTATTCGATACAAACTCTTTTTTCTTGAGGATCCACTGTAATAATGAGAAAGATTTCTGCATATATGCACAAATCGGTCGATAATATCAAAATCCGACGAATCTGCCCAGGTGGACTTACTAATAGGATGCCCAATGCGTTACAAAATTTCACTTTAGCCAATGATCCAATCAGAGGAATAATTG
+
CCCCCGGGGGFFGFGGGGGGGGGGGGGGGGGGGGGGGGG?FGGGGGGGGGGGGGGGGGGGGGGGGGGGGGGGGGGGGGGFGGGGGGGGGGGGGGGGFFGGGGGGGGGGGGGGGGGGGGGGGGGGGGGGGGGGGGGGGGGGGGGGGGGGGGGGGGGGGGGGGGGGGGFGGGGGGGGGGGGGGGGGGGGFGGGGGGGGGGGGGGGGGGGFGGGGGGG
@M04570:107:000000000-JN8T3:1:1102:18482:8550 1:N:0:AGGCAGAA+TTCTAGCT
TTCTAGCACAAGAAAGTCGAAGTATATATTTTATTCGATACAAACTCTTTTTTCTTGAGGATCCACTGTAATAATGAGAAAGATTTCTGCATATATGCACAAATCGGTCGATAATATCAAAATCCGACGAATCTGCCCAGGTGGACTTACTAATAGGATGCCCAATGCGTTACAAAATTTCACTTTAGCCAATGATCCAATCAGAGGAATAATTG
+
CCCCCGGGGGFFEGDFGGGGEGFGGGGDGGGGGGGGGFFFGGGGGGGGGGGGGGGGGGGGGGGGGGGGG9FGCEGGGGGGGCEGGGFGGGGGGGGGGGGGGGGGGGGFFGGDGGGGFFGGGGGGGGGGGGCFGGGGGGGGGGGGGGGGGGGGGGGGGGGGGGGGGGGGGGGGGGGGGGGEGEFGGGGCEGG:FFGGGGGGGGGGFGGFGG9EFGG
@M04570:107:000000000-JN8T3:1:1102:11392:9109 1:N:0:AGGCAGAA+TTCTAGCT
TTCTAGCACAAGAAAGTCGAAGTATATATTTTATTCGATACAAACTCTTTTTTCTTGAGGATCCACTGTAATAATGAGAAAGATTTCTGCATATATGCACAAATCGGTCGATAATATCAAAATCCGACGAATCTGCCCAGGTGGACTTACTAATAGGATGCCCAATGCGTTACAAAATTTCACTTTAGCCAATGATCCAATCAGAGGAATAATTG
+
CCCCCGGFDGBFFEFGGGGGGGGGGGGGGGGGGGGGGGG@FGGGGGGGGGGGGGGGGGGGGGGGGGGGGCFGGGGGFGGFGGGGGGGGGGGGGGGGGGGGGGGGGGGFGGGGGGGGGGGGGGGGGGGGGGGGGGGGGGGGGGGGGGGGGGGGGGGGGGGGGGGGGGGGGGGGGGGGGGGGGGGDFGGDGGGGGGGGGGGGGGGGGGGGGGGGGGG
@M04570:107:000000000-JN8T3:1:1102:28865:9163 1:N:0:AGGCAGAA+TTCTAGCT
TTTAGCACAAGAAAGTCGAAGTATATATTTTATTCGATACAAACTCTTTTTTCTTGAGGATCCACTGTAATAATGAGAAAGATTTCTGCATATATGCACAAATCGGTCGATAATATCAAAATCCGACGAATCTGCCCAGGTGGACTTACTAATAGGATGCCCAATGCGTTACAAAATTTCACTTTAGCCAATGATCCAATCAGAGGAATAATTGG
+
CCCCCGGF88*==CFFGGGGGGGGGGGGGGGGGGGGGGGGGGGGGGGGGGGGGGGGGGGGFGGGGGGGGGFGGGGGGGGGGGGGGGGGGGGGGGGGGGGFGFGGGGGGGGGGGGGGGGGGGGGGGGGGGGGGGGGGGGGGGGGGGGGGGGGGGGGGGGGGGGGGGGGGGGGGGGGGGGGGGGGGGGGGGGGGGGGGGGGGGGGGGGGGGGGGGGG
@M04570:107:000000000-JN8T3:1:1102:12853:9898 1:N:0:AGGCAGAA+TTCTAGCT
TTCTAGCACAAGAAAGTCGAAGTATATATTTTATTCGATACAAACTCTTTTCTTGAGGATCCACTGTAATAATGAGAAAGATTTCTGCATATATGCACAAATCGGTCGATAATATCAAAATCCGACGAATCTGCCCAGGTGGACTTACTAATAGGATGCCCAATGCGTTACAAAATTTCACTTTAGCCAATGATCCAATCAGAGGAATAA
+
CCCCCGGGGGFFFGGFGGGGGFFGGGGGGGGGGGGGGGG<FGGGGGGGGGGGGGGGGGGGEGGGGGGGGGGGGGGGGGGGGGGGGGGGAFGGGGGFFGGGGGGGGEFGGGGGGGGGGGGGGGGGGGGGGFGGGFFGGGFGGGGGGGGGGGGGGGGGGGGGGGGGGGGGGGGGGGGGGGGGGAAEFGGGGGGGGGGGGGGGGGGGGGGGGG
@M04570:107:000000000-JN8T3:1:1102:19010:11056 1:N:0:AGGCAGAA+TTCTAGCT
TTCTAGCACAAGAAAGTCGAAGTATATATTTTATTCGATACAAACTCTTTTTTCTTGAGGATCCACTGTAATAATGAGAAAGATTTCTGCATATATGCACAAATCGGTCGATAATATCAAAATCCAACGAATCTGCCCAGGTGGACTTACTAATAGGATGCCCAATGCGTTACAAAATTTCACTTTAGCCAATGATCCAATCAGAGGAATAATTG
+
CCCCCGGGGGFGGGGGGGGGGGGGGGGGGGGGGGGGGGGGGGGGGGGGGGGGGGGGGGGGGGGGGGGGGGGGGGGGGGGGGGGGGGGGGGGGGGGGGFGGGGGGGGGGGDGGGGGGGGGGGGGGG9FFFGGGGGGGGGGGGGGGGGGGGGGGGGGGFGGGGGGGGGGGGGGGGGGGGGGGGGGGGGGFGGGGGGGGGGGGGFGGGGGGGGGGGGG
@M04570:107:000000000-JN8T3:1:1102:18270:11649 1:N:0:AGGCAGAA+TTCTAGCT
TTCTAGCACAAGAAAGTCGAAGTATATATTTTATTCGATACAAACTCTTTTTTCTCGAGGATCCACTGTAATAATGAGAAAGATTTCTGCATATATGCACAAATCGGTCGATAATATCAAAATCCGACGAATCTGCCCAGGTGGACTTACTAATAGGATGCCCAATGCGTTACAAAATTTCACTTTAGCCAATGATCCAATCAGAGGAATAATTG
+
CCCCCFGGGGFGGGGGGGGGGGGGGGGGFGGGGGGGFGGGGGGGGGGGGGGGGFFGGGGGGGGGGGGGGGGFGGGGGGGGGGGGGGGGGGGGGGGGGGGGGGGGGGGFEEFGGGGGGGGGGGGGGGGGGGGGGGGGGGGGGGGGGGGGGGGGGGGGGGGGGGGGGGGGGGGGGGGGEGGGGGGGGGGGGGGGGGGGGGGGGGGGGGGGGGGGGFG
@M04570:107:000000000-JN8T3:1:1102:25697:11739 1:N:0:AGGCAGAA+TTCTAGCT
TTCTAGCACAAGAAAGTCGAAGTATATATTTTATTCGATACAAACTCTTTTTTCTTGAGGATCCACTGTAATAATGAGAAAGATTTCTGCATATATGCACAAATCGGTCGATAATATCAAAATCCGACGAATCTGCCCAGGTGGACTTACTAATAGGATGCCCAATGCGTTACAAAATTTCACTTTAGCCAATGATCCAATCAGAGGAATAATTG
+
CCCCCGGGGGFGGGGGGGGGGGGGGGGFGGGGGGGGGGGFGGGGGGGGGGGGGGGGGGGGGGGGGGGGGGGGGGGGGGGGGGGGGGGGGGGGGGGGGGGGGGGGGGGGGGGGGGGGFGGGGGGGGGGGGGGGGGGGGGGGGGGGGGGGGGGGGGGGGGGGGGGGGGGGGGGGGGGGGGGGGGGGGGGGFGGGGGGGGGGGGFGFGGGGGGGGGFF
@M04570:107:000000000-JN8T3:1:1102:10980:12242 1:N:0:AGGCAGAA+TTCTAGCT
TTCTAGCACAAGAAAGTCGAAGTATATATTTTATTCGATACAAACTCTTTTTTCTTGAGGATCCACTGTAATAATGAGAAAGATTTCTGCATATATGCACAAATCGGTCGATAATATCAAAATCCGACGAATCTGCCCAGGTGGACTTACTAATAGGATGCCCAATGCGTTACAAAATTTCACTTTAGCCAATGATCCAATCAGAGGAATAATTG
+
CCCCCGGGGGFFCFFFGGGGGGFGGGGGGGGGGGGGGGG@FGGGGGGGFGGGGGGGGGGGGGGGGGGGGGGGGGFGGGF<FDGGGGGGGGGFGGGGFGG<AEGGGGGEGGGGGGGGFGGGGGGEGGFECGGGGGGGGGGGGGGGFGGGGGGGGGGGGGGGGGFGGGGGGGGEGGGDBFFCDGG9EGFDFFFGGFGFGFFD;FFGGGGGGGGGGGG
@M04570:107:000000000-JN8T3:1:1102:4273:12447 1:N:0:AGGCAGAA+TTCTAGCT
TTCTAGCACAAGAAAGTCGAAGTATATATTTTATTCGATACAAACTCTTTTTTCTTGAGGATCCACTGTAATAATGAGAAAGATTTCTGCATATATGCACAAATCGGTCGATAATATCAAAATCCGACGAATCTGCCCAGGTGGACTTACTGATAGGATGCCCAATGCGTTACAAAATTTCACTTTAGCCAATGATCCAATCAGAGGAATAATTG
+
CCCCCGGGCFBFEFFGFGGGGGGGGGGGGGGGGGGGGGGGGGGGGFGGGGGGGGGGGGGGGGGGGGGGGGGGGEFGGGGGGGGGGGGGGGGGGGGGFGEGGGGGGGGGGGFCGGGGGGGGGGFGGGGGGGGGGGGGGFGGGGGGGGGGGGGGGGGGGGGGGGGGGGGGGGGGGGGGFGGGGFFDFFFAFGGGGGGGGGFGGGGGGGGFGGGGGGF
@M04570:107:000000000-JN8T3:1:1102:21897:12689 1:N:0:AGGCAGAA+TTCTAGCT
TTCTAGCACAAGAAAGTCGAAGTATATATTTTATTCGATACAAACTCTTTTTTCTTGAGGATCCACTGTAATAATGAGAAAGATTTCTGCATATATGCACAAATCGGTCGATAATATCAAAATCCGACGAATCTGCCCAGGTGGACTTACTAATAGGATGCCCAATGCGTTACAAAATTTCACTTTAGCCAATGATCCAATCAGAGGAATAATTG
+
CCCCCGGGGGFGGGGGGGGGGGGGGGGGGGGGGGGGGGGGGGGGGGGGGGGGGGGGGGGGGGGGGGGGGGGGGGGGGGGGGGGGGGGGGGGGGGGGGGGGGGGGGGGGGGGGGGGGGGGGGGGGGGGGGGGGGGGGGGGGGGGGGGGGGGGGGGGGGGGGGGGGGGGGGGGGGGGGGGGGGGGGGGGGGGGGGGGGGGGGGGGGGGGGGGGGGGG
@M04570:107:000000000-JN8T3:1:1102:14069:13027 1:N:0:AGGCAGAA+TTCTAGCT
TTCTAGCACAAGAAAGTCGAAGTATATATTTTATTCGATACAAACTCTTTTTTCTTGAGGATCCACTGTAATAATGAGAAAGATTTCTGCATATATGCACAAATCGGTCGATAATATCAAAATCCGACGAATCTGCCCAGGTGGACTTACTAATAGGATGCCCAATGCGTTACAAAATTTCACTTTAGCCAATGATCCAATCAGAGGAATAATTG
+
CCCCCGGGGGFFGGGGGGGGGGFGGGGGGGGGGGGGGGGGGGGGGGGGGGGGGGGGGGGGGGGGGGGGGGGGGGGGGGG9FFGGGGGGGGGGGGGGGGGGGGGGGGGGGGGGGGGGGGGGGGGGGGGGGGGGGGGGGGGGGGGGGGGGGGGGGGGGGGGGGGGGGGGGGGGGGGGGGGGGGGGFGGGGGGGGGGGGGGGGGGGGFGGGGGGGGGG
@M04570:107:000000000-JN8T3:1:1102:18962:13266 1:N:0:AGGCAGAA+TTCTAGCT
TTCTAGCACAAGAAAGTCGAAGTATATATTTTATTCGATACAAACTCTTTTTTCTTGAGGATCCACTGTAATAATGAGAAAGATTTCTGCATATATGCACAAATCGGTCGATAATATCAAAATCCGACGAATCTGCCCAGGTGGACTTACTAATAGGATGCCCAATGCGTTACAAAATTTCACTTTAGCCAATGATCCAATCAGAGGAATAATTG
+
CCCCCGGGGGFGGGGGGGGGGGGGGGGGGGGGGGGGGGGFGGGGGGGGGGGGGGGGGGGGGGGGGGGGGGGGGGGGGGGFGGGGGGGGGGGGGGGGGGGGGGGGGGGGGGGGGGGGGGGGGGGGGGGGGGGGGGGGGGGGGGGGGGGGGGGGGGGGGGGGGGGGGGGFGGGGGGGGGGGGGGGGGGGEGGGGGGGGGGGGGFGGGGFGGFGGGGG
@M04570:107:000000000-JN8T3:1:1102:4611:13384 1:N:0:AGGCAGAA+TTCTAGCT
TTCTAGCACAAGAAAGTCGAAGTATATATTTTAGTCGATACAAACTCTTTTTTCTTGAGGATCCCCTGTAATAATGAGAAAGATTTCTGCATATATGCACAAATCGGTCGATAATATCAAAATCCGACCAATCTGCCCAGGTGGACTTACTAATAGGATGCCCAATGCGTTACAAAATTTCACTTTAGCCAATGATCCAATCAGAG
+
CCCCCGGCGCFF8FEGFGGGGGG<EGFAEEFEF,<-@,;<@6;C6EFGGDDFEFFF,F8,,,,C,FFGCA<9F,6C,,,,EFGGGGGGGA,F9ECC,C,96,@E6C,C:C7,CF?F9FEFECCC<CCF+@8FFFGGGGGCGE,BEFG<FFFE<BF,,<CFGGCEF:EEECFGGGGGGAFFGFF,@EFC;BBFGFGGG9>DFG67FF
@M04570:107:000000000-JN8T3:1:1102:11068:13478 1:N:0:AGGCAGAA+TTCTAGCT
TTCTAGCACAAGAAAGTCGAAGTATATATTTTATTCGATACAAACTCTTTTTTCTTGAGGATCCACTGTAATAATGAGAAAGATTTCTGCATATATGCACAAATCGGTCGATAATATCAAAATCCGACGAATCTGCCCAGGTGGACTTACTAATAGGATGCCCAATGCGTTACAAAATTTCACTTTAGCCAATGATCCAATCAGAGGAATAATTG
+
@CCCCGGGFFFFFGGGEEGGFGFFGGGGFGGGGGGGGGGFFGGGGGGGGGGGGGGGGEGGFGGGCGGFGFGGGGFFDFG<EFFFFGFGGGGGGFFEFFCEGGGFCFGFCFGGGGGGFGFFGGGC?FGGGGGGCEGG,FGGGFGFFGGGGGGFGGGFDFFGGGGCFGGFGFGGGGG9FGDGGGGD;FECGDFFGGGGC,>@FFGGGGGGG?FFFFF
@M04570:107:000000000-JN8T3:1:1102:8343:13577 1:N:0:AGGCAGAA+TTCTAGCT
TTCTAGCACAAGAAAGTCGAAGTATATATTTTATTCGATACAAACTCTTTTTTCTTGAGGATCCACTGTAATAATGAGAAAGATTTCTGCATATATGCACAAATCGGTCGATAATATCAAAATCCGACGAATCTGCCCAGGTGGACTTACTAATAGGATGCCCAATGCGTTACAAAATTTCACTTTAGCCAATGATCCAATCAGAGGAATAATTG
+
CCCCCGGGGFFFFGFFEFGGFGGGGGGFGGGGGGGGGGGGGGGGGGGGGGGGGGGGAEFGGGGGGGGGGGGGGGGGGFGGGGGGGGGGGGGGFGGGDGFGGFGGGGGGGGGGGGGGGGGGGGGFGFGGDGGGGGGGGGGCFFGGGGFGGGGGGGGGFGGGGGGGGGGGEGGGGGGGGGGGGGG;FGFBFGGGGFDFFGGGGGGGFGDCEGGGGG?
@M04570:107:000000000-JN8T3:1:1102:23633:14139 1:N:0:AGGCAGAA+TTCTAGCT
TTCTAGCACAAGAAAGTCGAAGTATATATTTTATTCGATACAAACTCTTTTTTCTTGAGGATCCACTGTAATAATGAGAAAGATTTCTGCATATATGCACAAATCGGTCGATAATATCAAAATCCGACGAATCTGCCCAGGTGGACTTACTAATAGGATGCCCAATGCGTTACAAAATTTCACTTTAGCCAATGATCCAATCAGAGGAATAATTG
+
CCCCCGGGGGFGFGGGGGGGGGFGGGGGGGGGGGGGGGGGGGGGGGGGGGGGGGGGGGGGGGGGGGGGGGGGGGGGGGGGGGGGGGGGGGGGGGGGGGGGGGGGGGGGGGGGGGGGGGGGGGGGGGGGGGGGGGGGGGGGGGGGGGGGGGGGGGGGGGGGGGGGGGGGGGGGGGGGGGGGGGGGGGGFGGGGGGGGGGGGGGGGGGGGGGGGGGG
@M04570:107:000000000-JN8T3:1:1102:10784:14554 1:N:0:AGGCAGAA+TTCTAGCT
TTCTAGCACAAGAAAGTCGAAGTATATATTTTATTCGATACAAACTCTTTTTTCTTGAGGATCCACTGTAATAATGAGAAAGATTTCTGCATATATGCACAAATCGGTCGATAATATCAAAATCCGACGAATCTGCCCAGGTGGACTTACTAATAGGATGCCCAATGCGTTACAAAATTTCACTTTAGCCAATGATCCAATCAGAGGAATAATTG
+
CCCCCCGGCF*;,;E@CFECFDEGGCFFGFGGGFGDFFDFFFGGDGGFGGGFEFG9E,CFG,CFGGAEGCFFGF,CEC<,<CFCAE9ECECFGGGGCCFG9F,:,CE@FDGDGGGEF,CC?FF8AFF@:7+B+BFF@FG?F?,BAFDF?FCGGGGF@EAC,AFBFGG,@?FC+AB,DFFFECDEFG93@FFF,=3,,@B8F88DDC6CFF@FC7?
@M04570:107:000000000-JN8T3:1:1102:17663:15005 1:N:0:AGGCAGAA+TTCTAGCT
TTCTAGCACAAGAAAGTCGAAGTATATATTTTATTCGATACAAACTCTTTTTTCTTGAGGATCCACTGTAATAATGAGAAAGATTTCTGCATATATGCACAAATCGGTCGATAATATCAAAATCCGACGAATCTGCCCAGGTGGACTTACTAATAGGATGCCCAATGCGTTACAAAATTTCACTTTAGCCAATGATCCAATCAGAGGAATAATTG
+
CCCCCGGGGGFGGGGGGGGGGGFGGGGGGGGGGGGGGGGGGGGGGGGGGGGGGGGGGGGGGGGGGGGGGGGGGGGGGGGGGGGGGGGGGGGGGGGGGGGGGGGGGGGGGGGGGGGGGGGGGGGGGGGGGGGGGGGGGGGGGGGGGGGGGGGGGGGGGGGGGGGGGGGGGGGGGGGGGGGGGGGGGGGGGGGGGGGGGGGGGGGGGGGGGGGGGGG
@M04570:107:000000000-JN8T3:1:1102:17846:15519 1:N:0:AGGCAGAA+TTCTAGCT
TTCTAGCACAAGAAAGTCGAAGTATATATTTTATTCGATACAAACTCTTTTTTCTTGAGGATCCACTGTAATAATGAGAAAGATTTCTGCATATATGCACAAATCGGTCGATAATATCAAAATCCGACGAATCTGCCCAGGTGGACTTACTAATAGGATGCCCAATGCGTTACAAAATTTCACTTTAGCCAATGATCCAATCAGAGGAATAATTG
+
CCCCCGGGGGFGGGGGGGGGGGFGGGGGGGGGGGGGGGGGGGGGGGGGGGGGGGGGGGGGGGGGGGGGGGGGGGGGGGGGGGGGGGGGGGGGGGGGGGGGGGGGGGGGGGGGGGGGGGGGGGGGGGGGGGGGGGGGGGGGGGGGGGGGGGGGGGGGGGGGGGGGGGGGGGGGGGGGGGGGGGGGGGGEGGGGGGGGGGGGGGGGGGGGGGGGGGG
@M04570:107:000000000-JN8T3:1:1102:22940:15646 1:N:0:AGGCAGAA+TTCTAGCT
TTCTAGCACAAGAAAGTCGAAGTATATATTTTATTCGATACAAACTCTTTTTTCTTGAGGATCCACTGTAATAATGAGAAAGATTTCTGCATATATGCACAAATCGGTCGATAATATCAAAATCCGACGAATCTGCCCAAGTGGACTTACTAATAGGATGCCCAATGCGTTACAAAATTTCACTTTAGCCAATGATCCAATCAGAGGAATAATTG
+
CCCCCGGGGGFFGGGGGGGGGGGGGGGGGGGGGGGGGGGGGGGGGGGGGGGGGGGGGGGGGGGGGGGGGGGGGGGGGGGGGGGGGGGGGGGGGGGGGGGGGGGGGGGGGGGGGGGGGGGGGGGGGGGGGGGGGGGGGGGGGGGGGGGGGGGGGGGGGGGGGGGGGGGGGGGGGGGGGGGGGGGGGGGGGGGGGGGGGGGGGGGGGGGGGGGGGGG
@M04570:107:000000000-JN8T3:1:1102:24527:16312 1:N:0:AGGCAGAA+TTCTAGCT
TTCTAGCACAAGAAAGTCGAAGTATATATTTTATTCGATACAAACTCTTTTTTCTTGAGGATCCACTGTAATAATGAGAAAGATTTCTGCATATATGCACAAATCGGTCGATAATATCAAAATCCGACGAATCTGCCCAGGTGGACTTACTAATAGGATGCCCAATGCGTTACAAAATTTCACTTTAGCCAATGATCCAATCAGAGGAATAATTG
+
CCCCCGGGGGFGFGGGGGGGGGGGGGGGGGGCGGGGGGG@FGGGGGGGGGGGGGGGGGGGGGGGGGGGGGGGGGGGGGGEGGGGGGGGGGGFFGGGGGGGGGGGGGGFGGGGGGGGFGGGGGGGGGGGGGGGGGGGGGGGGGGGGGGGGGGGGGGGGGGGGGGGFGGGGGGGGGGGGGGGGGGGGGFEGGGGGGGGGGGGGGGGFEFGGGGGCFF
@M04570:107:000000000-JN8T3:1:1102:5038:17186 1:N:0:AGGCAGAA+TTCTAGCT
TTCTAGCACAAGAAAGTCGAAGTATATATTTTATTCGATACAAACTCTTTTTTCTTGAGGATCCACTGTAATAATGAGAAAGATTTCTGCATATATGCACAAATCGGTCGATAATATCAAAATCCGACGAATCTGCCCAGGTGGACTTACTAATAGGATGCCCAATGCGTTACAAAATTTCACTTTAGCCAATGATCCAATCAGAGGAATAATTG
+
CCCCCGGGDF?ECCFGEFFGFGGGGGDFGGGGGGGGGGGGGGG?GGGGGGGGGGGGG<FGGGGGEGGGGGGGGEGGGGGGGGGGGGGGGGGGFGGFFF,FGGGGGGGGGGGGGGGGFDFGGGGGGGFFFGECBFFCFFGGGGGDFFGGGGGGGGGGGCFGGGGFFGGGGGG7EGGGGDFGGGGAFFGCFFFGGGGGGFDFGGGCFGGFGGGGGGF
@M04570:107:000000000-JN8T3:1:1102:22706:17194 1:N:0:AGGCAGAA+TTCTAGCT
TTCTAGCACAAGAAAGTCGAAGTATATATTTTATTCGATACAAACTCTTTTTTCTTGAGGATCCACTGTAATAATGAGAAAGATTTCTGCATATATGCACAAATCGGTCGATAATATCAAAATCCGACGAATCTGCCCAGGTGGACTTACTAATAGGATGCCCAATGCGTTACAAAATTTCACTTTAGCCAATGATCCAATCAGAGGAATAATTG
+
CCCCCGGGGGFGGGGGGGGGGGGGGGGGGGGFGGGGGGGGGGGGGGGGGGGGGGGGGGGGGGGGGGGGGGGGGGFFFEFGFD<FGGDGFC@CE@EF<ECDFGCDFGGFGB:?FCDE?AFGGDCGEFEFEFFFGGCGGGGGGGGC<FF<?F?FEFCGE9<4EF@FDAEGEGE:BFGGEGGFFGDFF=D>A=F:D8>AF9F?A=><:E:F?8DDFFG
@M04570:107:000000000-JN8T3:1:1102:14511:17429 1:N:0:AGGCAGAA+TTCTAGCT
TTCTAGCACAAGAAAGTCGAAGTATATATTTTATTCGATACAAACTCTTTTTTCTTGAGGATCCACTGTAATAATGAGACAGATTTCTGCATATATGCACAAATCGGTCGATAATATCAAAATCCGACGAATCTGCCCAGGTGGACTTACTAATAGGATGCCCAATGCGTTACAAAATTTCACTTTAGCCAATGATCCAATCAGAGGAATAATTG
+
CCCCCGGGGGFFGGGGGGGGGGGGGGGGGGGGGGGGGGF@FGGGGGGGGGGGGGGGGGGGGGGGGGGGG,EGGGGGGGG9FGGGGGGGGGGGGGGGGGFGGGGGGGGGGGGGGGGGGGGFGGGGGGGGGGGGGGGGGGGGGGGGGGGGGGGGGGGGGGGGGGGGGGGGGGGGGGGGGGGGGGGEDGGDFGGGGGGGGGGGGGGGGGGGGGGGGGG
@M04570:107:000000000-JN8T3:1:1102:3191:17513 1:N:0:AGGCAGAA+TTCTAGCT
TTCTAGCACAAGAAAGTCGAAGTATATATTTTATTCGATACAAACTCTTTTTTCTTGAGGATCCACTGTAATAAGGAGAAAGATTTCTGCATATATGCACAAATCGGTCGATAATATCAAAATCCGACGAATCTGCCCAGGTGGACTTACTAATAGGATGCCCAATGCGTTACAAAATTTCACTTTAGCCAATGATCCAATCAGAGGAATAATTG
+
CCCCCGD9@85C;;CECFGGGGGGGFFEEFG9FGFGGEFGGGG9FGGGGGEGGGGGGCFFGGGGGGGGG9FAFG9,FDF<FCEFGGCFG9FDGGGGEF9FFFGGGGGECE::FGGFFGGGGGGFFGE:FFEGEGGGGGGGG8<FDGEFEGGGGGGFGGFGGGFGGGGGCEGGGGFGFDGGGCF9>EF;>>9FFFGFFDEGFF?<DEFCGEGGF@E
@M04570:107:000000000-JN8T3:1:1102:24104:18829 1:N:0:AGGCAGAA+TTCTAGCT
TTCTAGCACAAGAAAGTCGAAGTATATATTTTATTCGGTACAAACTCTTTTTTCTTGAGGATCCACTGTAATAATGAGAAAGATTTCTGCATATATGCACAGATCGGTCGATAATATCAAAATCCGACGAATCTGCCCAGGTGGACTTACTAATAGGATGCCCAATGCGTTACAAAATTTCACTTTAGCCAATGATCCAATCAGAGGAATAATTG
+
CCCCCGGGGGFCFFGEGGGGDFGGGGGFGGGGGFFGGGGGGGGGGGGGGGGGGGGGGGGGGGGGGGGGGGGGGGGFGGGFFGGGGGGGGGGGGGGGGGGGGGGGGGGGGGGGGGGGGGGGGGGGGGGGGGGGGGGGGGGGGGGGGGGGGGGGGGGGGGGGGGGGGGGFGGGGGGGFGGGGGGGGGGGGGGGGGGGGGGGGGGGGGGGGG6CGGGG
@M04570:107:000000000-JN8T3:1:1102:12104:19176 1:N:0:AGGCAGAA+TTCTAGCT
TTCTAGCACAAGAAAGTCGAAGTATATATTTTATTCGATACAAACTCTTTTTTCTTGAAGATCCACTGTAATAATGAGAAAGATTTCTGCATATATGCACAAATCGGTCGATAATATCAAAATCCGACGAATCTGCCCAGGTGGACTTACTAATAGGATGCCCAATGCGTTACAAAATTTCACTTTAGCCAATGATCCAATCAGAGGAATAATTG
+
BCCC<FG9FFFDFGDEFGEGGGDGGFGGAA<EGGGFFFCEGGGFFGGGGFEFEFGFEAFEFGGGFGGFGGGGFGFGGE<EE<FGCFGGG<EEGG9E9C<@CEEFDGGCFGGCFGGGGG9FEFDC?=FGCE7EBEEDGGDEFFDGDE,CEGFGCAFGFGCGGGGFFGCEFFBCEDFGGFDGGF=DBFC9FG9FFFGDEGGGG88EDCFF7>9DFG@
@M04570:107:000000000-JN8T3:1:1102:8761:19355 1:N:0:AGGCAGAA+TTCTAGCT
TTCTAGCACAAGAAAGTCGAAGTATATATTTTATTCGATACAAACTCTTTTTTCTTGAGGATCCACTGTAATAATGAGAAAGATTTCTGCATATATGCACAAATCGGTCGATAATATCAAAATCCGACGAATCTGCCCAGGTGGACTTACTAATAGGATGCCCAATGCGTTACAAAATTTCACTTTAGCCAATGATCCAATCAGAGGAATAATTG
+
CCCCCGGGCGFFFGGGFGGGGGGGGGGFFGGGGGGGGGGGGGGGGGGGGGGGGGGGGGGGGGGGGGGGGGGGGGGGGGGGGGGGGGGGGGGGGGGGGGGGGGGGGGGFGGGGGGGGGGGGGGGGGDGGGGGGGGGGGGGGFGGGGGFGGGGGGGGGGGGGGGGGGGGGGGGGGGGGGGGGGGGGGGGGGGGGGGGGGGGGGGGDFGGGGGGGGGG
@M04570:107:000000000-JN8T3:1:1102:24654:19689 1:N:0:AGGCAGAA+TTCTAGCT
TTCTAGCACAAGAAAGTCGAAGTATATATTTTATTCGATACAAACTCTTTTTTCTTGAGGATCCACTGTAATAATGAGAAAGATTTCTGCATATATGCACAAATCGGTCGATAATATCAAAATCCGACGAATCTGCCCAGGTGGACTTACTAATAGGATGCCCAATGCGTTACAAAATTTCACTTTAGCCAATGATCCAATCAGAGGAAT
+
ACCCCGDDFFFFGFFFFFFDFFDFGGG@FCECFFFFGG<@:FGFEECFE<EE@FC@<@E<,CFCFGGGGGGF<F9FEDGFFCFDCF9F<CFEFGF<6C6FG@FE9FG@B:FF8FEAF9?CF<AC?>F:FE@D:9FA<??FE@<EAAFEFGCEG9EEF<<=FFE,4AFGCBC+><FFBD<=CEEDAAFGGDEB:=9;F,DFFGD93EFFCF
@M04570:107:000000000-JN8T3:1:1102:24438:20947 1:N:0:AGGCAGAA+TTCTAGCT
TTCTAGCACAAGAAAGTCGAAGTATATATTTTATTCGATACAAACTCTTTTTTCTTGAGGATCCACTGTAATAATGAGAAAGATTTCTGCATATATGCACCAATCGGTCGGTAATATCAAAATCCGACGAATCTGCCCAGGTGGACTTACTAATAGGATGCCCAATGCGTTACAAAATTTCACTTTAGCCAATGATCCAATCAGAGGAATAATTG
+
CCCCCGGG==DFFECFFFGGCFCFFGGF<9FEFCF9F,C6@FE,CE6CFGAF@F<@6,C<6;FCCF@FGCEFGGFFC@<CEFC,FFGGFFGCAFCG,C,,,,:CFFF8@F+6CF<F<AE?FFCDFC7CFCCC@FGCFCFG@ECGGFECFEGGGF9E@FCFGEGGCF@FGGG7EGG9DEFEFFD=FGF;AFFGFFGGCE9DCF6EDB8,,7EF7EC
@M04570:107:000000000-JN8T3:1:1102:14757:21844 1:N:0:AGGCAGAA+TTCTAGCT
TTCTAGCACAAGAAAGTCGAAGTATATATTTTATTCGATACAAACTCTTTTTTCTTGAGGATCCACTGTAATAATGAGAAAGATTTCTGCATATATGCACAAATCGGTCGATAATATCAAAATCCGACGAATCTGCCCAGGTGGACTTACTAATAGGATGCCCAATGCGTTACAAAATTTCACTTTAGCCAATGATCCAATCAGAGGAATAATTG
+
CCCCCGGCDGFFFGGFFFGGGGGGGGFFFGGGGGGGGGGFGGGGGGGGGFFFGGGGAFGGGGGGGGFGGFGGGGGGGFGGGGGGGGGGAFGGGGGGCFGGGGGGGGFEGGGGGGGGAEGGFGGGGGGG=FGFEGFDGGGGGGGGGGDGFGGGGGGGCFGGGFGGGGGG@?F7BEF,DFGCFGGGGGGDFGGGGGGGGGGGGGGGGFFFGFGGGFG
@M04570:107:000000000-JN8T3:1:1102:14762:21861 1:N:0:AGGCAGAA+TTCTAGCT
TTCTAGCACAAGAAAGTCGAAGTATATATTTTATTCGATACAAACTCTTTTTTCTTGAGGATCCACTGTAATAATGAGAAAGATTTCTGCATATATGCACAAATCGGTCGATAATATCAAAATCCGACGAATCTGCCCAGGTGGACTTACTAATAGGATGCCCAATGCGTTACAAAATTTCACTTTAGCCAATGATCCAATCAGAGGAATAATTG
+
@@@@BFB98=9CF<@CCEC@@FGFGGFEECEEE<CFGCGGGFGFGGGGGFGFG<EE,<C<@E<;,CCCF9FAFDEFF,CEF@FGEGGGFGFGGGFGFF9FFEEGFGGEGECFGGGGGFGGGGGGGGGGG7FGGGGGGGGGGGGGGGGGGGGGGGGGFGGFGGGGGGGGGGGGGGGCFFGGGGGGGGGFGGCFFFGDGADEFGGFFGGGF6CGGGG
@M04570:107:000000000-JN8T3:1:1102:9310:22471 1:N:0:AGGCAGAA+TTCTAGCT
TTCTAGCACAAGAAAGTCGAAGTATATATTTTATTCGATACAAACTCTTTTTTCTTGAGGATCCACTGTAATAATGAGAAAGATTTCTGCATATATGCACAAATCGGTCGATAATATCAAAATCCGACGAATCTGCCCAGGTGGACTTACTAATAGGATGCCCAATGCGTTACAAAATTTCACTTTAGCCAATGATCCAATCAGAGGAATAATTG
+
CCCCCGGFCGFFFFGGFAFGGGGGGGGFFFGGGGGGGGGGGGGFGGGGGGGGGGGGGGGGGFGFEGGGGGGGGGFGGGCEEGGFCFGGGGFGGFGGCG,FFGGGGGGFGGGGGGGGFGGGGGGGFGFGFFGGGFGGGFFGGF8DEGGGGGGGGGGGGGGGGGGGGGGCGEEFGGGCFGGGGGGGCDFEGGGGGGDGFGDGGFDCCFGGG8FFGFC
@M04570:107:000000000-JN8T3:1:1102:15647:22497 1:N:0:AGGCAGAA+TTCTAGCT
TTCTAGCACAAGAAAGTCGAAGTATATATTTTATTCGATACAAACTCTTTTTTCTTGAGGATCCACTGTAATAATGAGAAAGATTTCTGCATATATGCACAAATCGGTCGATAATATCAAAATCCGACGAATCTGCCCAGGTGGACTTACTAATAGGATGCCCAATGCGTTACAAAATTTCACTTTAGCCAATGATCCAATCAGAGGAATAATTG
+
CCCCCGGCEGFFFGGGGGGGGGGGGGGGGGGGGGGGGGGFGGGGGGGGGGGGGGGFFFGGGGGGFGGGGGGGGGFFGGGGGGGGGGFGGGGGGGGGGGGFGGGGGGGGFFGEGGGGGGGGGGGFGGFGGGGGGGGGGGGGGGGGDGGGGGFGGGGGGGGGGGGGGGGGGGGGGGGFGGGGGGGGGGGGGFFGGGGGGGGGGGGGEFGGGGGGGGG
@M04570:107:000000000-JN8T3:1:1102:20947:23438 1:N:0:AGGCAGAA+TTCTAGCT
TTCTAGCACAAGAAAGTCAAAGTATATATTTTATTCGATACAAACTCTTTTTTCTTGAGGATCCACTGTAATAATGAGAAAGATTTCTGCATATATGCACAAATCGGTCGATGATATCAAAATCCGACGAATCTGCCCAGGTGGACTTACTAATAGGATGCCCAATGCGTTACAAAATTTCACTTTAGCCAATGATCCAATCAGAGGAATAATTG
+
CCCCCFGGD8DC6FFEED,CCFCCEFGGGGGGGGGGGGFGGGGGGGGGGGGGGGG@FFFGCCFGEGGGGGGGGE,EE<DFFEGCFGGGGGFGGGCF@E6@@DECEFFB@FC7EFAFGFGGGADFGEC>>BFCCGFGGFGG?8=@<FFF9F<EFAAE8,CEEGDFGEFD@F:?CEFGF<DFFCA,@ECF,A,=D?=CF;@8;F>F9E6CC?FAGED
@M04570:107:000000000-JN8T3:1:1102:22507:24174 1:N:0:AGGCAGAA+TTCTAGCT
TTCTAGCACAAGAAAGTCGAAGTATATATTTTATTCGATACAAACTCTTTTTTCTTGAGGATCCACTGTAATAATGAGAAAGATTTCTGCATATATGCACAAATCGGTCGATAATATCAAAATCCGACGAATCTGCCCAGGTGGACTTACTAATAGGATGCCCAATGCGTTACAAAATTTCACTTTAGCCAATGATCCAATCAGAGGAATAATTG
+
CCCCCGGGGGFFFGGGGGGGGGGGGGGGGGGGGGGGGGGGGGGDGGGGGGGGDFGGFEFGGGGG?FFFFGGGGGGGGGGDEGGGGGGGGGFFGGGGEFCFGGGGGGGGGGCGGGGGGGGGGGGGGGGGGGGGGGGGGGGGGGGGGGGGGGGGGGGGGGFFGGGGGGGGECFGGGGGGGGGGGGFCFGFGGGFGFFGFGGGGF6E:CGGFFGGGGF
@M04570:107:000000000-JN8T3:1:1102:17806:24759 1:N:0:AGGCAGAA+TTCTAGCT
TTCTAGCACAAGAAAGTCGAAGTATATATTTTATTCGATACAAACTCTTTTTTCTTGAGGATCCACTGTAATAATGAGAAAGATTTCTGCATATATGCACAAATCGGTCGATAATATAAAAATCCGACGAATCTGCCCAGGTGGACTTACTAATAGGATGCCAAATGCGTTACAAAATTTCACTTTAGCCAATGATCCAATCAGAGGAATAATTG
+
ACCC@?<CFCBFGFFECFEDDF6<FF@CFFFFFFGAFEF,:FGGGCFGGGFCF,CC@@FDEFGF,CFFFFEECFD9CC9F8EF9FD<FFA@EFFEFEEFGGGGGGGE@F8@:=CCEE,CF9F8EF7B=+FEA:CF9,9E8=E<BD8<FEGGE,CFA@EEB::,AFGDEBFCFEGGGGFFGGGGGGGGCGFFDFFGDFCGGGF,57@DFGGGGFFG
@M04570:107:000000000-JN8T3:1:1103:23332:1972 1:N:0:AGGCAGAA+TTCTAGCT
TTCTAGCACAAGAAAGTCGAAGTATATATTTTATTCGATACAAACTCTTTTTTCTTGAGGATCCACTGTAATAATGAGAAAGATTTCTGCATATATGCACAAATCGGTCGATAATATCAAAATCCGACGAATCTGCCCAGGTGGACTTACTAATAGGATGCCCAATGCGTTACAAAATTTCACTTTAGCCAATGATCCAATCAGAGGAATAATTG
+
CCCCCGGGGGFGFGGGGGGGGGGGGGGGGGGGGGGGGGGGGGGGGGGGGGGGGGGGGGGGGGGGGGGGGGGGGGGGGGG9FFGGGGGGGGGGGGGGFGFGGGGGGGGGGGGGGGGGGGGGGGGGGGGGGGGGGGGGGGGGGGGGGGGGGGGGGGGGGGGGGGGGGGGGGGGGGGGGGGGGGGGGGGGFGFGGGGGGGGGGGGGGGGGGGGGGGGG
@M04570:107:000000000-JN8T3:1:1103:11680:2610 1:N:0:AGGCAGAA+TTCTAGCT
TAGCACAAGAAAGTCGAAGTATATATTTTATTCGATACAAACTCTTTTTTCTTGAGGATCCACTGTAATAATGAGAAAGATTTCTGCATATATGCACAAATCGGTCGATAATATCAAAATCCGACGAATCTGCCCAGGTGGACTTACTAATAGGATGCCCAATGCGTTACAAAATTTCACTTTAGCCAATGATCCAATCAGAGGAATAAT
+
@6CA,=,;EEC<@CCFE<FFGGGGDG@EEFFGFGACFCFGEGGFGGGFACGCCF<F@,@F<<EEFGEFGGGEFGC6CFCFGGFFGGFGGGGGDFD@FCE@AEFEBFGGGGGGG<FGGGDEGFGGGGGGGGGGGGGGGGFFFECGEAFGGDEFGFGGFG=FDFGC8CFCFEF9FFFFDEGGFGGGGGGGGGFCF=;338@:ACCFFGEFFG
@M04570:107:000000000-JN8T3:1:1103:11690:2625 1:N:0:AGGCAGAA+TTCTAGCT
TTCTAGCACAAGAAAGTCGAAGTATATATTTTATTCGATACAAACTCTTTTTTCTTGAGGATCCACTGTAATAATGAGAAAGATTTCTGCATATATGCACAAATCGGTCGATAATATCAAAATCCGACGAATCTGCCCAGGTGGACTTACTAATAGGATGCCCAATGCGTTACAAAATTTCACTTTAGCCAATGATCCAATCAGAGGAATAATTG
+
@@@,AFFDGGFDFGGFGGGGFGGGGGGGGGGGGGGFGFEGGGGGGGGGEGFGGGFFGDGFACFFFFGEFDFGACCFDEFAFFG<EFFDEAFCFGGAFFDGEFFGCF78FFGGFGGG9FFCF?FG@FGGGEEFGGGGGGGGGA<AFGFFDEEGFGGGFCGFGFGGGGEF7FGEGGGGG9AD9FG,EGGGC@>DCDGGFFGCFCCA>FFFF>FFAFG
@M04570:107:000000000-JN8T3:1:1103:18245:3318 1:N:0:AGGCAGAA+TTCTAGCT
TTCTAGCACAAGAAAGTCGAAGTATATATTTTATTCGATACAAACTCTTTTTCCTTGAGGATCCACTGTAATAATGAGAAAGATTTCTGCATATATGCACAAATCGGTCGATAATATCAAAATCCGACGAATCTGCCCAGGTGGACTTACTAATAGGATGCCCAATGCGTTACAAAATTTCACTTTAGCCAATGATCCAATCAGAGGAATAATTG
+
CCCCCGGGGGFGGGGGGGGGGGGGGGGGGGGGGGGGGGGGGGGGGGGGGGGGGGGGGGGGGGGGGGGGGGGGGGGGGGGGGGGGGGGGGGGGGGGGGGGGGGGGGGGGGGGGGGGGGGGGGGGGGGGGGGGGGGGGGGGGGGGGGGGGGGGGGGGGGGGGGGGGGGGGGGGGGGGGGGGGGGGGGGGDGFGGGGGGGGGGGGGGGGGGGGGGGGG
@M04570:107:000000000-JN8T3:1:1103:23769:3848 1:N:0:AGGCAGAA+TTCTAGCT
TTCTAGCACAAGAAAGTCGAAGTATATATTTTATTCGATACAAACTCTTTTTTCTTGAGGATCCACTGTAATAATGAGAAAGATTTCTGCATATATGCACAAATCGGTCGATAATATCAAAATCCGACGAATCTGCCCAGGTGGACTTACTAATAGGATGCCCAATGCGTTACAAAATTTCACTTTAGCCAATGATCCAATCAGAGGAATAATTG
+
CCCCCGGGGGFGGGGGGGGGGGGGGGGGGGGGGGGGGGGEGGGGGGGGGGGGGGGGGGGGGGGGGGGGGGGGGGGGGGGAFGGGGGGGGGGGGGGGFFCGFGFFGGGGGGGGGGGGGGGGGGGGFGFGGGGGGGGGGGGGGGGGFGGGGGGGGGGGGFGGGGGGGGGGGGGGGGGGGGGGGGGFGGGGGGGGGGGGGGGGGGGGGGGGFDGGGFG
@M04570:107:000000000-JN8T3:1:1103:16926:4643 1:N:0:AGGCAGAA+TTCTAGCT
TTCTAGCACAAGAAAGTCGAAGTATATATTTTATTCGATACAAACTCTTTTTTCTTGAGGATCCACTGTAATAATGAGAAAGATTTCTGCATATATGCACAAATCGGTCGATAATATCAAAATCCGACGAATCTGCCCAGGTGGACTTACTAATAGGATGCCCAATGCGTTACAAAATTTCACTTTAGCCAATGATCCAATCAGAGGAATAATTG
+
CCCCCGGGGGFGGGGGGGGGGGGGGGGGGGGGGGGGGGGGGGGGGGGGGGGGGGGGGGGGGGGGGGGGGGGGGGGGGGGGGGGGGGGGGGGGGGGGFGGGGGGGGGGGGGGGGGGGGGGGGGGGGGGGGGGGGGGGGGGGGGGGGGGGGGGGGGGGGGGGGGGGGGGGGGGGGGGGGGGGGGGGGGGFGGGGGGGGGGGGGGGGGGGGGGGGGGG
@M04570:107:000000000-JN8T3:1:1103:14972:4674 1:N:0:AGGCAGAA+TTCTAGCA
TTCTAGCACAAGAAAGTCGAAGTATATATTTTATTCGATACAAACTCTTTTTTCTTGAGGATCCACTGTAATAATGAGAAAGATTTCTGCATATATGCACAAATCGGTCGATAATATCAAAATCCGACGAATCTGCCCAGGTGGACTTACTAATAGGATGCCCAATGCGT
+
CCCCCFGF8DFEDE@EE<;B-BCFG,FC<CEFG@FFGC,CFGGGGE<FFGG<CFFAE@<FDGFCCEFGGGGE<FEFEF96CCEC@FFFECEF<CE,9F@EEDE<@:F6@FGC,=E<6?,EF<?FE7@F+=+B:9??E@ECFD?FFEFFEG<F,,AEEG,A8FEEFA:468
@M04570:107:000000000-JN8T3:1:1103:8782:5144 1:N:0:AGGCAGAA+TTCTAGCT
TTCTAGCACAAGAAAGTCGAAGTATATATTTTATTCGATACAAACTCTTTTTTCTTGAGGATCCACTGTAATAATGAGAAAGATTTCTGCATATATGCACAAATCGGTCGATAATATCAAAACCCGACGAATCTGCCCAGGTGGACTTACTAATAGGATGCCCAATGCGTTACAAAATTTCACTTTAGCCAATGATCCAATCAGAGGAATAATTG
+
CCCCCGGGFGFGFGGGFGGGGGFGGGGGGGGGGGGGGGGGGGGGGGGGGGGGGGGGGGGGGGGGFGGGGGGGGGGGGGGGGGGGGGGGGGGGGGGGGGAFGGGGGGGGGGGGGGGGGGGGGGGGGGGFGGGGGGGGGGGGGGGGGGGGGGGGGGGGGGGGGGGGGGGGGGGGGGGGGGGGGGGFGGGEGGGGGGGGGGGGGGGGGGGGGGGGGGG
@M04570:107:000000000-JN8T3:1:1103:12389:6684 1:N:0:AGGCAGAA+TTCTAGCT
TTCTAGCACAAGAAAGTCGAAGTATATATTTTATTCGATACAAACTCTTTTTTCTTGAGGATCCACTGTAATAATGAGAAAGATTTCTGCATATATGCACAAATCGGTCGATAATATCAAAATCCGACGAATCTGCCCAGGTGGACTTACTAATAGGATGCCCAATGCGTTACAAAATTTCACTTTAGCCAATGATCCAATCAGAGGAATAATTGGCTGTCTCTTATACACACTCCGAGCCCACGAGACAGGCAGAAACCTCGTATGCCGTCTTCTGCTTGAAAA
+
CCCCCGGFGGBFFGEFGGGGGGFGGGGFGFGGGGGFFGFGGGGGGGGGGGGGGGGGGGGGECFGGGGGGFGGGGGFFGEEFFFFFGGGGGGGFGGGGGGGGGGGGGGFGGGGGGGGCFGGGCFGGGGGGGGGGGGGGGGGGFGGFGGGAFGFGGGGGGGGGFGGCCFCEFEFGGGGGGGGGFGFGGGGGDGGGGGGGGGGGGGGGGFFDCFFGGGGGGGGGGGGGGGFGGGGGGGFG>GFFGFGGCEED4FFGGG)CE*8>9CF<FGGGB5DACFECFFGEG67F
@M04570:107:000000000-JN8T3:1:1103:8821:7057 1:N:0:AGGCAGAA+TTCTAGCT
TTCTAGCACAAGAAAGTCGAAGTATATATTTTATTCGATACAAACTCTTTTTTCTTGAGGATCCACTGTAATAATGAGAAAGATTTCTGCATATATGCACAAATCGGTCGATAATATCAAAATCCGACGAATCTGCCCAGGTGGACTTACTAATAGGATGCCCAATGCGTTACAAAATTTCACTTTAGCCAATGATCCAATCAGAGGAATAATTG
+
ACCCCGGAFFBFFFGGFGGGGGFGGGGGGGGGGGGFGGGGGGGGGGGGGGFGGGGGGGGGFFGFCFFGFCGGGGGGGGGDEGGGGGGGGGGGGGFGGGGFGGGGGGGGGGGGGGGGFFGGGGGGGDGGGGGGGGGGGGGGGGGGGGGGGGGGGGGGGGGGGGGGGGGGGFFGGGGGGGGGGGGFGGGFGGGGGGGFGFGGGGGGGGGGGGGGGGG
@M04570:107:000000000-JN8T3:1:1103:24463:7207 1:N:0:AGGCAGAA+TTCTAGCT
TTCTAGCACAAGAAAGTCGAAGTATATATTTTATTCGATACAAACTCTTTTTTCTTGAGGATCCACTGTAATAATGAGAAAGATTTCTGCATATATGCACAAATCGGTCGATAATATCAAAATCCGACGAATCTGCCCAGGTGGACTTACTAATAGGATGCCCAATGCGTTACAAAATTTCACTTTAGCCAATGATCCAATCAGAGGAATAATTG
+
CCCCCGGGGGFGGGGGGGGGGGFGGGGGGGGGGGGGGGGGGGGGGGGGGGGGGGGGGGGGGGGGGGGGGCGGGGGGGFG<FGGGGGGGGGGGGGGGGGGGGGGGGGGGGGGGGGGGGGGGGGGGGGGGGGGGGGGGGGGGGGGGGGGGGGGGGGGGGGGGGGGGGGGGGGGGGGGGGGGGGGGGGGGG9ECFGGGGGGGFGGGGGGGGGGFGGGG
@M04570:107:000000000-JN8T3:1:1103:15525:7755 1:N:0:AGGCAGAA+TTCTAGCT
TTCTAGCACAAGAAAGTCGAAGTATATATTTTATTCGATACAAACTCTTTTTTCTTGAGGATCCACTGTAATAATGAGAAAGATTTCTGCATATATGCACAAATCGGTCGATAATATCAAAATCCGACGAATCTGCCCAGGTGGACTTACTAATAGGATGCCCAATGCGTTACAAAATTTCACTTTAGCCAATGATCCAATCAGAGGAATAATTG
+
CCCCCGGGGG5EEGFGGGGGGGFGGGGCGGGGGGGGGGG8FGGGGGGGGGGGGGGGGGGGGGGGGGGGGGGGGGGGGFG<FFGGGGGGGGGGGGGGGGGGGGGGGGGGGGGGGGGGGGGGGGGGGGGGGGEGGGGGGGGGGGGGGGGGGGGGGGGGGGGGGGGGGGGGGGGGGGGGGGGGGGGGGGGGGGGGGGGGGGGGGGGGGGGGGGGGGGC
@M04570:107:000000000-JN8T3:1:1103:16743:8220 1:N:0:AGGCAGAA+TTCTAGCT
TTCTAGCACAAGAAAGTCGAAGTATATATTTTATTCGATACAAACTCTTTTTTCTTGAGGATCCACTGTAATAATGAGAAAGATTTCTGCATATATGCACAAATCGGTCGATAATATCAAAATCCGACGAATCTGCCCAGGTGGACTTACTAATAGGATGCCCAATGCGTTACAAAATTTCACTTTAGCCAATGATCCAATCAGAGGAATAATTG
+
CCCCCGGGFGFDFGGGGGGGGGEFGGGGGGGGGGGGGGGGGGGGGGDFGGGGGGGGGGGGGGGGGFFGG<FGEGGGGDFGGGGGGGGGGGGGGGGGGGGGGGGGGGGGGGGGGGGGGGGGGGGGGGGGGGGGGGGGDGGGGFGGGGGGGGGGGGGGGFGGFGGGGGGGGGGGGGGGGGFGGGGGGGGGGGGGGGGGGGGGGGGGGGGGCGFFGGF
@M04570:107:000000000-JN8T3:1:1103:8175:8524 1:N:0:AGGCAGAA+TTCTAGCT
TTCTAGCACAAGAAAGTCGAAGTATATATTTTATTCGATACAAACTCTTTTTTCTTGAGGATCCACTGTAATAATGAGAAAGATTTCTGCATATATGCACAAATCGGTCGATAATATCAAAATCCGACGAATCTGCCCAGGTGGACTTACTAATAGGACGCCCAATGCGTTACAAAATTTCACTTTAGCCAATGATCCAATCAGAGGAATAATTG
+
CCCCCGGFGFDFFGGCCEFFFG@EGGGCF@E@FCGGFGFFGGGDGGGGFGGF:FG<CFGGF8EEE<CEFFFGGG<FGGGDG@FG9FFGGGGFGGGG9CEEGGGGGGGGGFGCGGFFGGGGGGGCFFFGCFDFCFGGGCF,DEFGGG@FGGGGGGGGFGGGGGGGGGG8F3CCFGGGFEFFEC=AGDE=EFBFDCFEGFGGGGGGGGGGC8EGGGG
@M04570:107:000000000-JN8T3:1:1103:15978:8749 1:N:0:AGGCAGAA+TTCTAGCT
TTCTAGCACAAGAAAGTCGAAGTATATATTTTATTCGATACAAACTCTTTTTTCTTGAGGATCCACTGTAATAATGAGAAAGATTTCTGCATATATGCACAAATCGGTCGATAATATCAAAATCCGACGAATCTGCCCAGGTGGACTTCCTAATAGGATGCCCAATGCGTTACAAAATTTCACTTTAGCCAATGATCCAATCAGAGGAATAATTG
+
CCCCCFFC8DDFDCEFGGGGGGFGGGG9CCEGGEGGGFF?FGGGGGGGGGFGGGFGCFFF<8FEGGGGGGGGGGDG<EFFGC@EFGGGCFGGGGGGGFFGGFFCFGG@FFGGGGGGGFGGGGGGGEC>FFCFGGGGGE8BFAAFFFCF,:FDFGGGGGCGGGGEFFFGGFEFGGDGGGGGFFGDFFFBFGGFFFGGGGGCCGGGDFFFGC9BFGG
@M04570:107:000000000-JN8T3:1:1103:4186:8897 1:N:0:AGGCAGAA+TTCTAGCT
TTCTAGCACAAGAAAGTCGAAGTATATATTTTATTCGATACAACCTCTTTTTTCTTGAGGATCCACTGTAATAATGAGATAGATTTCTGAATATATGCACAAATCGGTCGATAATATCAAAATCCGACGAATATGCCCAGGTGGACTTACTAATAGGATGCCCAATGCGTTACAAAATTTCACGTTGGCCAATGATCCAATCAGAGGAATAATTG
+
<C@@CFFAD8:C@E@<C-B;-BDDEFC<--,,C<F9FCC,@DF,@<@FCAC<@EC@F@FEE@F@,6,CCDEFFAAFGCF,CF<9<CE,C,C,CCFC,6<CFFGGC@FCCF::ECFGFAFFFGF<EFDGGGED+5E9E=F8<9,4FFE,9,C<DBFG?GF@DEE,+A=,+4+83E?A8C,DFFC,,@8,8=F<@FG;DE9,3D6C,DFFG,@D:;C
@M04570:107:000000000-JN8T3:1:1103:3036:9621 1:N:0:AGGCAGAA+TTCTAGCT
TTCTAGCACAAGAAAGTCGACGTATATATTTTATTCGATACAAACTCTTTTTTCTTGAGGATCCCCTGTAATAATGAGAAAGATTTCTGCATATATGCACAAATCGGTCGATAATATCAAAATCCGACGAATCTGCCCAGGTGGACTTACTCATAGGATGCCCAATGCGTTACAAAATTTCACTTTAGCCAATGATCCAATCAGAGGAATAATTG
+
CCCCCGGCCCDF6C<D<<CF+@F@EFGGFF9<@,F<AEFEFDG,FFGGGFGCCFGGFGGGF@<EEFCFE<FGGCFFGFF9@DFEEGGFGGGGG<FFA@,CFGCFGGCF:F:FCFFFFFGFGFG8DFGGDFGGGGAF,A8EDEFGGGGFFGC,EDGGDGFEBFGDFFD:>CFFGCFC:FFGGGGG9EGFF>9C8>=FFFF?FG6D>;6C6EGGG;A
@M04570:107:000000000-JN8T3:1:1103:20366:10263 1:N:0:AGGCAGAA+TTCTAGCT
TTCTAGCACAAGAAAGTCGAAGTATATATTTTATTCGATACAAACTCTTTTTTCTTGAGGATCCACTGTAATAATGAGAAAGATTTCTGCATATATGCACAAATCGGTCGATAATATCAAAATCCGACGAATCTGCCCAGGTGGACTTACTAATAGGATGCCCAATGCGCTACAAAATTTCACTTTAGCCAATGATCCAATCAGAGGAATAATTG
+
CCCCCGGGGGFFGGGGGGGGDGCFGGGGGFGFGGGGGGFGGGGGGGGGGGGGGGGGGGGGFGGGGGFFGGGGGGGGEFF<FGGGGGGGGGGGFGGFGGGGGGGGGGGFFFGGGGGGFGGGGGGGGGGGGGGGGGGGGGGGGFGGGGGGGGGGGGGGGGGFGGGGGGFGFGGGGGGGFFGFGGGGGGGBFGGGFF9FGGGGGGGGGGFGGG:EFGG
@M04570:107:000000000-JN8T3:1:1103:23121:10419 1:N:0:AGGCAGAA+TTCTAGCT
TTCTAGCACAAGAAAGTCGAAGTATATATTTTATTCGATACAAACTCTTTTTTCTTGAGGATCCACTGTAATAATGAGAAAGATTTCTGCATATATGCACAAATCGGTCGATAATATCAAAATCCGACGAATCTGCCCAGGTGGACTTACTAATAGGATGCCCAATGCGTTACAAAATTTCACTTTAGCCAATGATCCAATCAGAGGAATAATTG
+
CCCCCGGGGGFGGGGGGGGGFGGGGGGFGGGGGGGGGGGGGGGGGGGGGGGGGGGGGGGGGGGGGGGGG9FGGGGGGGG9FGGGGGGGGGGGGGGGGGGGGGGGGGGGGGGGGGGGGGGGGGGGGGFGGGGGGGGGGGGGGGGGGGGGGGGGGGGGGGFGGGGGGGGGGGGGGGGGGGGGGGGGGGGGGGGGGGGGGGGGGGGGGGGGGGGGGGG
@M04570:107:000000000-JN8T3:1:1103:27927:11690 1:N:0:AGGCAGAA+TTCTAGCT
TTCTAGCACAAGAAAGTCGAAGTATATATTTTATTCGATACAAACTCTTTTTTCTTGAGGATCCACTGTAATAATGAGAAAGATTTCTGCATATATGCACAAATCGGTCGATAATATCAAAATCCGACGAATCTGCCCAGGTGGACTTACTAATAGGATGCCCAATGCGTTACAAAATTTCACTTTAGCCAATGATCCAATCAGAGGAATAATTG
+
CCCCCGGGGGFGGGGGGGGG9FGGGGGGGGGGGGGGGGGGGGGGGGGGGGGGGGGGGGGGGGGGGGGGGGGGGGGGGGG9FGGGGGGGGGGGGGGGGGGGGGGGGGGGGGGGGGGGGGGGGGGGGGGGGGGGGGGGGGGGGGGGGGGGGGGGGGGGGGGGGGGGGGGGGGGGGGGGGGGGGGGGGGGGGGGGGGGGGGGGGGGGGGGGGGGGGGG
@M04570:107:000000000-JN8T3:1:1103:11367:12342 1:N:0:AGGCAGAA+TTCTAGCT
TTCTAGCACAAGAAAGTCGAAGTATATATTTTATTCGATACAAACTCTTTTTTCTTGAGGATCCACTGTAATAATGAGAAAGATTTCTGCATATATGCACAAATCGGTCGATAATATCAAAATCCGACGAATCTGCCCAGGTGGACTTACTAATAGGATGCCCAATGCGTTACAAAATTTCACTTTAGCCAATGATCCAATCAGAGGAATAATTG
+
CCCCCGGGGGFGGGGGGGGGGEGGFGCC@CC,CFD,CFAABEFFGFFDGAGG7@C<C,C<6EFGFCFFF,CC9FA<96E@FGD@CCFGAFFGGGGGAFFFF@FGGGGGGDGEGGDFEAFGGGGGGGGGGGGGGGGGGGGGGGGGGGGGGGGGGGGGGGGGGGGGGGGGGGGGGGGGFGGGGGGGGGG9FFGFGGGGGGGGGGGFGGDGGGGGGGG
@M04570:107:000000000-JN8T3:1:1103:5286:13662 1:N:0:AGGCAGAA+TTCTAGCT
TTCTAGCACAAGAAAGTCGAAGTATATATTTTATTCGATTCAAACTCTTTTTTCTTGAGGATCCACTGTAATAATGAGAAAGATTTCTGCATATATGCACAAATCAGTCGATAATACCAAAATCCGACGAATTAGCCCAGGTGGACTTACTAATAGGATGCCCAATGCGTTTCAAAATTTCACTTTAGCCAATGATCCAA
+
CCCCCGGC,ADC,CCCC-6BFC<FF<C<--C<EF9<F@6,CFEC<FGGGGGGC8E,@,;,,;C;,CC@C,@,CE<FECFFGC<E6E,,CFGF6,,6C<,:C<6C,96C6,8@<@FA,,:CF<<,,+8C++4B,,,,B,?E+A?=4,9F,ECG95AF8EFF,A9,<F@,::@+445AE=,,@;,E=@D,B<9B:DDCD=EG
@M04570:107:000000000-JN8T3:1:1103:28744:15582 1:N:0:AGGCAGAA+TTCTAGCT
TTCTAGCACAAGAAAGTCGAAGTATATATTTTATTCGATACAAACTCTTTTTTCTTGAGGATCCACTGTAATAATGAGAAAGATTTCTGCATATATGCACAAATCGGTCGATAATATCAAAATCCGACGAATCTGCCCAGGTGGACTTACTAATAGGATGCCCAATGCGTTACAAAATTTCACTTTAGCCAATGATCCAATCAGAGGAATAATTG
+
CCCCCGGGGGFGGGGGGGGGCFFGGGGGGGGGGGGGGGGGGGGGGGGGGGGGGGGGGGGGGGGGGGGGGGGGGGGGGGGCFGGGGGGGGGGGGGGGFGGGGGGGGGGFGGGGGGGGGGGGGGGGGGFGGGGGGGGGGGGGGGGGGGGGGGGGGGGGGGGGGGGGGGGGGGGGGGGGGGGGGGGGGGGFGGGGGGGGGGGGGGGGGGGGGGGGGGG
@M04570:107:000000000-JN8T3:1:1103:26683:15719 1:N:0:AGGCAGAA+TTCTAGCT
TTCTAGCACAAGAAAGTCGAAGTATATATTTTATTCGATACAAACTCTTTTTTCTTGAGGATCCGCTGTAATAATGAGAAAGATTTCTGCATATATGCACAAATCGGTCGATAATATCAAAATCCGACGAATCTGCCCAGGTGGACTCACTAATAGGATGCCCAATGCGTTACAAAATTTCACTTTAGCCAATGATCCAATCAGAGGAATAATTG
+
CCCCCGGGGGFFGGGGGGGGFGFGGGGGGGGGGGGGGGGGGGGGGGGGGGGGGGGGGGGGGGGGGGGGGGGGGGGGGGGCFGGGGGGGGGGGGGGGGGGGGGGGGGGGGGGGGGGGEGGGGGGFGGGGGGGGGGGGGGGGGGGGGGGGGGGGGGGGGGGGGGGGGGGGGFFGGGGGGGGGFGGGGGGGGGGGGGFAFGGGGGGGGGCFGEFGGGG
@M04570:107:000000000-JN8T3:1:1103:24477:17034 1:N:0:AGGCAGAA+TTCTAGCT
TTCTAGCACAAGAAAGTCGAAGTATATATTTTATTCGATACAAACTCTTTTTTCTTGAGGATCCACTGTAATAATGAGAAAGATTTCTGCATATATGCACAAATCGGTCGATAATATCAAAATCCGGCGAATCTGCCCAGGTGGACTTACTAATAGGATGCCCAATGCGTTACAAAATTTCACTTTAGCCAATGATCCAATCAGAGGAATAATTG
+
CCCCCGGGGGFGGGGGGGGGGGGGGGGGGGGGGGGGGGGGGGGGGGGGGGGGGGGFGGGGGGGGGGGGGGGGGGGGGFGGGGGGGGGGGGGGGGGGGGFGGGGDGGGGGGGGFGGGGGGGGGGGGGGGGGGGGGGGGGGCGFFGFGGGGGGGGGGGGGGGGGGGGGGGGGGGGGGGGGGGGGGGGGGGFGGGGGGGGGGGFGGGGGGGGFGGGGG
@M04570:107:000000000-JN8T3:1:1103:24030:17288 1:N:0:AGGCAGAA+TTCTAGCT
TTCTAGCACAAGAAAGTCGAAGTATATATTTTATTCGATACAAACTCTTTTTTCTTGAGGATCCACTGTAATAATGAGAAAGATTTCTGCATATATGCACAAATCGGTCGATAATATCAAAATCCGACGAATCTGCCCAGGTGGACTTACTAATAGGATGCCCAATGCGTTACAAAATTTCACTTTAGCCAATGATCCAATCAGAGGAATAATTG
+
CCCCCGG9FD?CFFFEEFGGCCFGGGGFGGGGGGGGGGG?FGGGGGGGGGEFGGGGGGGGGGGGFGFGGGGGFGGGGFGGGGFGGFCFFGGGGGGGGGGGGGGGGGGGGGGGGGGGEFGGGGGGCFGGGGGGGGGGGGGGGGGGGGGGGGGGGGGGGGGGGGGGGGGGCEFDGGFGGGGGGGGGGGGFFGFGGGGGGFGGGGFGDGGGGFEEGGG
@M04570:107:000000000-JN8T3:1:1103:6266:17354 1:N:0:AGGCAGAA+TTCTAGCT
TTCTAGCACAAGAAAGTTGAAGTATATATTTTATTCGATACAAACTCTTTTTGCTTGAGGCTCCACTGTAATAATGAGAAAGATTTCGGCATATATGCACAAATCGGTCGAAAATATCAAAATCCGACAAATCTGCCCAGGGGGACTTACTAATAGGATGCCCAATGCGATACAAAATTTCACTTTAGCCAATGATCCAATCAGAGGAATAATTG
+
CCCCCGGFF8?EC<FE@@FEFFGEFFF<6-<CFFF<<FF8CFG,C@<FFF@E+6,;;,CC,6CFC@,,CFFE<@,FCEAFF,C<FFC,+76+FFC6C9CFEFGG9:C@@@F,,@EFEF<EFF94?:CF+8E,C@5C,FDA+++@F7<=EFDFDDFEEF<?A8DF7,DF7+A@FA9FDF<EGGF6D9DCFG9B7DG@FFFG,DGCCEFGGDGGGGA
@M04570:107:000000000-JN8T3:1:1103:23543:17627 1:N:0:AGGCAGAA+TTCTAGCT
TTCTAGCACAAGAAAGTCGAAGTATATATTTTATTCGATACAAACTCTTTTTTCTTGAGGATCCACTGTAATAATGAGAAAGATTTCTGCATATATGCACAAATCGGTCGATAATATCAAAATCCGACGAATCTGCCCAGGTGGACTTACTAATAGGATGCCCAATGCGTTACAAAATTTCACTTTAGCCAATGATCCAATCAGAGGAATAATTG
+
CCCCCGGFFGFGGGGGGGGGGGFGGGGGGGGGGGGGGGGGGGGGGGGGGGGGGGGGGGGGGGGGGGGGGGGGGGGGGGGGGGGGGGGGFGGGGGGGFGGGGGGGGGGGGGGGGGGGGGGGGGGGGGGGGGGGGGGGGGGGGGGGGGGGGGGGGGGGGGGGGGGGGGGGGGGGGGGGGGGGGGGGGGGFGGGGGGGGGGGGGGGGDGFF?EFGGGG
@M04570:107:000000000-JN8T3:1:1103:27901:18581 1:N:0:AGGCAGAA+TTCTAGCT
CTAGCACAAGAAAGTCGAAGTATATATTTTATTCGATACAAACTCTTTTTTCTTGAGGATCCACTGTAATAATGAGAAAGATTTCTGCATATATGCACAAATCGGTCGATAATATCAAAATCCGACGAATCTGCCCAGGTGGACTTACTAATAGGATGCCCAATGCGTTACAAAATTTCACTTTAGCCAATGATCCAATCAGAGGAATAA
+
@ACF?9A=?ECCCCCEFGGGCFGGGCCCCEFCF<FFCCBGGGGGFGGFEFGGGGGGGGFFGD@FFEFCFGEGGGCFFAE@FGCFFGA<EEGGGGGGGGGGGGGGGFCFGGGGGGFGGGGGGGGGGGGGGGGFGGGFDGGEFGGGGGGGGFGGGGGGGGGGGGGGFEGFEEGGFGGGGGGGGGGGGDFGGFGFGGFFGGGGGFGFFGFFGG
@M04570:107:000000000-JN8T3:1:1103:19703:18902 1:N:0:AGGCAGAA+TTCTAGCT
TTCTAGCACAAGAAAGTCGAAGTATATATTTTATTCGATACAAACTCTTTTTTCTTGAGGATCCACTGTAATAATGAGAAAGATTTCTGCATATATGCACAAATCGGTCGATAATATCAAAATCCGACGAATCTGCCCAGGTGGACTTACTAATAGGATGCCCAATGCGTTACAAAATTTCACTTTAGCCAATGATCCAATCAGAGGAATAATTG
+
CCCCCGGGGGFGGGGGGGGGGGFGGGGFGGGGGGGGGGGGGGGGGGGGGGGGGGGGGGGGGGGGFGGGGGGGGGGGGGGGGGGGGGGGGGGEGGGGGGGEGGGGGGGGGGGGGGGGGGGGGGGGGGGGGGDGGGGGGGGFGEFGGFGGGGGGGGGGFGGGGGGGGGGGGGGGGGFGFGGGGGGCEFGGGGGGGFGGGGGGFGFFGFGGGGGGGGG
@M04570:107:000000000-JN8T3:1:1103:12305:19070 1:N:0:AGGCAGAA+TTCTAGCT
TTCTAGCACAAGAAAGTCGAAGTATATATTTTATTCGATACAAACTCTTTTTTCTTGAGGATCCACTGTAATAATGAGAAAGATTTCTGCATATATGCACAAATCGGTCGATAATATCAAAATCCGACGAATCTGCCCAGGCGGACTTACTAATAGGATGCCCAATGCGTTACAAAATTTCACTTTAGCCAATGATCCAATCAGAGGAATAATTG
+
CCCCCGGCEGFGGGGGGGGGGGGGGGGGGGGGGGGGGGGGGGGGGGGGGGGGGGGGGGGGGGGGGGGGGGGGGGGGGGGGGGGGGGGGGGGGGGGGGGGGGGGGGGGGGGGGGGGGGGGGGGGGGGGGGGGGGGGGGGGGGGGGGGGGGGGGGGGGGGGGGGGGGGGGGGGGGGGGGGGGGGFCGGGCGGGGGGGGGFGGGGGGGGGGGGGGGGG
@M04570:107:000000000-JN8T3:1:1103:19876:19392 1:N:0:AGGCAGAA+TTCTAGCT
TTCTAGCACAAGAAAGTCGAAGTATATATTTTATTCGATACAAACTCTTTTTTCTTGAGGATCCACTGTAATAATGAGAAAGATTTCTGCATATATGCACAAATCGGTCGATAATATCAAAATCCGACGAATCTGCCCAGGTGGACTTACTAATAGGATGCCCAATGCGTTACAAAATTTCACTTTAGCCAATGATCCAATCAGAGGATAATTGG
+
CCCCCGGGGGFGGGGGGGGGGGGGGGGGGGGGGGGGGGGGGGGGGGGGGGGGGGGGGGGGGGGGGGGGGGGGGGGGGGGGGGGGGGGGGGGGGGGGGGGGGGGGGGGGGGGGGGGGGGGGGGGGGGGGGGGGGGGGGGGGGGGGGGGGGGGGGGGGGGGGGGGGGGGGGGGGGGGGGGGGGGGGGGGGGGGGGGGGGGGGFGFGGGGGGGGGGGG
@M04570:107:000000000-JN8T3:1:1103:18023:19477 1:N:0:AGGCAGAA+TTCTAGCT
TTCTAGCACAAGAAAGTCGAAGTATATATTTTATTCGATACAAACTCTTTTTTCTTGAGGATCCACTGTAATAATGAGAAAGATTTCTGCATATATGCACAAATCGGTCGATAATATCAAAATCCGACGAATCTGCCCAGGTGGACTTACTAATAGGATGCCCAATGCGTTACAAAATTTCACTTTAGCCAATGATCCAATCAGAGGAATAATTG
+
CCCCCGGGGGFGGGGGGGGGGGGGGGGGGGGGGGGGGGGGGGGGGGGGGGGGGGGGGGGGGGGGGGGGGGGGGGGGGGGGGGGGGGGGGGGGGGGGGGGGGGGGGGGGGGGGGGGGGGGGGGGGGGGGGGGGGGGGGGGGGGGGGGGGGGGGGGGGGGGGGGGGGGGGGGGGGGGGGGGGGGGGGGGFGGGGGGFFGGGGGGGGGGGGGGGGGGG
@M04570:107:000000000-JN8T3:1:1103:11291:19526 1:N:0:AGGCAGAA+TTCTAGCT
TTCTAGCACAAGAAAGTCGAAGTATATATTTTATTCGATACAAACTCTTTTTTCTTGAGGATCCACTGTAATAATGAGAAAGATTTCTGCATATATGCACAAATCGGTCGATAATATCAAAATCCGACGAATCTGCCCAGGTGGACTTACTAATAGGATGCCCAATGCGTTACAAAATTTCACTTTAGCCAATGATCCAATCAGAGGAATAATTG
+
CCCCCGGGFGFGGGGGGGGGGFFGGGGGGGGGGGGGGGGGGGGGGGGGGGGGGGGGGGGGGGGGGGGGGGGGGGGGGGGGGGGGGGGGGGGGGGGGFGFFGGGGGGGGGGGGGGGGGFGGGGGGGGGGGGGGGGGGGGGGGGGGGGGGGGGGGGGGGGGGGGGGGGGGGGGGGGGGGGGGGGGDGGGFGGGGGGGFGGGGGGGGGGGGGGGGGGG
@M04570:107:000000000-JN8T3:1:1103:18516:19723 1:N:0:AGGCAGAA+TTCTAGCT
TTCTAGCACAAGAAAGTCGAAGTATATATTTTATTCGATACAAACTCTTTTTTCTTGAGGATCCACTGTAATAATGAGAAAGATTTCTGCATATATGCACAAATCGGTCGATAATATCAAAATCCGACGAATCTGCCCAGGTGGACTTACTAATAGGATGCCCAATGCGTTACAAAATTTCACTTTAGCCAATGATCCAATCAGAGGAATAATTG
+
CCCCCGGGGGFGGGGGGGGGGGGGGGGGGGGGGGGGGGGGGGGGGGGGGGGGGGGGGGGGGGGGGGGGGGGGGGGGGGGGGGGGGGGGGGGGGGGGGGGGGGGGGGGGGGGGGGGGGGGGGGGGGGGGGGGGGGGGGGGGGGGGGGGGGGGGGGGGGFGGGGGGGGGGGGGGGGGFFGGGGGGGGGGDGFGGGGGGGGGGGGGGGGGGGGFGGGG
@M04570:107:000000000-JN8T3:1:1103:23147:20003 1:N:0:AGGCAGAA+TTCTAGCT
TTCTGGCACAAGAAAGTCGAAGTATATATTTTATTCGATACAAACTCTTTTTTCTTGAGGATCCACTGTAATAATGAGAAAGATTTCTGCATATATGCACAAATCGGTCGATAATATCAAAATCCGACGAATCTGCCCAGGTGGACTTACTAATAGGTTGCCCAATGCGTTACAAAATTTCACTTTAGCCAATGATCCAATCAGAGGAATAATTG
+
CCCCCGGCCFFFFGGGGGGGGGGGGGGGGGGGGGGGGGGGGGGGGGGGGGGGGGGGGGGGGGGGGGGGGGGGGGGGGGFEDGGGGFGGGGGGGGGGGGCGGFFGGGGGGGGGGGGGFGGGGGGGGGGGGGGGGGGGGGGGGGGGGGGGGGGGGGGGGGGGGGGGGGFGGGGGGGGGGGGGGGGGGGGGGGGGGGGGGGGCGGGGCFGGGFGGGFG
@M04570:107:000000000-JN8T3:1:1103:9217:20175 1:N:0:AGGCAGAA+TTCTAGCT
TTCTAGCACAAGAAAGTCGAAGTATATATTTTATTCGATACAAACTCTTTTTTCTTGAGGATCCACTGTAATAATGAGAAAGATTTCTGCATATATGCACAAATCGGTCGATAACATCAAAATCCGACGAATCTGCCCAGGTGGACTTACTAATAGGATGCCCAATGCGTTACAAAATTTCACTTTAGCCAATGATCCAATCAGAGGAATAATTG
+
CCCCCGGDFGFGFGGGGGGGGGGGGGGGGGGGGGGFGGGGGGGGGGGGGGGGGGGGGGGGGCFGGGFGGGGGGGGGGGGGGGGGGGGGGGG9FGGGDGFGGGGFGGGEGGGGGGGGEFGGGGGGCGEGGGGGGGGGGGGGGGGGFGCGGGGGGGGGDGGGGGGGGGGGGEGGGGGGGDFGGGGFGGGEGGGGGGGGGGFFGGGGGGGGGGGGGGG
@M04570:107:000000000-JN8T3:1:1103:23746:21040 1:N:0:AGGCAGAA+TTATAGCT
CCTACGGGGGGCAGCAGTAGGGAATCTTGCGCAATGGGCGCAAGCCTGACGGAGCAACGCCGCGTGTATGATGAAGGTCTTCGGATCGTAAAACTCTTTCAGCGGGGAAGAACAAGTACAAGAGTAAATGTTTGTACCTTGACGGTACCTACCCAGAAAGCCACGGCTAACTACGTGCCAGCAGCCGCGGTAATACGGAGGTGGCAAGCGTTGATCGGAATTATTGGGCGTAAAGCGCGCGCAGGCGGTCTGTTAAGTCAGATGTGAAAGCCC
+
CCCCCGGGGGFGGF:FFF,CFFDEE,CF-C+@>>CEADDF+>@C<BEFC,B+B:F7B<CGGGGGGG+3@FG,@F<BF>,@BFCC+@FFGGGF9<,>FEF,,3,*=CFG@FGG8:<,,,,<<F8,2?<,,,,8>F<CG9FEGGGG5CGGGE7+2*9/1AFGG**AGGGGCFGG+C;FGGGGGG?FGGGGGGGGGGGGG*;EG8*;EFGGGCE>/*+:CGGDGGG7ECEGFGGGGGGFG>5:@CDGGD?EC)*:;FGFG7:*:DF=:FGGF=FGF
@M04570:107:000000000-JN8T3:1:1103:7506:21444 1:N:0:AGGCAGAA+TTCTAGCT
TTCTAGCACAAGAAAGTCGAAGTATATATTTTATTCGATACAAACTCTTTTTTCTTGAGGATCCACTGTAATAATGAGAAAGATTTCTGCATATATGCACAAATCGGTCGATAATATCAAAATCCGACGAATCTGCCCAGGTGGACTTACTAATAGGATGCCCAATGCGTTACAAAATTTCACTTTAGCCAATGATCCAATCAGAGGAATAATTG
+
CCCCCGGFCFFGGFEFFFCG9BFCECCFA6CFEFFGGFGGGGG?FFGGGCFGGGF<FFGFFGGC,CCEE<EFGFFGCGGGEGGG@FCGG,6EG9EFGGFFCFGCEBF8,8C@EFFFCFGGGGA<FFFFEGGGDGG9FGGGFFGGGCFGFAFFGGGGGGEGCG,A@FF8CCFGFGCDFFFCGFG9AFFFGFCDCFGE>B>D<,@EEFGFG6CFGFF
@M04570:107:000000000-JN8T3:1:1103:12835:21525 1:N:0:AGGCAGAA+TTCTAGCT
TTCTAGCACAAGAAAGTCGAAGTATATATTTTATTCGATACAAACTCTTTTTTCTTGAGGATCCACTGTAATAATGAGAAAGATTTCTGCATATATGCACAAATCGGTCGATAATATCAAAATCCGACGAATCTGCCCAGGTGGACTTACTAATAGGATGCCCAATGCGTTACAAAATTTCACTTTAGCCAATGATCCAATCAGAGGAATAATTG
+
ACCCCGGFGGFGGGGGGGGG@FGGGGGGGGGGGGGGGGFCFGGFGGGGGGGGGGGGGGGGGGGGGFGGGGGGGGGGFFFGGGGFGGGGGGGGGFFFDFGFFGGGGDFGGGGGGGGGFGGGGGGGGGGGGGGGGGGGGGGGGFGGGGFFGGGGGGGGGFBFGGGGGGGGGGGGGGGGG9FCFFGGGFGAF,>DFFGGGGGGGGGGGGGGEEGGGAC
@M04570:107:000000000-JN8T3:1:1103:17177:21601 1:N:0:AGGCAGAA+TTCTAGCT
TTCTAGCACAAGAAAGTCGAAGTATATATTTTATTCGATACAAACTCTTTTTTCTTGAGGATCCACTGTAATAATGAGAAAGATTTCTGCATATATGCACAAATCGGTCGATAATATCAAAATCCGACGAATCTGCCCAGGTGGACTTACTAATAGGATGCCCAATGCGTTACAAAATTTCACTTTAGCCAATGATCCAATCAGAGGAATAATTG
+
CCCCCGGGGGFFGGGGGGGGGGGGGGGGGGGGGGGGGGGGGGG<FGGGGGGGGGGGGGGGGGGGGGEGGGGFGGGGGGGGGGGGGGGGGGGGGGGGGGGGGGGGGGGGGGGGGGGGGGGGGGGGGGGGGGGGGGGGGGGGGFGGGGGGGGGGGGGGGGGGGGGGGGGGGFFGGGFDCGGGGGGGGGGGGGGGGGEFGGGGGGGGGGGGGGGGGGG
@M04570:107:000000000-JN8T3:1:1103:10837:22791 1:N:0:AGGCAGAA+TTCTAGCT
TTCTAGCACAAGAAAGTCGAAGTATATATTTTATTCGATACAAACTCTTTTTTCTTGAGGATCCACTGTAATAATGAGAAAGATTTCTGCATATATGCACAAATCGGTCGATAATATCAAAATCCGACGAATCTGCCCAGGTGGACTTACTAATAGGATGCCCAATGCGTTACAAAATTTCACTTTAGCCAATGATCCAATCAGAGGAATAATTG
+
CCCCCGGF8FFE8EGAFFGGGGGGGGGGFGGGGGGGGFGGGGG,EE<FEGDCCGGCGFGFGFGGFGGGGGGGGGCGFFGGGGFGGGGGG9FGGFGFFD9EFGGGFGGF:FEGGGGGFGGGGFG@BFGE:EFFGGGGGGGGGGGGGGGFGGGGFGGGGGGFGGGGFGGGG:FCCFFFFGFDAFFFGGGGGGFGGEFFGGGGFF?FGGDEFDGGCFF
@M04570:107:000000000-JN8T3:1:1103:19228:23892 1:N:0:AGGCAGAA+TTCTAGCT
TTCTAGCACAAGAAAGTCGAAGTATATATTTTATTCGATACAAACTCTTTTTTCTTGAGGATCCACTGTAATAATGAGAAAGATTTCTGCATATATGCACAAATCGGTCGATAATATCAAAATCCGACGAATCTGCCCAGGTGGACTTACTAATAGGATGCCCAATGCGTTACAAAATTTCACTTTAGCCAATGATCCAATCAGAGGAATAATTG
+
CCCCCGGGGGFGGGGGGGGGGGFGGGGCCCFFGGGGGGGEGGGFGGGGGGGGGGGGGGGGGGGGGGGGGGGGGGGGGGGAFGGFGGGGGGGGGGGGGGCFGGGGGGGGGGGGGGGGGGGGGGGFGGGGGGGGGGGGGGGGGGGGGGGGGGGGGGGGGGGGGGGGGGGGGGGGGGGGGGFGGGGFFGGDGFGGDFFGGFGGFGGGFFGGGFGGGGG
@M04570:107:000000000-JN8T3:1:1103:21184:24705 1:N:0:AGGCAGAA+TTCTATCT
CCTACGGGAGGCAGCAGTGGGGAATATTGCACAATGGGGGAAACCCTGATGCAGCGACGCCGAGTGGAGGAAGCAGGTCTTCGGATTGTAAACTCCTGTTGTTGGGGAAAAGAAGGATGGTACCCAACAAGGAAGTGACGGCTAACTACGTGCCAGCAGCCGCGGTAAAACGTAGGTCACGAGCGTTGTCCGGAATTACTGGGTGTAAAGGGAGCGCAGGCGGGTAGGAAAGTTGGGAGTGAAATACATG
+
CCCCCGGG,@BFF;,CFEEFGC;C6<6EEGFGFFD<,@;@+,-6E:;<,;,,:<EC7F7FGG+C6,,C<CF84,4,,CFG9F=FFFCEFGC,C,:<?=F<<B4F<B=FGGGGGFF,B:BFFEFFFFGGCFGGGFFFGGFEB@FGFDGGGGGGG77DCFFF7F*@FGG@<3?FCCBCF<:B>*=>:B38;F9=FCCGGGFGFFGEE:+>CBC>8>7<?EEC*:>DG5*;*<9CFGFFG4C5<:*2:CC9:C
@M04570:107:000000000-JN8T3:1:1104:13593:1275 1:N:0:AGGCAGAA+TTCTAGCT
TTCTAGCACAAGAAAGTCGAAGTATATATTTTATTCGATACAAACTCTTTTTTCTTGAGGATCCACTGTAATAATGAGAAAGATTTCTGCATATATGCACAAATCGGTCGATAATATCAAAATCCGACGAATCTGCCCAGGTGGACTTACTAATAGGATGCCCAATGCGTTACAAAATTTCACTTTAGCCAATGATCCAATCAGAGGAATAATTG
+
CCCCCGGCCG5FFGFGGGGGGG@FGGGGGGGGGGGGGGGGGGGGGGFGGGGGGGGGGGGGGGGFGGGGGFFG<FGGFFGGGGGGGGFFFGGFGGGGCFFFGFGGCGGGGGGGGGGGGGGGGGGGGDFFGGGGGGGFFGGGGGGGGGGGGGGGGGGGGGGGGGGGGGGGGGGCEFFGGGFGGGGGGGGFDCGGGGGGCCCFFDGCEFGD7>EFGGG
@M04570:107:000000000-JN8T3:1:1104:14409:4071 1:N:0:AGGCAGAA+TTCTAGCT
TTCTAGCACAAGAAAGTCGAAGTATATATTTTATTCGATACAAACTCTTTTTTCTTGAGGATCCACTGTAATAATGAGAAAGATTTCTGCATATATGCACAAATCGGTCGATAATATCAAAATCCGACGAATCTGCCCAGGTGGACTTACTAATAGGATGCCCAATGCGTTACAAAATTTCACTTTAGCCAATGATCCAATCAGAGGAATAATTG
+
CCCCCGGCFGFGFGGGGGGGGGGGGGGGGGGGGGGGGGGGGGGGGGGGGGGGGGGGGGGGGGGGGGGGGCGGGGGGGGG<FGGGGGGGGGGGGGGGGGGGGGGGGGGGGGGGGGGGGGGGGGGGGGGGGGGGGGGGGGGGGGGGGGGGGGGGGGGGGGGGGGGGGGGGGGGGGGGGGGGGGGGGGGGGGGGGGFGGGGGGGGGGGGGGGGGGGGG
@M04570:107:000000000-JN8T3:1:1104:21374:4458 1:N:0:AGGCAGAA+TTCTAGCT
TTCTAGCACAAGAAAGTCGAAGTATATATTTTATTCGATACAAACTCTTTTTTCTTGAGGATCCACTGTAATAATGAGAAAGATTTCTGCATATATGCACAAATCGGTCGATAATATCAAAATCCGACGAATCTGCCCAGGTGGACTTACTAATAGGATGCCCAATGCGTTACAAAATTTCACTTTAGCCAATGATCCAATCAGAGGAATAATTG
+
CCCCCGGGGGFGGGGGGGGGGGGGGGGGGGGGGGGGGFGGGGGGGGGGGGGGGGGGGGGGGGGGGGGGGGGGGGGGGGGGGGGGGGGGGGGGGGGGGGGGGGGGGGGGGGGGGGGGGGGGGGGGGGGGGGGGGGGGGGGGGGGGGGGGGGGGGGGGGGGGGGGGGGGGGGGGGGGGGGGGGGGGGGGGGGGGGGGGGGGGGGGGGGGGGGGGGGG
@M04570:107:000000000-JN8T3:1:1104:10620:4747 1:N:0:AGGCAGAA+TTCTAGCT
TTCTAGCACAAGAAAGTCGAAGTATATATTTTATTCGATACAAACTCTTTTTTCTTGAGGATCCACTGTAATAATGAGAAAGATTTCTGCATATATGCACAAATCGGTCGATAATATCAAAATCCGACGAATCTGCCCAGGTGGACTTACTAATAGGATGCCCAATGCGTTACAAAATTTCACTTTAGCCAATGATCCAATCAGAGGAATAATTG
+
CCCCCGGGGGBFFGGGGGGGGGGGGGGGGGGGGGGGGGGGGGGGGGGGGGGGGGGGGGGGGGGGGGGGGGGGGGGGGGFGGGGGGGGGGGGGGGGGGGGGGGGGGGGGGGGGGGGGGGGGGGGGDGGGGGGGGGGGGGGGGGGGGGGGGGGGGGGGGGGGGGGGGGGGDFGGGGGGDGGGGGGGGGGGGGGGGFFGGGGGGGFGGGGGGGGGGGG
@M04570:107:000000000-JN8T3:1:1104:8364:4796 1:N:0:AGGCAGAA+TTCTAGCT
TTCTAACACAAGAAAGTCGAAGTATATATTTTATTCGATACAAACTCTTCTTCTTGAGGATCCACTGTAATAATGAGAAAGATTTCTGCATATATGCACAAATCGGTCGATAATATCAAAATCCGACGAATCTGCCCAGGTGGACTTACTAATAGGATGCCCAATGCGTTACAAAATTTCACTTTAGCCAATGATCCAATCAGAGGAATAATTGG
+
CCCCCE<8?F?EFFGGFGGGGGGGGGGGGDGGGGGGGGGGGGG,EFGGGGGGGGGGGGGGGGGGGGGGFGGGGGGGGGFGGGFGGGGGGGGGGGGGGCE<FCGGGGGGGGGGGGGGGGFGGGGFGGGGGGGGGGF,FFGEGGGGGGGGGGGGGFGGGGGGGGGGGGGGGGGGGGGGGGGGGGGDFFGGGGGGGFGGGGGGGGGCFFFGGGGGGGG
@M04570:107:000000000-JN8T3:1:1104:11751:4847 1:N:0:AGGCAGAA+TTCTAGCT
TTCTAGCACAAGAAAGTCGAAGTGTATATTTTATTCGATACAAACTCTTTTTTCTTGAGGATCCACTGTAATAATGAGAAAGATTTCTGCATATATGCACAAATCGGTCGATAATATCAAAATCCGACGAATCTGCCCAGGTGGACTTACTAATAGGATGCCCAATGCGTTACAAAATTTCACTTTAGCCAATGATCCAATCAGAGGAATAATTG
+
CCCCCGGDA?DFFFGGGGGGGGGFGGGCFGGGGGGGGGGGGGGFGGFGGGGGGGGGFCGGGGGGGGFGCEFGGGGGGGGGGGGGGGGGGGGGGGCFCGAGGGGGFGGFGGGGGGGGFFFDFGGGGGGGGGGGGGGFFGGGGFGGGGFGGGEGGGGGGCGFFGGGFGGGG:FGGCF<FGDCGGECGGGFGGGGGGGGGGGGGFGGFGGGGDFGGGD
@M04570:107:000000000-JN8T3:1:1104:16813:6743 1:N:0:AGGCAGAA+TTCTAGCT
TTCTAGCACAAGAAAGTCGAAGTATATATTTTATTCGATACAAACTCTTTTTTCTTGAGGATCCACTGTAATAATGAGAAAGATTTCTGCATATATGCACAAATCGGTCGATAATATCAAAATCCGACGAATCTGCCCAGGTGGACTTACTAATAGGATGACCAATGCGTTACAAAATTTCACTTTAGCCAATGATCCAATCAGAGGAATAATTG
+
CCCCCGGGGGFGGGGGGGGG8FFGGGGFGGGGGGGGGFGFGGGGGGGGGGGGGGGGGGGGGGGGGGGGGGGGGGGGGGGGGGGGGGGGGGGGGGGGGGGGGGGGGGGGGGGGGGGGGGGGGGGGGGGGGGGGGGGGGGGGGGGGGGGGGGGGGGGGGGGGGGGGGGGGGGGGGGGGGGGGGGGGGGGGGGGGGGGGGGGCGGGGGGGGGGFGGGG
@M04570:107:000000000-JN8T3:1:1104:26278:7687 1:N:0:AGGCAGAA+TTCTAGCT
TTCTAGCACAAGAAAGTCGAAGTATATATTTTATTCGATACAAACTCTTTTTTCTTGAGGATCCACTGTAATAATGAGAAAGATTTCTGCATATATGCACAAATCGGTCGATAATATCAAAATCCGACGAATCTGCCCAGGTGGACTTACTAATAGGATGCCCAATGCGTTACAAAATTTCACTTTAGCCAATGATCCAATCAGAGGAATAATTG
+
CCCCCGGGFGFGGGGGGGGGGGFGGGGGGGGGGGGGGGGGGGGGGGGGGGGGGGGGGGGGGGGGGGGGGAFGGGGGGGGGGGGGGGGGGGGGGGGGGGGGGGGGGGGGGGGGGGGGGGGGGGGGGGGGGGGGGGGGGGGGGGGGGGGGGGGGGGGGGGGGGGGGGGGGGGGGGGGGGGGGGGGGGGGGGGFFGGGGGGGGGGGGGGGGGGGGGGG
@M04570:107:000000000-JN8T3:1:1104:16512:7705 1:N:0:AGGCAGAA+TTCTAGCT
TTCTAGCACAAGAAAGTCGAAGTATATACTTTATTCGATACAAACTCTTTTTTCTTGAGGATCCACTGTAATAATGAGAAAGATTTCTGCATATATGCACAAATCGGTCGATAATATCAAAATCCGACGAATCTGCCCAGGTGGACTTACTAATAGGATGCCCAATGCGTTACAAAATTTCACTTTAGCCAATGATCCAATCAGAGGAATAATTG
+
CCCCCGGGGGFFGGGGGGGG8FFGGGGFGGGGGGGGGGG8FGGGGGGGGGGGGGGGGGGGCGGGGGGGGGGGGGGGGGGFGGGGGGGGGGGGGGGGGGGGGGGGGGGGGGGGGGGGGGGGGGGGGGGGGGGGGGGGGGGGGGFGGGGGCFGGGGGGGGGGGGGGGGGGGGGGGGGGGGGGGGGGGGGFGG?FGGGGGGGFGGGGFGGGGGFGGGG
@M04570:107:000000000-JN8T3:1:1104:23433:8747 1:N:0:AGGCAGAA+TTCTAGCT
TTCTAGCACAAGAAAGTCGAAGTATATATTTTATTCGATACAAACTCTTTTTTCTTGAGGATCCACTGTAATAATGAGAAAGATTTCTGCATATATGCACAAATCGGTCGATAATATCAAAATCCGACGAATCTGCCCAGGTGGACTTACTAATAGGATGCCCAATGCGTTACAAAATTTCACTTTAGCCAATGATCCAATCAGAGGAATAATTG
+
CCCCCGGGGGFGGGGGGGGGGGFGGGGGGGGGGGGGGGGGGGGGGGGGGGGGGGGGGGGGGGGGGGGGGGGGGGGGGGGFGGGGGGGGFGGGGGGGFFGGGGGGGGGGGGGGGGGGGGGGGGGGGGGGGGGGGGGGGGGGGGGGGGGGGGGGGGGGFGGGGGGGGGGG:FGGGGGFEGGGGGGGGGGGGGGGGFDFGGDBFGGGGGGGGGGGGGG
@M04570:107:000000000-JN8T3:1:1104:22858:9002 1:N:0:AGGCAGAA+TTCTAGCT
TTCTAGCACAAGAAAGTCGAAGTATATATTTTATTCGATACAAACTCTTTTTTCTTGAGGATCCACTGTAATAATGAGAAAGATTTCTGCATATATGCACAAATCGGTCGATAATATCAAAATCCGACGAATCTGCCCAGGTGGACTTACTAATAGGATGCCCAATGCGTTACAAAATTTCACTTTAGCCAATGATCCAATCAGAGGAATAATTG
+
CCCCCGGGGGFFGGGGGGGGGGFGGGGGGGGGGGGGGGGGGGGGGGGGGGGGGGGGGGGG<FFFGGGGGGGGGGGGGFCGFGGGGGGGGGGGGGGGGGGGGGFGGGGGGGGGGGGGEGDGGGGFFGFGEGGGGGGGGGGGGEGGGGGGFGGGGGGGGGGGGGGCFGGGGGGGGFGF:FGGGGGGGGGAFGGGGGGGGGGGGGGGFGGGCFFGGGG
@M04570:107:000000000-JN8T3:1:1104:16136:9110 1:N:0:AGGCAGAA+TTCTAGCT
TTCTAGCACAAGAAAGTCGAAGTATATATTTTATTCGATACAAACTCTTTTTTCTTGAGGATCCACTGTAATAATGAGAAAGATTTCTGCATATATGCACAAATCGGTCGATAATATCAAAATCCGACGAATCTGCCCAGGTGGACTTACTAATAGGATGCCCAATGCGTTACAAAATTTCACTTTAGCCAATGATCCAATCAGAGGAATAATTG
+
CCCCCGGGGGFGGGGGGGGGFFFGGGGFGGGGGGGCFFF8CFGGGGGGGGGGGGGGGGGGGGGGGGGGGFGGGGGGGGG<FFGGGGGGGGGGGGGGGGGGGGGGGGGGGGGGGGGGGGGGGGGGGGGGGGGGGGGGGGGGGGGGGGGGEGGGGGGGGGGGGGGGGGGGGEGGGGGGGGGGGGGGGGGFGGGFGGGGGGGGGFFGGFGGGGGGGGF
@M04570:107:000000000-JN8T3:1:1104:22984:10220 1:N:0:AGGCAGAA+TTCTAGCT
TTCTAGCACAAGAAAGTCGAAGTATATATTTTATTCGATACAAACTCTTTTTTCTTGAGGATCCACTGTAATAATGAGAAAGATTTCTGCATATATGCACAAATCGGTCGATAATATCAAAATCCGACGAATCTGCCCAGGTGGACTTACTAATAGGATGCCCAATGCGTTACAAAATTTCACTTTAGCCAATGATCCAATCAGAGGAATAATTG
+
CCCCCGGGGGFGGGGGGGGGGGGGGGGGGGGGGGGGGGGGGGGGGGGGGGGGGGGGGGGGGGGGGGGGGGGGGGGGGGGGGGGGGGGGGGGGGGGGGGGGGGGGGGGGGGGGGGGGGGGGGGGGGGGGGGGGGGGGGGGGGGGGGGGGGGGGGGGGGGGGGGGGGGGGGGGGGGGGGGGGGGGGGGGGGGGGGGGGGGGGGGGGGGGGGGGGGGG
@M04570:107:000000000-JN8T3:1:1104:19391:11343 1:N:0:AGGCAGAA+TTCTAGCT
TTCTAGCACAAGAAAGTCGAAGTATATATTTTATTCGATACAAACTCTTTTTTCTTGAGGATCCACTGTAATAATGAGAAAGATTTCTGCATATATGCACAAATCGGTCGATAATATCAAAATCCGACGAATCTGCCCAGGTGGACTTACTAATAGGATGCCCAATGCGTTACAAAATTTCACTTTAGCCAATGATCCAATCAGAGGAATAATTG
+
CCCCCGGGGGFGGGGGGGGGGGFGGGGGGGGGGGGGGGGGGGGGGGGGGGGGGGGGGGGGGGGGGGGGGGGGGGGGGGGFGGGGGGGGGGGGGGGGGGGGGGGGGGGGGGGGGGGGGGGGGGGGGGGGGGGGGGGGGGGGGGGGGGGGGGGGGGGGGGGGGGGGGGGGGGGGGGGGGGGGGGGGGGGGGGGGGGGGGGGGGGGGGGGGGGGGGGG
@M04570:107:000000000-JN8T3:1:1104:9378:11417 1:N:0:AGGCAGAA+TTCTAGCT
TTCTAGCACAAGAAAGTCGAAGTATATATTTTATTCGATACAAACTCTTTTTTCTTGAGGATCCACTGTAATAATGAGAAAGATTTCTGCATATATGCACAAATCGGTCGATAATATCAAAATCCGACGAATCTGCCCAGGTGGACTTACTAATAGGATGCCCAATGCGTTACAAAATTTCACTTTAGCCAATGATCCAATCAGAGGAATAATTG
+
CC<C@FEEGFF@FEFGCFF@DFFGGGGGF<CCFGGFGEFFEFGGGGGGGGGFGFEDFFGGGFGFDEGEGFGGGGGGGFFDFFGECFFFFCGGGFGGGCEGGFGGE:FCCFGGGGGGGGGE?FFF8C:>>CEGGGGFFFGFFDFGCFFGFCF9FEGAFGAFGFFGEFFE@FCCGFGCCDDBEDDDEFGEFFFGFFGGCFGGGGGG?DFDC89B=CF
@M04570:107:000000000-JN8T3:1:1104:9762:11552 1:N:0:AGGCAGAA+TACTAGCT
TCGTAAAACTCTTTCGGCAGGGAAGAAGAAGTACAAGAGTAACTGCTTGTACCTTGACGTTACCTAACCAGAAAGCCACGGCTAACTACGTGCCAGCAGCCGCGGTAATACGTAGGTGGCAAGCGTTGTCCGGAATTATTGGGCGTAAAGCGCACGCAGGCGGTCCGTTAAGTCTGATGTGAAAG
+
C:FFG@=?B,5B<F,+4C++@=FECFG,=8,55,CFG8<AF<,C,,:F,65E<?ECAGG=FF7F=<=,=@@=D<E:,5DFGD7FGCGGGGGGGFGFGG>7CEEGG11*>@CE4BE<,<CGCFG=EG8**+4=E>CFFGAFFGGGGGGGGGFGG*8DGDEGGGGG):*8<C:C<*0ACF?AFG9>F
@M04570:107:000000000-JN8T3:1:1104:18638:11801 1:N:0:AGGCAGAA+TTCTAGCT
TTCTAGCACAAGAAAGTCGAAGTATATATTTTATTCGATACAAACTCTTTTTTCTTGAGGATCCACTGTAATAATGAGAAAGATTTCTGCATATATGCACAAATCGGTCGATAATATCAAAATCCGACGAATCTGCCCAGGTGGACTTACTAATAGGATGCCCAATGCGTTACAAAATTTCACTTTAGCCAATGATCCAATCAGAGGAATAATTG
+
CCCCCGGGGGFGGGGGGGGGGGGGGGGGGGGGGGGGGGGGGGGGGGGGGGGGGGGGGGGGGGGGGGGGGGGGGGGGGGGGGGGGGGGGGGGGGGGGGGGGGGGGGGGGGGGGGGGGGGGGGGGGGGGGGGGGGGGGGGGGGGGGGGGGGGGGGGGGGFGGGGGGGGGGGGGGGGGGGGGGGGGGGGGGGGGGGGGGGGGFGFGGGGGGGGGGGGG
@M04570:107:000000000-JN8T3:1:1104:16996:12567 1:N:0:AGGCAGAA+TTCTAGCT
TTCTAGCACAAGAAAGTCGAAGTATATATTTTATTCGATACAAACTCTTTTTTCTTGAGGATCCACTGTAATAATGAGAAAGATTTCTGCATATATGCACAAATCGGTCGATAATATCAAAATCCGACGAATCTGCCCAGGTGGACTTACTAATAGGATGCCCAATGCGTTACAAAATTTCACTTTAGCCAATGATCCAATCAGAGGAATAATTG
+
CCCCCFFFFFBFFGFEFGGGGGGGGGGFGGGGGGGGGGGGGGGGGGGGGGGGGGGGGGGGGGGFGGGGFFGGGGGGGFCFFGFGGGGGGGFFFGGGFGGGGGGGGGGGGGGGGGGGGGGGGGGGGGGGGGGGGGGGGGGGGGGGGGFGGGGGGGGGGGGGGGGGGGGGGGGCGGGADFGGGGGGGGGFGGGGFFFGGGFCGFFG?EECGGGGGGG
@M04570:107:000000000-JN8T3:1:1104:8255:12857 1:N:0:AGGCAGAG+TTCCAGCT
CCTACGGGAGGCAGCAGTAGGGAATCTTCCGCAATGGACGAAAGTCTGACGGAGCAACGCCGCGTGAGTGATGAAGGCTTTCGGGTCGTAAAACTCTGTTGTTAGGGAAGAACAAGTGCTAGTTGAATAAGCTGGCACCTTGACGGTACCTAACCAGAAAGCCACGGCTAACTACGTGCCAGCAGCCGCGGTAATACGTAGGTGGCAAGCGTTATCCGGAATTATTGGGCGTAAAGCGCGCGCAGGTGGTTTCTTCAGTCTGATGTGAAAGCCCACGGCTCAACCGT
+
CCCCCGGGCG5FBFG<@FCCCE?FGGGGGGGGGGGGGGGGGGGGGGGGGGGG7FDGGGGGGFGGGGCFGGGGGGGGGGGGGGGGGGGGCFGFCGGFGGGGGGGFGGGGFGGCGGGGGGFFGFGGEFFGFGGGGG8CGGGGCCFGCEFGGGGGGGGGGFFFGFGGGGGGGGGGGGGGGGGGF7C6FGFGG7@FFCF9B>CFGGG9B+=BFGGGGGGFGGGGEFFFFFFGGGGEGC*CGDGEDDGDGGGC*/:EFFG**0?BGC>@<?DE76CFFG=E:C95:C?7>72
@M04570:107:000000000-JN8T3:1:1104:5963:12968 1:N:0:AGGCAGAA+TTCTAGCT
TTCTAGCACAAGAAAGTCGAAGTATATATTTTATTCGATACAACCTCTTTTTTCTTGAGGATCCACTGTAATAATGAGAAAGATTTCTGCATATATGCACAAATCGGTCGATAATATCAAAATCCGACGAATCTGCCCAGGTGGACTTACTAATAGGATGCCCAATGCGTTACAAAATTTCACTTTAGCCAATGATCCAATCAGAGGAATAATTG
+
CCCCCGGGDD?ECFFDCFGGGGGGGGGGGFGGGGFGGGGGGGG,FFGGG@FFGGGGGGGGGEFFGGFEFGGFCFFGGGGGFGDCFDFFFAD9FGGGGGGGCFECFFGFFFGGGGFG<CFGGGGGGGG:FGGGGGGGCFGFGGGGFGFFEFGCFCGGFGFGFFEEGGGGG>FEGGGFFFDFGCG9DFGGCGGG8DFCE>EFGCGC?FGFFFGFCFC
@M04570:107:000000000-JN8T3:1:1104:6133:13342 1:N:0:AGGCAGAA+GTCTAGCT
TACGGGTGGCAGCAGTAGGGAATCTTCGGCAATGGACGAAAGTCTGACCGAGCAACGCCGCGTGAGTGATGAAGGCTTTCGGGTCGTAAAACTCTGTTGTTAGGGAAGAACAAGTGCAAGTTGAATAAGCTGGCACCTTGACGGTACCTAACCAGAAAGCCACG
+
A@CF:>=C9CFFCEGECFFGGGGGGG9@BCGGGGGFFGGGGGFFGCEE,@@CFGFGDGGGGG8@FCGFGGFGGGGFG<FGGG7FGGEGGGDEFBGGGGCFGFFFGGGGGGGGFFFG,,CF?,5FF,,?<?FG?C38<FF<=3B76+C=DF<F@:,@FC:FG73@
@M04570:107:000000000-JN8T3:1:1104:15978:13404 1:N:0:AGGCAGAA+TTCTAGCT
TTCTAGCACAAGAAAGTCGAAGTATATATTTTATTCGATACAAACTCTTTTTTCTTGAGGATCCACTGTAATAATGAGAAAGATTTCTGCATATATGCACAAATCGGTCGATAATATCAAAATCCGACGAATCTGCCCAGGTGGACTTACTAATAGGATGCCCAATGCGTTACAAAATTTCACTTTAGCCAATGATCCAATCAGAGGAATAATTG
+
CCCCCGGGGGFGGGGGGGGGGGGGGGGGGGGGGGGGGGGGGGGGGGGGGGGGGGGGGGGGGGGGGGGGGGGGGGGGGGGGGGGGGGGGGGGGGGGGFGGGGGGGGGGGGGGGGGGGGGGGGGGGGGGGGGGGGGGGGGGGGGGGGGGGGGGGGGGGGGGGGGGGGGGGGGGGGGGGGGGGGGGGGGGFGGGGGGGGGGGGGGGGGGGGGFGGGGG
@M04570:107:000000000-JN8T3:1:1104:3895:13968 1:N:0:AGGCAGAA+TTCTAGCT
TTCTAGCACAAGAAAGTCGAAGTATATATTTTATTCGATACAAACTCTTTTTTCTTGAGGATCCACTGTAATAATGAGAAAGATTTCTGCATATATGCACAAATCGGTCGATAATATCAAAATCCGACGAATCTGCCCAGGTGGACTTACTAATAGGATGCCCAATGCGTTACAAAATTTCACTTTAGCCAATGATCCAATCAGAGGAATAATTG
+
CCCCCEGGFG5FCFEE<FGG8F8C<F9FDEFGD<;CFEFEGGG9@CFAFEEE:FGGFCDF<,,C,CF@,C6FC,CE<EFGFGCCFFGFAAFCGFAFFG,,6@FGC@E:@FC=FEGFG<FC?F9FFFGGD=FECFFF<FGE?DFFFGGGGGGGFGEEA?A,E8?FCD:E@BFCCGD,6A>FGGDDFFFFGGGGEGGDADF,,6>9EFCFGFGGGGC
@M04570:107:000000000-JN8T3:1:1104:26300:14247 1:N:0:AGGCAGAA+TTCTAGCT
TTCTAGCACAAGAAAGTCGAAGTATATATTTTATTCGATACAAACTCTTTTTTCTTGAGGATCCACTGTAATAATGAGAAAGATTTCTGCATATATGCACAAATCGGTCGATAATATCAAAATCCGACGAATCTGCCCAGGTGGACTTACTAATAGGATGCCCAATGCGTTACAAAATTTCACTTTAGCCAATGATCCAATCAGAGGAATAATTG
+
CCCCCGGGGGFGGGGGGGFGGGFGGGGGGGGGGGGGGGGGGGGGGGGGGGGGGGGGGGGGGGGGGGGGGGGGGGGGGGGGGGGGGGGGGGGGGGGGGGGGGGGGGGGGGGGGGGGGGGGGGGGGGGGGGGGGGGGGGGGGGGGGGGGGGGGGGGGGGGGGGGGGGGGGGGGGGGGGGGGGGGGGGGGFGGGGGGGGGGGGGGGGDGGGGGGGGGG
@M04570:107:000000000-JN8T3:1:1104:15201:15076 1:N:0:AGGCAGAA+TTCTAGCT
TTCTAGCACAAGAAAGTCGAAGTATATATTTTATTCGATACAAACTCTTTTTTCTTGAGGATCCACTGTAATAATGAGAAAGATTTCCGCATATATGCACAAATCGGTCGATAATATCAAAATCCGACGAATCTGCCCAGGTGGACTTACTAATAGGATGCCCAATGCGTTACAAAATTTCACTTTAGCCAATGATCCAATCAGAGGAATAATTG
+
CCCCCGGGGGBEFFGGGGGGFGFGGGGFGGGGGGGGGGGEGFGGGGGGGGCGGGGGGGFGGFGGGGGGGGGGGDFGGFFFFGDFGGGGGGGGGGGGGGGGGGGGGGEFGGGGGGGGGGGGGGGGGGGGGEGGGGGGGGGGGGGGGGGDGGFFGGGGGGFDGFGGGGGGGGGGGGGGGGGGGGGGGGG9>FGGGGGGGGGGGGGGFGGGGGGGGGG
@M04570:107:000000000-JN8T3:1:1104:17101:15237 1:N:0:AGGCAGAA+TTCTAGCT
TTCTAGCACAAGAAAGTCGAAGTATATATTTTATTCGATACAAACTCTTTTTTCTTGAGGATCCACTGTAATAATGAGAAAGATTTCTGCATATATGCACAAATCGGTCGATAATATCAAAATCCGACGAATCTGCCCAGGTGGACTTACTAATAGGATGCCCAACGCGTTACAAAATTTCACTTTAGCCAATGATCCAATCAGAGGAATAATTG
+
CCCCCGGGGGFFGGGGGGGGGGGGGGGGGGGGGGGGGGGGGGGGGGGGGGGGGGGGGGGGGGGGGGGGGGGGGGGGGGGGGGGGGGGGGGGGGGGGGGGGGGGGGGGGGGGGGGGGGGGGGGGGGGGGGGGGGGGGGGGGGGGGGGGGGGGGGGGGGGGGGGGFFGFGGGGGGGGGGGGGGGGGGGGFGGGGGGGGGGGGGGGGGGGGGGGGGGG
@M04570:107:000000000-JN8T3:1:1104:16647:16590 1:N:0:AGGCAGAA+TTCTAGCT
TTCTAGCACAAGAAAGTCGAAGTATATATTTTATTCGATACAAACTCTTTTTTCTTGAGGATCCACTGTAATAATGAGAAAGATTTCTGCATATATGCACAAATCGGTCGATAATATCAAAATCCGACGAATCTGCCCAGGTGGACTTACTAATAGGATGCCCAATGCGTTACAAAATTTCACTTTAGCCAATGATCCAATCAGAGGAATAATTG
+
CCCCCGGGGGFGGGGGGGGGGGFGGGGGGFGFGGGGGGG@CGGGGGGGGGGGGGGGGGGGGGGGGGGGGGGGGGGGGGGGGGGGGGGGGGGGGGGGFGGGGGGGGGGFGGEGGGGGGGGGGGGGGGGGGGGGGGGGGGGGGGGGGGGGGGGGGGGGGGGGGGGGGGGGGGGGGGGGGGGGGGGGGGGGGFGGGGGGGGGGGGGGGGGGGGGGGGG
@M04570:107:000000000-JN8T3:1:1104:20393:16658 1:N:0:AGGCAGAA+TTCTAGCT
TTCTAGCACAAGAAAGTCGAAGTATATATTTTATTCGATACAAACTCTTTTTTCTTGAGGATCCACTGTAATAATGAGAAAGATTTCTGCATATATGCACAAATCGGTCGATAATATCAAAATCCGACGAATCTGCCCAGGTGGACTTACTAATAGGATGCCCAATGCGTTACAAAATTTCACTTTAGCCAATGATCCAATCAGAGGAATAATTG
+
CCCCCGGGGGFFGGGGGGGGGGGGGGGGGGGGGGGGGGGFGGGGGGGGGGGGGGGGGGGGGGGGGGGGGGGGGGGFGGGGGGGGGGGGGGGGGGGGGGGGGGGGGGGGGGGGGGGGGGGGGGGGGGGGGGGGGGGGGGGGGGGGGGGGGGGGGGGGGGGGGGGGGGGGGGGGGGGGGGGGGGGGGGGGGFGGGGGGGGGGFGGGGGGGGGGGGGG
@M04570:107:000000000-JN8T3:1:1104:10460:16709 1:N:0:AGGCAGAA+TTCTAGCT
TTTAGCACAAGAAAGTCGAAGTATATATTTTATTCGATACAAACTCTTTTTTCTTGAGGATCCACTGTAATAATGAGAAAGATTTCTGCATATATGCACAAATCGGTCGATAATATCAAAATCCGACGAATCTGCCCAGGTGGACTTACTAATAGGATGCCCAATGCGTTACAAAATTTCACTTTAGCCAATGATCCAATCAGAGATAAT
+
ACCCCF?98D*==EF=CBCFGFFFGGGGGGGGGGGGGA@FGGGGGGGGGGGGGGGGGGGCCGGGGGGCFGGGGGGGGGGDFGEFFGFGGGFGGGGGGGGGGGGGGGGGGGGGGGGCFGGGGGGGFFDGGGGGGGGGGGGGEGGGGEGGGGGFGDCGGGGGGFFGGGDFFFEGGGGGGGGGGGGCFG9FGGGGGGGGFFGGGGGGGGGGGE
@M04570:107:000000000-JN8T3:1:1104:24728:18029 1:N:0:AGGCAGAA+TTCTAGCT
TTCTAGCACAAGAAAGTCGAAGTATATATTTTATTCGATACAAACTCTTTTTTCTTGAGGATCCACTGTAATAATGAGAAAGATTTCTGCATATATGCACAAATCGGTCGATAATATCAAAATCCGACGAATCTGCCCAGGTGGACTTACTAATAGGATGCCCAATGCGTTACAAAATTTCACTTTAGCCAATGATCCAATCAGAGGAATAATTG
+
CCCCCGGGGGFEGGGGGGGGGGGGGGGGGGGGGGGGGGGGGGGGGGGGGGGGGGGGGGGGGGGGGGGGGGGGGGGGGGGGGGGGGGGGGGGGGGGGGGGGGGGGGGGGGGGGGGGGGGGGGGGGGGGGGGGGGGGGGGGGGGGGGGGGGGGGGGGGGGGGGGGGGGGGGGGGGGGGGGGGGGGGGGGGGGGGGGGGGGGGGGGGGGGGGGGGGGG
@M04570:107:000000000-JN8T3:1:1104:27779:18421 1:N:0:AGGCAGAA+TTCTAGCT
TTCTAGCACAAGAAAGTCGAAGTATATATTTTATTCGATACAAACTCTTTTTTCTTGAGGATCCACTGTAATAATGAGAAAGATTTCTGCATATATGCACAAATCGGTCGATAATATCAAAATCCGACGAATCTGCCCAGGTGGACTTACTAATAGGATGCCCAATGCGTTACAAAATTTCACTTTAGCCAATGATCCAATCAGAGGAATAATTG
+
CCCCCGGGGGFGGGGGGGGGGGGFGGGGGGGGGGGGGGGGGGGGGGGGGGGGGGGGGGGGGGGGGGGGGGGGGGGGGGGGGGGGGGGGGGGGGGGGGGGDFGGGGGGGGGGGGGGGGGGGGGGGGGGGGGGGGGGGGGGGGFGGGGGGGGGGGGGGFFGGGGGGGGGGGGGGGGGGGGGGGGGGGGGGGGGGGGGGFGFGGGGGGGGGGGGGGGG
@M04570:107:000000000-JN8T3:1:1104:24570:19368 1:N:0:AGGCAGAA+TTCTAGCT
TTCTAGCACAAGAAAGTCGAAGTATATATTTTATTCGATACAAACTCTTTTTTCTTGAGGATCCACTGTAATAATGAGAAAGATTTCTGCATATATGCACAAATCGGTCGATAATATCAAAATCCGACGAATCTGCCCAGGTGGACTTACTAATAGGATGCCCAATGCGTTACAAAATTTCACTTTAGCCAATGATCCAATCAGAGGAATAATTG
+
CCCCCGGGGGFFGGGGGGGGGGGGGGGGGGGGGGGGGGGGGGGGGGGGGGGGGGGGGGGGGGGGGGGGGGGGGGGGGGGGGGGGGGGGGGGGGGGGGGGGGGGGGGGGGGGGGGGGGGGGGGGGGGGGGGGGGGGGGGGGGGGGGGGGGGGGGGGGGGGGGGGGGGGGGGGGGGGGGGGGGGGGGGGFGGGGGGGGGGGGGGGGGGGGGGGGGGG
@M04570:107:000000000-JN8T3:1:1104:18993:19537 1:N:0:AGGCAGAA+TTCTAGCT
TTCTAGCACAAGAAAGTCGAAGTATATATTTTATTCGATACAAACTCTTTTTTCTTGAGGATCCACTGTAATAATGAGAAAGATTTCTGCATATATGCACAAATCGGTCGATAATATCAAAATCCGACGAATCTGCCCAGGTGGACTTACTAATGGGATGCCCAATGCGTTACAAAATTTCACTTTAGCCAATGATCCAATCAGAGGAATAATTG
+
CCCCCGGGGGFGGGGGGGGGGGFGGGGGGGGGGGGGGGGGGGGGGGGGGGGGGGGGGGGGGGGGGGGGGGGGGGGGGGGGGGGGGGGGGGGGGGGGGGGGGGGGGGGGGGGGGGGGGGGGGGGGGGGGGGGGGGGGGGGGGGGGGGGGGGGGGGGGGGGGGGGGGGGGGGGGGGGGGGGGGGGGGGGCGGGGGGGGGGGGGGGGGGGGGGGGGGG
@M04570:107:000000000-JN8T3:1:1104:20088:19858 1:N:0:AGGCAGAA+TTCTAGCT
TTCTAGCACAAGAAAGTCGAAGTATATATTTTATTCGATACAAACTCTTTTTTCTTGAGGATCCACTGTAATAATGAGAAAGATTTCTGCATATATGCACAAATCGGTCGATAATATCAAAATCCGACGAATCTGCCCAGGTGGACTTACTAATAGGATGCCCAATGCGTTACAAAATTTCACTTTAGCCAATGATCCAATCAGAGGAATAATTG
+
CCCCCGFGGGFGGGGGGGGGGGFGGGGFGGGGGGGGGGGGGGGGGGGGGGGGGGGGGGGGGGGGGGGGGGGGGGGGGGGGGGGGGGGGGGGGGGGGGGGGGGGGGGGGGGGGGGGGGGGGGGGGGGGGGGGGGGGGGGGGGGGGGGGGGGGGGGGGGGGGGGGGGGGGGGGGGGGGCGGGGGGGGGGFGGGGGGGGGGGGGGGGGGGGGGGGGGG
@M04570:107:000000000-JN8T3:1:1104:3567:19986 1:N:0:AGGCAGAA+TTCTAGCT
TTCTAGCACAAGAAAGTCGAAGTATATATTTTATTCGATACAAACTCTTTTTTCTTGAGGATCCACTGTAATAATGAGAAAGATTTCTGCATATATGCACAAATCGGTCGATAATATCAAAATCCGACGAATCTGCCCAGGTGGACTTACTAATAGGATGCCCAATGCGTTACAAAATTTCACTTTAGCCAATGATCCAATCAGAGGAATAATTG
+
CCCCCGFAECBFEFFGDGEGDEEACFDFFEFFFGAAFEFDFFFGGFGCFGGGGGFFGGFF@ACEFFGGGCC<<CFFFFC@FGD<EFDFFECFGGFGGGAFGGFGFFEE::8FGEGG<FGGGGFEFDEGGGGGGGGGFFGGGGFGFFGGFEAEFFGFGGGG??=EAFFGGGCDGDFGGGGFA@=EGGGFCFFGFGGFGDFGFFFFGGGGFGFFGGG
@M04570:107:000000000-JN8T3:1:1104:20088:21439 1:N:0:AGGCAGAA+TTCTAGCT
TTCTAGCACAAGAAAGTCGAAGTATATATTTTATTCGATACAAACTCTTTTTTCTTGAGGATCCACTGTAATAATGAGAAAGATTTCTGCATATATGCACAAATCGGTCGATAATATCAAAATCCGACGAATCTGCCCAGGTGGACTTACTAATAGGATGCCCAATGCGTTACAAAATTTCACTTTAGCCAATGATCCAATCAGAGGAATAATTG
+
BCCCCGGGGGFGGGGGGGGGGGGGGGGGGGG9FCFFFEEGGEFGGGGGGGGGGC9FFCFGEFGGGGGFEDFCFGGGGGGGGFECGGGGGFGFFGGGGGGGCFGFFGG@CFEFFGDC?EEFFGCCFEB@FGEABAFFGFBFG5EFCA<=<A<EE?EFFF,EF8A?BFC:FF7FF?FFDA>;,@EA=EDF,@=E,DECC,6@,,4DBFFFF8CCD9=
@M04570:107:000000000-JN8T3:1:1104:12997:22833 1:N:0:AGGCAGAA+TTCTAGCT
TTCTAGCACAAGAAAGTCGAAGTATATATTTTATTCGATACAAACTCTTTTTTCTTGAGGATCCACTGTAATAATGAGAAAGATTTCTGCATATATGCACAAATCGGTCGATAATATCAAAATCCGACGAATCTGCCCAGGTGGACTTACTAATAGGATGCCCAATGCGTTACAAAACTTCACTTTAGCCAATGATCCAATCAGAGGAATAATTG
+
CCCCCGGF8FFF@FGGGGGGGGGGGGGGGGGGGGGGGGGGEGGGGGGGGFGGGGGGGGGGGGGGGGGGGGGGGGGGGGGGGGGGGGGGGGGGFGGGFGFFGGGGFGGEGGGGGGGGGCFFGGFFFEGGEGEGGGGGGGFGGFGGGGGGGGGGFFFGGGEFGGGGGGGFECF@C<FGFGCAFGGGGGGEFGFFCGGGF9FFF8DF93DEFGGGGGE
@M04570:107:000000000-JN8T3:1:1104:19478:23214 1:N:0:AGGCAGAA+TTGTAGCT
CCTACGGGCGGCTGCAGTAGGGAATCTTCCGCAATGGGCGAAAGTCTGACGGAGCAACGCCGCGTGAGTGATGAAGGGTTTCGGATCGTAAAACTCTGTTGTTAGGGAAGAACAAGTACAAGAGTAACTGCTTGTACCTTGACGGTACCTAACCAGAAAGCCACGGCTAACTACGTGCCAGCAGCCGCGGTAATACGTAGGGGGCAAGCGTTGTCCGGAATTATTGGGCGTAAAGCGCGCGCAGGCGGTCCTTTAGGTCTGATGT
+
CCCCCGGG+@BFFB@FGFCFGECFE,CFCECFE7CCC,C@C@@@9C@<C9,6CCGG@FCGGGCG>F:F9CF9,5CF8+,:B?CF>FGGGGFFEFGGGAGBFF<FCGGGGGGGDCFF?FEFFFGDGDFAF3=E=D<FGG@FGGGGDC@>FFFFDGGCFGGCCFFEEGC@:FF9F:C<FBG96C6==CGDFCEDG9CF7+>CF*5:CEG8CC*;88+2;E5C5+A@F<CGC5CCGFDD355>CCCCGDEG75:C/:C?<F7*CCFFF
@M04570:107:000000000-JN8T3:1:1104:25013:23363 1:N:0:AGGCAGAA+TTCTAGCA
CCTACGGGGGGCAGCAGTAGGGAATCTTCCGCAATGGACGAAAGTCTGACCGAGCAACGCCGCGTGAGTGAAGAAGGTTTTCGGATCGTAAAACTCTGTTGTTAGGGAAGAACAAGTACAAGAGTAACTGCTTATACCTTGACGGTACCTAACCAGAAAGCCACGGCTAACTACGTGCCAGCAGCCGCGGTAATACGTAGGTGGCAAGCGTTGTCCGGATTTATTGGGCGTAAAGCGCGCGCAGGCGGTCCTTTAAGTCTGATGTGAAAGCCCACGGC
+
CCCCCGGG>DEG644EGG9FFFF,<FFGA9:FFCFGFDFE74CF<,,B?F,>FEFG<F6FFGGGCE7<FGF9>C<FGF9@FGCFFFFGGGGG9F@C;>FD>8,388CFFGGFFGFG,@,3C:CCFGGGG<<,,,?,FEFGGGGGDGF:FGGGGDGGGGGFGFGGGGCEC:@FFGGFGCFGFGC:CCEGGGGGGGGGGGGGE2<CCFGFGGG55*<7C8*179<BGF9C=EGDGGFF33CEGG:5/9?>7)/+9CEFF+270::=AFGGG=<7:/:EDG
@M04570:107:000000000-JN8T3:1:1104:20891:23424 1:N:0:AGGCAGAA+TTCTAGCT
TTCTAGCACAAGAAAGTCGAAGTATATATTTTATTCGATACAAACTCTTTTTTCTTGAGGATCCACTGTAATAATGAGAAAGATTTCTGCATATATGCACAAATCGGTCGATAATATCAAAATCCGACGAATCTGCCCAGGTGGACTTACTAATAGGATGCCCAATGCGTTACAAAATTTCACTTTAGCCAATGATCCAATCAGAGGAATAATTG
+
CCCCCGGFCDFFFGFGGGGGGG<FFGGFECCFFGGGGGGGGGGGGGGGGGGGFGFFGGGCFGGGGGGGGGGGGGGGFGGEFG<CECEGGGFGFGGG,FFGFGGFGGGECFEGGGFGCFGGGGGGGGGGCFGGGFGFGFFGCFFGGGGGGGGGGDGGGGGGGEFGGEFGGGG7FGGGGFDEFFGGGGFFFCGCFDFGGGGGGCCF?E8EEBFGG9C
@M04570:107:000000000-JN8T3:1:1104:13148:23464 1:N:0:AGGCAGAA+TTCTAGCT
TTCTAGCACAAGAAAGTCGAAGTATATATTTTATTCGATACAAACTCTTTTTTCTTGAGGATCCACTGTAATAATGAGAAAGATTTCTGCATATATGCACAAATCGGGCGATAATATCAAAATCCGACGAATCTGCCCAGGTGGACTTACTAATAGGATGCCCAATGCGTTACAAAATTTCACTTTAGCCAATGATCCAATCAGAGGAATAATTG
+
CCCCCGGFCGFGGGFGFCGGGGGGGGGGGGGGGGGGGGGGGGGGGGGGGGGGGGGGAFGGGGFGFGGGGGGGGGGGGGGGGGGGGGGGGGGGFGGGFGGGGGGGGGGGGGGGGGGGGGGGGGGGGGGGGGGGGGGGGGGGGGGGGGGGGGGGGGGGGGGGGDGFGGGGGGGGDGGCGGGGGGGGGGGBCFGGGGGGFCGGGCGGGGGGFFGGGGG
@M04570:107:000000000-JN8T3:1:1104:17345:23468 1:N:0:AGGCAGAA+TTCTAGCT
TTCTAGCACAAGAAAGTCGAAGTATATATTTTATTCGATACAAACTCTTTTTTCTTGAGGATCCACTGTAATAATGAGAAAGATTTCTGCATATATGCACAAATCGGTCGATAATATCAAAATACGACGAATCTGCCCAGGTGGACTTACTAATAGGATGCCCAATGCGTTACAAAATTTCACTTTAGCCAATGATCCAATCAGAGGAATAATTG
+
CCCCCGGGGGFFEGFFEFGGGGCFFGFGGGGGGGGGGGGFFGG@FGGGGGGGGGGGGGGGGFGG9FGCCFGGGGGGGGG,EEGEGGGGGFFCFGGGAGCGGGGGGGCFFEEGGGGGCGGFGGE,CCFGGGGFGGGGGDGGGGGFFFGGGGGGGGGCF9FFF?AFGGFFG:FFDFFFFBF=DGGEGDD>D89FGFDGCEDEEGGG?FF:CCEGFGG
@M04570:107:000000000-JN8T3:1:1104:19644:24283 1:N:0:AGGCAGAA+TTCTAGCT
TTCTAGCACAAGAAAGTCGAAGTATATATTTTATTCGATACAAACTCTTTTTTCTTGAGGATCCACTGTAATAATGAGAAAGATTTCTGCATATATGCACAAATCGGCCGATAATATCAAAATCCGACGAATCTGCCCAGGTGGACTTACTAATAGGATGCCCAATGCGTTACAAAATTTCACTTTAGCCAATGATCCAATCAGAGGAATAATTG
+
<68,AFFFGFFECD@ECFFGGGFGGGGFFEGDGGGEGGFGGGGAGFEFEFFD@FF@EFGG<@FFEEGGGGGGGGEGGGGFDECEEEFGGDGCFCFF9<,AC<@FFGGGGGGEEEFGGGGEFGGE@FCGG:CFGGGCE,BFDCGGGGE<<F99ECFFCFDFGGFGGGGGGFG=FGG@EDFGCFFGDFGFC<EFGDFGFDFFEC6@,8DGGDEFGGF
@M04570:107:000000000-JN8T3:1:1105:19986:3140 1:N:0:AGGCAGAA+TTCTAGCT
TTCTAGCACAAGAAAGTCGAAGTATATATTTTATTCGATACAAACTCTTTTTTCTTGAGGATCCACTGTAATAATGAGAAAGATTTCTGCATATATGCACAAATCGGTCGATAATATCAAAATCCGACGAATCTGCCCAGGTGGACTTACTAATAGGATGCCCAATGCGTTACAAAATTTCACTTTAGCCAATGATCCAATCAGAGGAATAATTG
+
CCCCCGGGGFGFGGGGGGGGGGFFGGGFFFFGGGGGGGGGGGGGGGGGGGGGGGGGGGGGFDGGGGGGGFGGGFGGGGEFEGGGGGGGGGGGFGGGGFGGGGGGGGGGGGGGGGGGGGFGGGGGGGGGGGGGGGGGGGGGGGGGGGGGGGGGGGGGGGGGGGGGGGGGGGGGGGGGGGGGGGGGGGGGGGGGGGGGGGGGGGGGGGGGGGGGGGG
@M04570:107:000000000-JN8T3:1:1105:15610:4383 1:N:0:AGGCAGAA+TTCTAGCT
TTCTAGCACAAGAAAGTCGAAGTATATATTTTATTCGATACAAACTCTTTTTTCTTGAGGATCCACTGTAATAATGAGAAAGATTTCTGCATATATGCACAAATCGGTCGATAATATCAAAATCCGACGAATCTGCCCAGGTGGACTTACTAATAGGATGCCCAATGCGTTACAAAATTTCACTTTAGCCAATGATCCAATCAGAGGAATAATTG
+
CCCCCGGGGGGGGGGGGGGGGGGGGGG9FGGGGGGGGGG<FGGGGGGGGGGGGGGGGGGGGGGGGGGGGGGGGGGGGGGGGGGGGGGGGGGGGGGGGGGGGGGGGGGGGGGGGGGGGGGGGGGGGGGGGGGGGGGGGGGGGGGGGGGGGGGGGGGGGGGGGGGGGGGGGGGGGGGGGGGGGGGGGGGGGGGGGGGGGGGGGGGGGGGGGGGGGGG
@M04570:107:000000000-JN8T3:1:1105:13670:5776 1:N:0:AGGCAGAA+TTCTAGCT
TTCTAGCACAAGAAAGTCGAAGTATATATTTTATTCGATACAAACTCTTTTTTCTTGAGGATCCACTGTAATAATGAGAAAGATTTCTGCATATATGCACAAATCGGTCGATAATATCAAAATCCGACGAATCTGCCCAGGTGGACTTACTAATAGGATGCCCAATGCGTTACAAAATTTCACTTTAGCCAATGATCCAATCAGAGGAATAATTG
+
CCCCCGGGGGGGGGGGGGGGGGGGGGGGGGGGGGGGGGGGGGGGGGGGGGGGGGGGGGGGGGGGGGGGGGGGGGFGGGGGGGGGGGGGGGGGGGGGGGGGGGGGGGGGGGGGGGGGGGGGGGGGGGGGGGGGGGGGGGGGGGGGGGGGGGGGGGGGGGGGGGGGGGGGGGGGGGGGGGGGGGGGGGGCGGGGGGGGGGGGGGGGGGGGGGGGGGG
@M04570:107:000000000-JN8T3:1:1105:18673:5817 1:N:0:AGGCAGAA+TTCTAGCT
TTCTAGCACAAGAAAGTCGAAGTATATATTTTATTCGATACAAACTCTTTTTTCTTGAGGATCCACTGTAATAATGAGAAAGATTTCTGCATATATGCACAAATCGGTCGATAATATCAAAATCCGACGAATCTGCCCAGGTGGACTTACTAATACGATGCCCAATGCGTTACAAAATTTCACTTTAGCCAATGATCCAATCAGAGGAATAATTG
+
CCCCCGGGGGGFGGGGGGGGGGFGGGGGGGGGGGGGGGGGGGGGGGGGGGGGGGGGGGGGGGGGGGGGGGGGGGGGGGGGGGGGGGGGGGGGGGGGGGGGGGGGGGGGGGGGGGGGGGGGGGGGGGGGGGGGGGGGGGGGGGGGGGGGGGGGGGGGGGGGGGGGGGGGGGGGGGGGGGGGGGGGGGGFGGGGGGGGGGGGGGFGGGGGGGGGFGG
@M04570:107:000000000-JN8T3:1:1105:14707:6600 1:N:0:AGGCAGAA+TTCTAGCT
TTCTAGCACAAGAAAGTCGATGTATATATTTTATTCGATTCAAACTCTTTTTTCTTGAGGATCCACTGTAATAATGAGACAGATTTCTGCATATATGCACAAATCGGTCGATAATATCAAAATCCGACGAATCTGCCCAGGTGGACTTACTAATAGGATGCCCAATGCGTTACAAAATTTCACTTTAGCCAATGATCCAATCAGAGGAATAATTG
+
CCCCCGGGGGFFGGGGGGGG-;ECEFFEEEEFFFC@CFG,6<,6;EEGAFGDFDFA9F<C,,C<FGEEEF@6E@66@C<,,,6CEFFG@C,,C,6@FEAE<<CFGEC@@EGEGGGGCGGGGGGGGDGGGGDGGGGGGGGGGGGGGGGGGGGFGGGGGGGGGGGGGGFGGGGGGGGGDFGFGGGGGGGFGGGGGGGGGGGGGGGG9FGFGGGGFGF
@M04570:107:000000000-JN8T3:1:1105:10468:7334 1:N:0:AGGCAGAA+TTCTAGCT
TTCTAGCACAAGAAAGTCGAAGTATATATTTTATTCGATACAAACTCTTTTTTCTTGAGGATCCACTGTAATAATGAGAAAGATTTCTGCATATATGCACAAATCGGTCGATAATATCAAAATCCGACGAATCTGCCCAGGTGGACTTACTAATAGGATGCCCAATGCGTTACAAAATTTCACTTTAGCCAATGATCCCATCAGAGGAATAATTG
+
CCCCCGGGGGGGGGGGGGGGGGGGGGGGGGGGGGFGGGG<FGGFGGFGGGGGGGGGGFGGGDGFFGGGGGGGFGGGGGFFGGGGGGGGFGGGGGGGFGGFGCGGFGGGGGGEGGGGGGGGGGGGGGGGGGGGGGGGGGGGGGGGDFGGGGFGGGGGFGGGGGGGGGGGGGGGGGGGGGGGGGGGGGGGGGGGGGGGG=FFGGGGGGGG6CGGGGG
@M04570:107:000000000-JN8T3:1:1105:23833:8746 1:N:0:AGGCAGAA+TTCTAGCT
TTCTAGCACAAGAAAGTCGAAGTATATATTTTATTCGATACAAACTCTTTTTTCTTGAGGATCCACTGTAATAATGAGACAGATTTCTGCATATATGCACAAATCGGTCGATAATATCAAAATCCGACGAATCTGCCCAGGTGGACTTACTAATAGGATGCCCAATGCGTTACAAAATTTCACTTTAGCCAATGATCCAATCAGAGGAATAATTG
+
CCCCCGGGGGGGGGGGGGGGDFFGGGGGGGGGGGGGGGGCGGGGGGGGGGGGGGGGGGGGGGGGGGGGGGGGGGGGGGG9FGGGGGGGGGGGGGGGGGGGGGGGGGGGGGGGGGGGGGGGGGGGGGGGGGGGGGGGGGGGGGGGGGGGGGGGGGGGGGGGGGGGGGGGGGGGGGGGGGGGGGGGGGGDFGGGGGGGGGGGGGGGGGGGFGGGGGG
@M04570:107:000000000-JN8T3:1:1105:16762:9234 1:N:0:AGGCAGAA+TTCTAGCT
TTCTAGCACAAGAAAGTCGAAGTATATATTTTATTCGATACAAACTCTTTTTTCTTGAGGATCCACTGTAATAATGAGAAAGATTTCTGCATATATGCACAAATCGGTCGATAATATCAAAATCCGACGAATCTGCCCAGGTGGACTTACTAATAGGATGCCCAATGCGTTACAAAATTTCACTTTAGCCAATGATCCAATCAGAGGAATAATTG
+
CCCCCGGGGGGGGGGGGGGGGGGGGGGGGGGGGGGGGGGGGGGGGGGGGGGGGGGGGGGGGGGGGGGGGGGGGGGGGGG9FEGGGGGGGGGGGGGGGGGGGGGGGGGGGGGGGGGGGGGGGGGGGGGGGGGGGGGGGGGGGGGGGGGGGGGGFGGGGGFGGGGGGGGGGGGGGGGGGGGGGGGGGGGGGGGGGGFFGCFGGGGGGGGGGGGFGFF
@M04570:107:000000000-JN8T3:1:1105:18464:10703 1:N:0:AGGCAGAA+TTCTAGCT
TTCTAGCACAAGAAAGTCGAAGTATATATTTTATTCGATACAAACTCTTTTTTCTTGAGGATCCACTGTAATAATGAGAAAGATTTCTGCATATATGCACAAATCGGTCGATAATATCAAAATCCGACGAGTCTGCCCAGGTGGACTTACTAATAGGATGCCCAATGCGTTACAAAATTTCACTTTAGCCAATGATCCAATCAGAGGAATAATTG
+
CCCCCGGGGGGGGGGGGGGGGGGGGGGGGGGGGGGGGGGGGGGGGGGGGGGGGGGGGGGGGGGGGGGGGGGGGGGGGGG9FGGGGGGGGGGGGGGGGGGGGGGGGGGGGGGGGGGGGGGGGGGGGGGGGGGGGGGGGGGGGGGGGGGGGGGGGGGGGGGGGGGGGGGGGGGGGGGGGGGGGGGGGGGFGGGGGGGGGGGGGCGGGGGGGGGGGGG
@M04570:107:000000000-JN8T3:1:1105:19678:11166 1:N:0:AGGCAGAA+TTCTAGCT
TTCTAGCACAAGAAAGTCGAAGTATATATTTTATTCGATACAAACTCTTTTTTCTTGAGGATCCACTGTAATAATGAGAAAGATTTCTGCATATATGCACAAATCGGTCGATAATATCAAAATCCGACGAATCTGCCCAGGTGGACTTACTAATAGGATGCCCAATGCGTTACAAAATTTCACTTTAGCCAATGATCCAATCAGAGGAATAATTG
+
CCCCCGGGFGGGGGGGGGGGGGGGGGGFGGGGGGGGGGGGGGGGGGGGGGGGGGGGGGGGGGGGGGGGGGGGGGGGGGGCGGGGGGGGGGFGGGGGGGGGGGGGGGGGGGGGGGGGGGGGGGGGGGGGGGGGGGGGGGFGGGGGGGGGEGGGGGGGGGGGGGGAFGGGGGGGGGGGGGGGGGGGGGFFGGGGGGGGGGGGFGGGGGGGGGGGGGG
@M04570:107:000000000-JN8T3:1:1105:20410:12071 1:N:0:AGGCAGAA+TTCTAGCT
TTCTAGCACAAGAAAGTCGAAGTATATATTTTATTCGATACAAACTCTTTTTTCTTGAGGATCCACTGTAATAATGAGAAAGATTTCTGCATATATGCACAAATCGGTCGATAATATCAAAATCCGACGAATCTGCCCAGGTGGACTTATTAATAGGATGCCCAATGCGTTACAAAATTTCACTTTAGCCAATGATCCAATCAGAGGAATAATTG
+
CCCCCGGGGGGGGGGGGGGGGGGGGGGGGGGGGGGGGGGGGGGGGGGGGGGGGGGGGGGGGGGGGGGGGGGGGGGGGGGGGGGGGGGGGGGGGGGGGGGGGGGGGGGGGGGGGGGGGGGGGGGGGGGGGGGGGGGGGGGGGGGGGGGGGGGGGGGGGGGGGGGGGGGGGGGGGGGGGGGGGGGGGGGGGGGGGGGGGGGGGGGGGGGGGGGGGGG
@M04570:107:000000000-JN8T3:1:1105:12756:12547 1:N:0:AGGCAGAA+TTCTAGCT
TTCTAGCACAAGAAAGTCGAAGTATATATTTTATTCGATACAAACTCTTTTTTCTTGAGGATCCGCTGTAATAATGAGAAAGATTTCTGCATATATGCACAAATCGGTCGATAATATCAAAATCCGACGAATCTGCCCAGGTGGACTTACTAATAGGATGCCCAATGCGTTACAAAATTTCACTTTAGCCAATGATCCAATCAGAGGAATAATTG
+
CCCCCFGF9DGFGGGFFGGGGGGGGGGCGDEGGGGGGGGFGGGGGGGGGGGGGGFFFCFFCFGGGGEFEFGGGGFGGFGFGGGGGGGGEFFGCFFGDFGFGGGFFGGG7FGFGG?F?FFGDFGGFGCEGEGGGGGDAFGFF<FGFGGGGGGGGGFGGGGGFFGGGGGGGGEGGGGGGGFGFGGEFGGGDFFAFGGFGDGEFGGGGGGCECFFGGF
@M04570:107:000000000-JN8T3:1:1105:8954:12659 1:N:0:AGGCAGAA+TTCTAGCT
TTCTAGCACAAGAAAGTCGAAGTATATATTTTATTCGATACAAACTCTTTTTTCTTGAGGATCCACTGTAATAATGAGAAAGATTTCTGCATATATGCACAAATCGGTCGATAATATCAAAATCCGACGAATCTGCCCAGGTGGACTTACTAATAGGATGCCCAATGCGTTACAAAATTTCACTTTAGCCAATGATCCAATCAGAGGAATAATTG
+
CCCCCGGGGGGGGGGGGGGGGGGGGGGGGGGGGGGGGGGEGGGGGGGGGGGGGGGGGGGGGGGGGGGGGGGGGGGGGGGGGGGGGGGGGGGGGGGGGGGGGGGGGGGGGGGGGGGGGGGGGGGGGGGGGGGGGGGGGGGGGGGGGGGGGGGGGGGGGGGGGGGGGGGGGGGGGGGGGGGGGGGGGGGGGGGGGGGGGGGGGGGGGGGGGGGGFGG
@M04570:107:000000000-JN8T3:1:1105:22342:12900 1:N:0:AGGCAGAA+TTCTAGCT
CCTACGGGAGGCACGAGCCCACGAGACCGAGGCTGAGCTCGTATGCCGTCTTCTGCTTGCAAAGAAAAGGAAGAAGGTTTTCGGATTGTAAACCATTTTAGACAAGGAAGAAACAAGACAGTACTTGTAGAATAAGCTCCGGCTAACTACGTGCCAGCAGCCGCGGTAATACGTAGGGAGCAAGCGTTATCCGGATTTATTGGGTGTAAAGGGTGCGTAGACGGGAAGGTAAGTTAGTTGTGAAATCCCTCGGCTCAACTGAGGAACTGCGACTAAAACTGCTTTTCTTGAGTGCTGGAG
+
CCCCCGGGGGGGGC8FG:F@E;CFEGB@F:F+66,,,,,:B@F<<F<F6C,,<666<9CC@<,,,C=6,=FFFGFAE<ADFGGDFGGGGGGGGFGFGGAEFEGFDFGFGGGGGGGCEGGGGGGGGGGGGGGFGAEEFGFGGGFGCFGCDFGGGGGFGGFGGC+CFEGEEGGGGGGCGFGGGGFFGGGDGGFGC5:<CGGGF@?CEGE?7EFFDG558CG=8CEGC>EG5CF+<<:FGFGFGGFGFCFFFGFG*C*7=EGGGGG)4)0+*?5<DG56EF7FDGCC7=7CFFF>A>>FFFF<
@M04570:107:000000000-JN8T3:1:1105:15739:13760 1:N:0:AGGCAGAA+TTCTAGCT
AAAAATAATGACGGTACCCAAGGAGGAAGCCACGGCTAACTACGTGCCAGCAGCCGCGGTAATACGTAGGTGGCGAGCGTTATCCGGATTTACTGGGCGTAAAGGGAGCGTAGGCGGATGATTAAGTGGGATGTGAAATACCCGGGCTCAACTTGGGTGCTGCATTCCAAACTGGTTAT
+
4CF<F,CF,5CFCCFGFAEFF@FGFGGGFFDGGDGGGGGGGGGGFGGGGF7FAFCFDGGGGGGGGGGGGGGGGGGGGGGGGGGGFGGGGEFFFGFGGGGGGGGGGGFGDEECEEFEEDG5:9CFG?<+9<5<GFFGGCEFFGGGDC39C@GGGCF4CB:5?CC?9:@:?F?5<>CGCCG
@M04570:107:000000000-JN8T3:1:1105:16755:14843 1:N:0:AGGCAGAA+TTCTAGCT
TTCTAGCACAAGAAAGTCGAAGTATATATTTTATTCGATACAAACTCTTTTTTCTTGAGGATCCACTGTAATAATGAGAAAGATTTCTGCATATATGCACAAATCGGTCGATAATATCAAAATCCGACGAATCTGCCCAGGTGGACTTACTAATAGGATGCCCAATGCGTTACAAAATTTCACTTTAGCCAATGATCCAATCAGAGGAATAATTG
+
CCCCCGGGGGGGGGGGGGGGGGFGGGGGGGGGGGGGGGGGGGGGGGGGGGGGGGGGGGGGGGGGGGGGGCGGGGGGGGG<FGGGGGGGGGGGGGGGGGGGGGGGGGGGGGGGGGGGGGGGGGGGGGGGGGGGGGGGGGGGGGGGGGGGGGGGGGGGGGGGGGGGGGGGGGGGGGGGGGGGGGGGGGGGGGGGGGGFGGGGGGGGGGGGGGGGGGG
@M04570:107:000000000-JN8T3:1:1105:28571:14996 1:N:0:AGGCAGAA+TTCTAGCT
TTCTAGCACAAGAAAGTCGAAGTATATATTTTATTCGATACAAACTCTTTTTTCTTGAGGATCCACTGTCATAATGAGACAGATTTCTGCATATATGCACAAATCGGTCGATAATATCAAAATCCGACGAATCTGCCCAGGTGGACTTACTAATAGGATGCCCAATGCGTTACAAAATTTCACTTTAGCCAATGATCCAATCAGAGGAATAATTG
+
CCCCCGGGGGGGGGGGGGGGGGGGGGGGGGGGGGGGGGGGGGGGGGGGGGGGGGGGGGGGGGGGGGGGG,FFGGGGGGG9FGGGGGGGGGGGGGGGGGGGGGGGGGGGGGGGGGGGGGGGGGGGGGGGGGGGGGGGGGGGGGGGGGGGGGGGGGGGGGGGGGGGGGGGGGGGGGGGGGGGGGGGGGGDFGGGGGGGGGGGGGGGGGGGGGGGGGG
@M04570:107:000000000-JN8T3:1:1105:12342:15337 1:N:0:AGGCAGAA+TTCTAGCT
TTCTAGCACAAGAAAGTCGAAGTATATATTTTATTCGATACAAACTCTTTTTTCTTGAGGATCCACTGTAATAATGAGAAAGATTTCTGCATATATGCACAAATCGGTCGATAATATCAAAATCCGACGAATCTGCCCAGGTGGACTTACTAATAGGATGCCCAATGCGTTACAAAATTTCACTTTAGCCAATGATCCAATCAGAGGAATAATTG
+
CCCCCGGGFGGFGGGGGGGGGGFGGGGGGGGGGGGGGGGGGGGGGGGGGGGGGGGGGGGGGGGGGGGGGGGGGGGGGGGGFGGGGGGGFGGGGGGGGFGGGGGGGGGFGGGGGGGGGGGGGGGGGGGGGGGGGGGGGGGGGGGGGGGGGGGGGGGGGGGGGGGGGGFGGGGGGGGGGGGGGGGGGGGGGGGGGGGGGGGGGGGGGGGGGGGGGGG
@M04570:107:000000000-JN8T3:1:1105:19708:15923 1:N:0:AGGCAGAA+TTCTAGCT
TTCTAGCACAAGAAAGTCGAAGTATATATTTTATTCGATACAAACTCTTTTTTCTTGAGGATCCACTGTAATAATGAGAAAGATTTCTGCATATATGCACAAATCGGTCGATAATATCAAAATCCGACGAATCTGCCCAGGTGGACTTACTAATAGGATGCCCAATGCGTTACAAAATTTCACTTTAGCCAATGATCCAATCAGAGGAATAATTG
+
CCCCCGF:FGGFGGFFFEFEFEFGGGGFGDFGGGGGGGGGGGGDGGGGGGGGGGGGEDEFCFF8EFFFFGGGGGGFFGGF@BFGG,@ECEEFGGGGGGFGGGGGGG7CEFGGGGGGGGGGGGGGGGGGGGGGFGGGGGGGGGGFGGGGFFGGGGGGGGGDFGGGGGGGGGGGGGGGGGGGGGGGGGGFGGGFGFFFGGGGGGGGGGGGGGGGGGG
@M04570:107:000000000-JN8T3:1:1105:12594:16075 1:N:0:AGGCAGAG+TTCTAGCT
CCTACGGGAGGCACGAGACGGATTAGATACCCAGTAGTCCTGTCTCTTATACAATCTCCGAGCCCACGAGACCGAGGCTGACCTCGTATGCCGTCTTCTGCTTGGAAAAAAAAAAGTGCTAGTTGAATAAGCTGGCACCTTGACGGTACCTAACCAGAAAGCCACGGCTAACTACGTGCCAGCAGCCGCGGTAATACGTAGGTGGCAAGCTTTATCCGGATTTACTGGGCGTAAAGGGAGCGTAGGCGGATGATTAAGTG
+
CCCCCGGGCEGGGE@FG76FG;86;;,C,E<FGEG9FCF96C;CFGGFGC9CF<C@<FA:6CF@@CBF@FG@D@FGGGGG8,,95BC4E<957874B<F,5EF,+5:CF4FE:FF>FFDDFG?FGGGGFGGCFGGGGG?FGGFGGDGGGDCFGGGGFFGFGGEGGGF8CGG@FFF@FFGDFFFFFGGGGEGFG5CF9*?FE7B9;EGGC*2BFGGGDC5CEGGGDD7CFFC*/*9:C@GFGGCEE3+:CDDD*:21CFFF
@M04570:107:000000000-JN8T3:1:1105:16600:16507 1:N:0:AGGCAGAA+TTCTAGCT
TTCTAGCACAAGAAAGTGGAAGTATATATTTTATTCGATACAAACTCTTTTTTCTTGAGGATCCACTGTAATAATGAGAAAGATTTCTGCATATATGCACAAATCGGTCGATAATATCAAAATCCGACGAATCTGCCCAGGTGGACTTACTAATAGGATGCCCAATGCGTTACAAAATTTCACTTTAGCCAATGATCCCATCAGAGGAATAATTG
+
CCCCCGGGGGGGGGGGGGGGFGGGGGGGGGGGGGGGGGGGGGGGGGGGGGGGGGGGGGGGGGGGGGGGGGGGGGGGGGGFGGGGGGGGGGGFGGGGCGGGGGGGGGGGGGGGGGGGGGGGGGGGGGGGGGGGGGGGGGGGGGGGGGGGGGGGGGGGGGGGGGGGGGGGGGGGGGGGGGGGGGGGGGGEFFGFGGGGGGGGGGGGGGGGGGGGGGG
@M04570:107:000000000-JN8T3:1:1105:25416:16970 1:N:0:AGGCAGAA+TTCTAGCT
TTCTAGCACAAGAAAGTCGAAGTATATATTTTATTCGATACAAACTCTTTTTTCTTGAGGATCCACTGTAATAATGAGAAAGATTTCTGCATATATGCACAAATCGGTCGATAATATCAAAATCCGACGAATCTGCCCAGGTGGACTTACTAATAGGATGCCCAATGCGTTACAAAATTTCACTTTAGCCAATGATCCAATCAGAGGAATAATTG
+
CCCCCGGGGGGGGGGGGGGGGGGGGGGGGGGGGGGGGGGGGGGGGGGGGGGGGGGGGGGGGGGGGGGGGGGGGGGGGGGGGGGGGGGGGGGGGGGGGGGGGGGGGGGGGGGGGGGGGGGGGGGGGGGGGGGGGGGGGGGGGGGGGGGGGGGGGGGGGGGGGGGGGGGGGGGGGGGGGGGGGGGGGGGEGGGGGGGGGGGGGGGGGGGGGGGGGGG
@M04570:107:000000000-JN8T3:1:1105:8401:17282 1:N:0:AGGCAGAA+TTCTAGCT
TTCTAGCACAAGAAAGTCGAAGTATATATTTTATTCGATACAAACTCTTTTTTCTTGAGGATCCACTGTAATAATGAGAAAGATTTCTGCATATATGCACAAATCGGTCGATAATATCAAAATCCGACGAATCTGCCCAGGTGGACTTACTAATAGGATGCCCAATGCGTTACAAAATTTCACTTTAGCCAATGATCCAATCAGAGGAATAATTG
+
BCCCCGGFCDFFEDGCGGGGGGGGGGGGGGGGFGGGGGG?FGGGGGGGGGGGEFEE,CCFGEFF9FGGGFGGGGGGGGGC?FGGGGGGGCFGGGGGFF9FFFGGGGDFGGGFFFGGGGFGGGGFGGGGGGEGGGGGGGGGGGFGGGGFGGGGGGGGFGAFGFFGGGGGGEGGGCFFGFADGGGGGGGDGGGGGGGGGGGGGGFGCFGFFGGGGFF
@M04570:107:000000000-JN8T3:1:1105:14277:17617 1:N:0:AGGCAGAA+TTCTAGCT
TTCTAGCACAAGAAAGTCGAAGTATATATTTTATTCGATACAAACTCTTTTTTCTTGAGGATCCACTGTAATAATGAGAAAGATTTCTGCATATATGCACAAATCGGTCGATAATATCAAAATCCGACGAATCTGCCCAGGTGGACTTACTAATAGGATGCCCAATGCGTTACAAAATTTCACTTTAGCCAATGATCCAATCAGAGGAATAATTG
+
CCCCCGGGFGFFFGGGGGGGCFFGGGGFGGGGGGGGGGGGGGGGGGGGGGGGGGGGGGGGGGGGGGGGGGGGGGGGGGG9FFGGGGGGGGGGGGGGGGGGGGGGGGGGGGGGGGGGGGGGGGGGGGGGGGGGGGGGGGGGGGGGGGGGGGGGGGGGGGGGGGGGGGGGGGGGGGGGGGGGGGGGGGGGGGGGGGGGGGGGGGGGGGGGGGGGGGG
@M04570:107:000000000-JN8T3:1:1105:23964:18324 1:N:0:AGGCAGAA+CTCTAGCT
CCTACGGGCGGCTGCAGTGGGGAATCTTCCGCAATGGGCGCAAGCCTGATGCAGCAACGCCGCGTGTGTGAAGAAGGTCTTCGGATCGTAAAACACTTTCGGCGGGGAAGAACAAGTACAAGAGAATACCTTTGTACATTGACGGTACCTACACAGAAAGCACCGGCTAACTACGTGCCAGCAGCCGCGGTAATACGTAGGTGGCAAGCGTTATCCGGAATTACTGGGCGTAAAGCGAGCG
+
CCCCCGGGGGGGCFGGGF,EFGGGG,FGCF,CFGGGG,EF+CEG7FCGG9E,CFG,E,@FGGGGGG7+BFG9FFEGG?<FGGGG+C:FFGGG,5,AFAF,4+++@CEG*@CGC3,,33,@FF,,,@,,,,,@F,83@,CGGGGG*FFGG9,,,2?*,?FGG:+=CEGGGGGGGGGGFGGGGGGGGGGGGGGGGGGGGGGGG9CCGGGGGGGG8>FGGGG*@FG7CGGGCCDGGGG7D;EFG
@M04570:107:000000000-JN8T3:1:1105:16317:19348 1:N:0:AGGCAGAA+TTCTAGCT
TTCTAGCACAAGAAAGTCGAAGTATATATTTTATTCGATACAAACTCTTTTTTCTTGAGGATCCACTGTAATAATGAGAAAGATTTCTGCATATATGCACAAATCGGTCGATAATATCAAAATCCGACGAATCTGCCCAGGTGGACTTACTAATAGGATGCCCAATGCGTTACAAAATTTCACTTTAGCCAATGATCCAATCAGAGGAATAATTG
+
CCCCCGGGGGGGGGGGEGGG-CFGGGGGGGGGGGGGGGG<CFGGGGGGGGGGGGGGGGGGGGGGGGGGGGGGGGGGGGGGGGGGGGGGGGGGGGGGGGGGGGGGGGGGGGGGGGGGGGGGGGGFFGGGGGGGGGGGGGGGGGGGGGGGGGGGGGGGGGGGGGGGGGGGGGGGGGGGGGGGGGGGGGGCGGGFFGGFGGGFGGGGGGGGGGGGGGG
@M04570:107:000000000-JN8T3:1:1105:15664:19740 1:N:0:AGGCAGAA+TTCTAGCT
TTCTAGCACAAGAAAGTCGAAGTATATATTTTATTCGATACAAACTCTTTTTTCTTGAGGATCCACTGTAATAATGAGAAAGATTTCTGCATATATGCACAAATCGGTCGATAATATCAAAATCCGACGAATCTGCCCAGGTGGACTTACTAATAGGATGCCCAATGCGTTACAAAATTTCACTTTAGCCAATGATCCAATCAGAGGAATAATTG
+
CCCCCGGGFGGFFGGGGGGG<FFFFGGAGGGGGGGGGGGGGGGGGGGGGGGGGGGGGGGGGGFGGGGGGGFGGGGGGGG<FFEFFGGGFFGGGGGGGGGGGGGGGGGGGGGGGGGGGGGGGGGGGGGGGGGGGGGGGGGGGGGGGGGGGGGFGGGGGCGGGGGGGGGGGGGGGGGGGCGGGGGGGGG;EFGFFGGGGGGGGGGGGGGGG?CFGGE
@M04570:107:000000000-JN8T3:1:1105:16651:21449 1:N:0:AGGCAGAA+TTCTAGCT
TTCTAGCACAAGAAAGTCGAAGTATATATTTTATTCGATACAAACTCTTTTTTCTTGAGGATCCACTGTAATAATGAGAAAGATTTCTGCATATATGCACAAATCGGTCGATAATATCAAAATCCGACGAATCTGCCCAGGTGGACTTACTAATAGGATGCCCAATGCGTTACAAAATTTCACTTTAGCCAATGATCCAATCAGAGGAATAATTG
+
BCCCCGGGGGGFFGGGGGGGGGFGGGGFFGGGGGGGGGG68CFCFGGGGGGGGGGCGFFGGGGGGGGGGGGGFGGGDCFFDGGDDFFFGGG9EFEFGFGGGGFEEFGFCFECFGFFFCFFGGGEFFC@FCGCFGGDFGEFG<FFFFE9AE<EFEFGGGAFGFGEC?EFF4=FCEFGGBFAFDG8>F=E>D9D=DD3@@>=C>:FFGGGG6CFCCF
@M04570:107:000000000-JN8T3:1:1105:11585:22978 1:N:0:AGGCAGAA+TTCTAGCT
TTCTAGCACAAGAAAGTCGAAGTATATATTTTATTCGATACAAACTCTTTTTTCTTGAGGATCCACTGTAATAATGAGAAAGATTTCTGCATATATGCACAAATCGGTCGATAATATCAAAATCCGACGAATCTGCCCAGGTGGACTTACTAATAGGATGCCCAATGCGTTACAAAATTTCACTTTAGCCAATGATCCAATCAGAGGAATAATTG
+
CCCCCGGCDD=ECFFGFGGGGGGGGGGGFFGGGGGGGGGGGGG9FGFGGGGFGGGGDGGGGFGGGGGGGGGGGGFGGGFEFGGFGGAFFDFDFEFGFFFGGGFFGGGFEFGGGGGGGGGGGGGFFGGDFGGFGGGGGCGGG@FGFGGGGGGGGGGFGGFGGGGGGGGGGGGDGGGFGGGFGGGFGGGCFGGGGGGGA9DFGFFF9FFGGCFGGGG
@M04570:107:000000000-JN8T3:1:1105:14867:24178 1:N:0:AGGCAGAA+TTCGAGCT
CCTACGGGTGGCTGCAGTAGGGAATCTTCCGCAATGGACGAAAGTCTGACGGAGCAACGCCGCGTGAGTGATGAAGGTTTTCGGATCGTAAAACTCTGTTGTTAGGGAAGAAAAAGTACAAGAGTAACTGCTTGTACCTTGACGGTACCTAACCAGAAAGCCACGGCTAACTACGTGCCAGCAGCCGCGGCAATACGTAGGTGGCAAGCGTTGTC
+
CCCCCGECCEDG@;,FFD<FGDCG<6@F@FCGGGGGG?<@@FEGCEC,,,,+B@FGGG@CFEFGEC77C?EFCEAGGEGAFFCEDGGGGEFFEFG<EBFF,ED?FGFGGEFB,BFF5@<FECGE@FGFFEC<CFGFGGGFFFB:7@C>FEFFFGGGFGCCFFFGGG:+*,,,@:F,>D:>FGGGGG*8B@*14+?28<C:F,BFFE9=C*=CGBE
@M04570:107:000000000-JN8T3:1:1106:17300:1605 1:N:0:AGGCAGAA+TTCTAGCT
GCACAAGAAAGTCGAAGTATATATTTTATTCGGTACAAACTCTTTTTTCTTGAGGATCCACTGTAATAATGAGAAAGATTTCTGCATATATGCACAAATCGGTCGATAATATCAAAATCCGACGAATCTGCCCAGGTGGACTTACTAATAGGATGCCCAATGCGTTACAAAATTTCACTTTAGCCAATGATCCAATCAGAGGAATAATTG
+
#NAME?
@M04570:107:000000000-JN8T3:1:1106:22478:2025 1:N:0:AGGCAGAA+TTCTAGCT
GCACAAGAAAGTCGAAGTATATATTTTATTCGATACAAACTCTTTTTTCTTGAGGATCCACTGTAATAATGAGAAAGATTTCTGCATATATGCACAAATCGGTCGATAATATCAAAATCCGACGAATCTGCCCAGGTGGACTTACTAATAGGATGCCCAATGCGTTACAAAATTTCACTTTAGCCAATGATCCAATCAGAGGAATAATTG
+
#NAME?
@M04570:107:000000000-JN8T3:1:1106:21451:2659 1:N:0:AGGCAGAA+TTCTAGCT
GCACAAGAAAGTCGAAGTATATATTTTATTCGATACAAACTCTTTTTTCTTGAGGATCCACTGTAATAATGAGAAAGATTTCTGCATATATGCACAAATCGGTCGATAATATCAAAATCCGACGAATCTGCCCAGGTGGACTTACTAATAGGATGCCCAATGCGTTACAAAATTTCACTTTAGCCAATGATCCAATCAGAGGAATAATTG
+
#NAME?
@M04570:107:000000000-JN8T3:1:1106:14392:3055 1:N:0:AGGCAGAA+TTCTAGCT
GCACAAGAAAGTCGAAGTATATATTTTATTCGATACAAACTCTTTTTTCTTGAGGATCCACTGTAATAATGAGAAAGATTTCTGCATATATGCACAAATCGGTCGATAATATCAAAATCCGACGAATCTGCCCAGGTGGACTTACTAATAGGATGCCCAATGCGTTACAAAATCTCACTTTAGCCAATGATCCAATCAGAGGAATAATTG
+
#NAME?
@M04570:107:000000000-JN8T3:1:1106:14950:3927 1:N:0:AGGCAGAA+TTCTAGCT
GCACAAGAAAGTCGAAGTATATATTTTATTCGATACAAACTCTTTTTTCTTGAGGATCCACTGTAATAATGAGAAAGATTTCTGCATATATGCACAAATCGGTCGATAATATCAAAATCCGACGAATCTGCCCAGGTGGACTTACTAATAGGATGCCCAATGCGTTACAAAATTTCACTTTAGCCAATGATCCAATCAGAGGAATAATTG
+
=CDFFFFGGGGGGGGGGFGGGGGGFGGGGGGGGGGGGGGGGGGGGGGGGGGGGGGGGGGGGGGGFFGGGGGGFFEECFGGGGGGGGFGGGGGGGGGGG,FFGFGGGGGGGGGGGGGGGGGGGGGGGGGGGGGGGGGGGGGGGGGGGGGGGGGGGGGGGGGGGGGGGGGGGGGGGGFGGFGGGGGGGGGGGGGGGGFFGGFFFGGGGEFGG
@M04570:107:000000000-JN8T3:1:1106:13554:4139 1:N:0:AGGCAGAA+TTCTAGCT
GCACAAGAAAGTCGAAGTATATATTTTATTCGATACAAACTCTTTTTTCTTGAGGATCCACTGTAATAATGAGAAAGATTTCTGCATATATGCACAAATCGGTCGATAATATCAAAATCCGACGAATCTGCCCAGGTGGACTTACTAATAGGATGCCCAATGCGTTACAAAATTTCACTTTAGCCAATGATCCAATCAGAGGAATAATTG
+
=C<F<DFEFGFGGGGFGFGGGGFF<FFFGGGFE,EFGGGGGGGGGGGEFGGGGGGGEGGGEDFFDGGGGGGFGGGGGFEFGGGGFGGGGFGFGDFGGGFFGG:=FGGGGGGEGEFFGGGGGGGGGGFEFGGGGGFGE@@FGGGGGGGDFGGGGGFGGGGGGFGGGGGGGGGGGGGGGGGDGGDGGGGAEFGGFGGGGGGCFGFGBFFGGF
@M04570:107:000000000-JN8T3:1:1106:13285:6102 1:N:0:AGGCAGAA+TTCTAGCT
GCACAAGAAAGTCGAAGTATATATTTTATTCGATACAAACTCTTTTTTCTTGAGGATCCACTGTAATAATGAGAAAGATTTCTGCATATATGCACAAATCGGTCGATAATATCAAAATCCGACGAATCTGCCCAGGTGGACTTACTAATAGGATGCCCAATGCGTTACAAAATTTCACTTTAGCCAATGATCCAATCAGAGGAATAATTG
+
=CCDFGGGGGGGGGGGGGGGGGGGGGFGGGGGFG@GGGGGGGGGGGGGGGGGCFGCFGGGGGGGGGGADGGAFGFFGGGGGGGGGGGEGFFCGCGG@<FGGGGGGGGGGGFGGGGAFGGGGGGDB=FGGGGGGGFGGCGCFGGFGGGDEFFADFGGGGECFAF>FG:FG<=AFGGGGGGGGF;BFDFGGGFGGF7FGFFF9FC,DEFFGG
@M04570:107:000000000-JN8T3:1:1106:18365:6243 1:N:0:AGGCAGAA+TTCTAGCT
GCACAAGAAAGTCGAAGTATATATTTTATTCGATACAAACTCTTTTTTCTTGAGGATCCACTGTAATAATGAGAAAGATTTCTGCATATATGCACAAATCGGTCGATAATATCAAAATCCGACGAATCTGCCCAGGTGGACTTACTAATAGGATGCCCAATGCGTTACAAAATTTCACTTTAGCCAATGATCCAATCAGAGGAATAATTG
+
#NAME?
@M04570:107:000000000-JN8T3:1:1106:23607:6898 1:N:0:AGGCAGAA+TTCTAGCT
GCACAAGAAAGTCGAAGTATATATTTTATTCGATACAAACTCTTTTTTCTTGAGGATCCACTGTAATAATGAGAAAGATTTCTGCATATATGCACAAATCGGTCGATAATATCAAAATCCGACGAATCTGCCCAGGTGGACTTACTAATAGGATGCCCAATGCGTTACAAAATTTCACTTTAGCCAATGATCCAATCAGAGGAATAATTG
+
#NAME?
@M04570:107:000000000-JN8T3:1:1106:11796:7572 1:N:0:AGGCAGAA+TTCTAGCT
GCACAAGAAAGTCGAAGTATATATTTTATTCGATACAAACTCTTTTTTCTTGAGGATCCACTGTAATAATGAGAAAGATTTCTGCATATATGCACAAATCGGTCGATAATATCAAAATCCGACGAATCTGCCCAGGTGGACTTACTAATAGGATGCCCAATGCGTTACAAAATTTCACTTTAGCCAATGATCCAATCAGAGGAATAATTG
+
=:CFFGFGGFGGGGGFEFGGGGFFGGCEGGGGGGGGGGGGGGGGGGGGGGGGGGGFGGFGGGGGGGGGGGGGGFFGGGGGGGGGGGGFGGGGGFGGGGGGGGGGGGGGGGGGGGGGGGGGGGGGGGGGGGGGGGGGGGGGGGGGGGGGGGGGGGGGGGGGGGGGGGGGGGGGGGGGGGGGGGDGGGGGGGGGGGGGGGGGGGGGGGGGGG
@M04570:107:000000000-JN8T3:1:1106:8043:9514 1:N:0:AGGCAGAA+TTCTAGCT
GCACAAGAAAGTCGAAGTATATATTTTATTCGATACAAACTCTTTTTTCTTGAGGATCCACTGTAATAATGAGAAAGATTTCTGCATATATGCACAAATCGGTCGATAATATCAAAATCCGACGAATCTGCCCAGGTGGACTTACTAATAGGATGCCCAATGCGTTACAAAATTTCACTTTAGCCAATGATCCAATCAGAGGAATA
+
=CCFGFFGFGFFFCFFFGGGGGGGDFGGGEFGGGGGGGFGGGGFFEGGGGGAEGGFGGFCFFGFGGGGGGGGGGGGGF@FGGGGGGGGGGGFF<FGGGGGCFCEGGGGGGGGGGGGGGGGDGGDGGGGGGGGGGGGGGGGGGGGGGGCGGGFGGGGGGGGGGGGGGGGGGGFGGGGGGGGGG9DFFGGGGGGGGGGGGGGGG?CFG
@M04570:107:000000000-JN8T3:1:1106:26368:9698 1:N:0:AGGCAGAA+TTCTAGCT
[truncated: 5,207 more rows]

## Sheet: 13+12C
13+12C
@M04570:107:000000000-JN8T3:1:1101:22301:1237 1:N:0:TCCTGAGC+TTCTAGCT
[truncated: 14,095 more rows]

## Sheet: 39VB
39VB
@M04570:107:000000000-JN8T3:1:1101:11433:11999 1:N:0:TAGGCATG+TTCTATCT
[truncated: 227 more rows]
