# Supplementary material for: Neolithic dental calculi provide evidence for environmental proxies and consumption of wild edible fruits and herbs in central Apennines
Source: Commun Biol. 2022 Dec 19;5:1384. doi: 10.1038/s42003-022-04354-0 (PMC9763411; doi:10.1038/s42003-022-04354-0)
Supplement: Supplementary file 5 — Supplementary Data 3 [file 42003_2022_4354_MOESM5_ESM.xlsx]

## Sheet: RAW DATA
	RAW DATA
aDNA	Total Sequences (paired-end, PE)	Sequences flagged as poor quality	Sequence lenght	%GC
65B+5B	215.172	0	37-300	38
33IX	422.743	0	37-300	39
102	235.288	0	35-300	40
13+12C	218.512	0	36-300	39
39VB	142.335	0	37-300	40

## Sheet: QUALITY CONTROL
QUALITY CONTROL PAIRED-END READS
aDNA	# of sequence (PE)	# of HiFi sequences (PE) (Q>25)
65B+5B	11218	10952
33 IX	146	132
102	3112	3046
13+12C	7192	7048
39 VB	122	114

## Sheet: AMPLICON ASSEMBLED
AMPLICON ASSEMBLED
aDNA	# of amplicons
65B+5B	5242
33 IX	24
102	1397
13+12C	3332
39 VB	8

## Sheet: ALIGNMENT ANALYSIS
ALIGNMENT ANALYSIS
aDNA	# of amplicons aligned	Cluster: # of amplicons
65B+5B	5132	Cluster 1: 5132
33 IX	23	Cluster 1: 23
102	1364	Cluster 1: 1364
13+12C	3259	Cluster 1: 1696; Cluster 2: 1562
39 VB	7	Cluster 1: 7
