# Supplementary material for: Neolithic dental calculi provide evidence for environmental proxies and consumption of wild edible fruits and herbs in central Apennines
Source: Commun Biol. 2022 Dec 19;5:1384. doi: 10.1038/s42003-022-04354-0 (PMC9763411; doi:10.1038/s42003-022-04354-0)
Supplement: Supplementary file 6 — Supplementary Data 4 [file 42003_2022_4354_MOESM6_ESM.xlsx]

## Sheet: 65B+5B
Scientific Name	Max Score	Query Coverage	E-value	% Identity	Accession
Ficus adhatodifolia	381	0.97	2e-101	99.52%	MT370685.1
Ficus hirta	379	0.96	6e-101	99.52%	MN364706.1
Ficus irisana	379	0.96	6e-101	99.52%	MF651955.1
Ficus carica	379	0.96	6e-101	99.52%	KY635880.1
Ficus carica	379	0.96	6e-101	99.52%	KU856440.1
Ficus carica	379	0.96	6e-101	99.52%	KX229901.1
Ficus carica	379	0.96	6e-101	99.52%	KM456197.1
Ficus pandurata	379	0.96	6e-101	99.52%	OL639015.1
Ficus dinganensis	379	0.96	6e-101	99.52%	OK375500.1
Ficus oligodon	379	0.96	6e-101	99.52%	OK078619.1
Ficus auriculata	379	0.96	6e-101	99.52%	OK078618.1
Ficus squamosa	379	0.96	6e-101	99.52%	OK077764.1
Ficus oligodon	379	0.96	6e-101	99.52%	OK077763.1
Ficus heterostyla	379	0.96	6e-101	99.52%	OK077762.1
Ficus cf. sarmentosa MR-2013	379	0.96	6e-101	99.52%	HG004943.1
Ficus hirta	379	0.96	6e-101	99.52%	NC_051532.1
Ficus auriculata	379	0.96	6e-101	99.52%	NC_053837.1
Ficus heteromorpha	379	0.96	6e-101	99.52%	NC_053835.1
Ficus tikoua	379	0.96	6e-101	99.52%	NC_050927.1
Ficus hirta	379	0.96	6e-101	99.52%	MT934444.1
Ficus tikoua	379	0.96	6e-101	99.52%	MT075555.1
Ficus beipeiensis	379	0.96	6e-101	99.52%	NC_050048.1
Ficus beipeiensis	379	0.96	6e-101	99.52%	MT611420.1
Ficus tikoua	379	0.96	6e-101	99.52%	JF317426.1
Ficus carica	379	0.96	6e-101	99.52%	AY257530.1

## Sheet: 33IX
Scientific Name	Max Score	Query Coverage	E value	% Identity	Accession
Ficus adhatodifolia	381	0.97	2e-101	99.52%	MT370685.1
Ficus hirta	379	0.96	6e-101	99.52%	MN364706.1
Ficus irisana	379	0.96	6e-101	99.52%	MF651955.1
Ficus carica	379	0.96	6e-101	99.52%	KY635880.1
Ficus carica	379	0.96	6e-101	99.52%	KU856440.1
Ficus carica	379	0.96	6e-101	99.52%	KX229901.1
Ficus carica	379	0.96	6e-101	99.52%	KM456197.1
Ficus pandurata	379	0.96	6e-101	99.52%	OL639015.1
Ficus dinganensis	379	0.96	6e-101	99.52%	OK375500.1
Ficus oligodon	379	0.96	6e-101	99.52%	OK078619.1
Ficus auriculata	379	0.96	6e-101	99.52%	OK078618.1
Ficus squamosa	379	0.96	6e-101	99.52%	OK077764.1
Ficus oligodon	379	0.96	6e-101	99.52%	OK077763.1
Ficus heterostyla	379	0.96	6e-101	99.52%	OK077762.1
Ficus cf. sarmentosa MR-2013	379	0.96	6e-101	99.52%	HG004943.1
Ficus hirta	379	0.96	6e-101	99.52%	NC_051532.1
Ficus auriculata	379	0.96	6e-101	99.52%	NC_053837.1
Ficus heteromorpha	379	0.96	6e-101	99.52%	NC_053835.1
Ficus tikoua	379	0.96	6e-101	99.52%	NC_050927.1
Ficus hirta	379	0.96	6e-101	99.52%	MT934444.1
Ficus tikoua	379	0.96	6e-101	99.52%	MT075555.1
Ficus beipeiensis	379	0.96	6e-101	99.52%	NC_050048.1
Ficus beipeiensis	379	0.96	6e-101	99.52%	MT611420.1
Ficus tikoua	379	0.96	6e-101	99.52%	JF317426.1
Ficus carica	379	0.96	6e-101	99.52%	AY257530.1

## Sheet: 102
Scientific Name	Max Score	Query Coverage	E value	% Identity	Accession
Cotoneaster hebephyllus	375	1	8e-100	98.14%	MZ475334.1
Cotoneaster tenuipes	375	1	8e-100	98.14%	MZ475333.1
Cotoneaster submultiflorus	375	1	8e-100	98.14%	MZ475332.1
Cotoneaster multiflorus	375	1	8e-100	98.14%	MZ475331.1
Cotoneaster dielsianus	375	1	8e-100	98.14%	MZ475329.1
Pyrus pyrifolia	375	1	8e-100	98.14%	MZ673796.1
Malus ombrophila	375	1	8e-100	98.14%	MW115598.1
Malus honanensis	375	1	8e-100	98.14%	MW115594.1
Pyracantha fortuneana	375	1	8e-100	98.14%	MW596361.1
Crataegus bretschneideri	375	1	8e-100	98.14%	MW963339.1
Sorbus koehneana	375	1	8e-100	98.14%	MW429483.1
Chaenomeles speciosa	375	1	8e-100	98.14%	MT937182.1
Sorbus rehderiana	375	1	8e-100	98.14%	OK012001.1
Pyrus pyrifolia	375	1	8e-100	98.14%	KX450876.2
Pyrus pyrifolia	375	1	8e-100	98.14%	KX904342.2
Pyrus pyrifolia	375	1	8e-100	98.14%	KX825885.2
Pyrus pyrifolia	375	1	8e-100	98.14%	KX825882.2
Pyrus x bretschneideri	375	1	8e-100	98.14%	KX450881.2
Pyrus x bretschneideri	375	1	8e-100	98.14%	KX450880.2
Pyrus communis	375	1	8e-100	98.14%	KX450879.2
Pyrus pyrifolia	375	1	8e-100	98.14%	KX450877.2
Sorbus dunnii	375	1	8e-100	98.14%	OK054488.1
Crataegus cuneata	375	1	8e-100	98.14%	NC_058896.1
Aronia melanocarpa	375	1	8e-100	98.14%	MT527725.1
Cotoneaster microphyllus var. cochleatus	375	1	8e-100	98.14%	MK524400.1
Sorbus aucuparia	375	1	8e-100	98.14%	MT610101.2
Sorbus alnifolia	375	1	8e-100	98.14%	MZ145061.1
Chaenomeles thibetica	375	1	8e-100	98.14%	MN506264.1
Chaenomeles speciosa	375	1	8e-100	98.14%	NC_056885.1
Chaenomeles japonica	375	1	8e-100	98.14%	MN506261.1
Chaenomeles cathayensis	375	1	8e-100	98.14%	MN506260.1
Docynia delavayi	375	1	8e-100	98.14%	MN506259.1
Docynia longiunguis	375	1	8e-100	98.14%	NC_058241.1
Crataegus pinnatifida var. major	375	1	8e-100	98.14%	MW653326.1
Crataegus pinnatifida	375	1	8e-100	98.14%	MW653325.1
Cotoneaster astrophoros	375	1	8e-100	98.14%	MK650065.1
Cotoneaster shansiensis	375	1	8e-100	98.14%	MK650064.1
Cotoneaster conspicuus	375	1	8e-100	98.14%	MK650062.1
Cotoneaster multiflorus	375	1	8e-100	98.14%	MK650060.1
Cotoneaster dammeri	375	1	8e-100	98.14%	MK650059.1
Cotoneaster subadpressus	375	1	8e-100	98.14%	MK650058.1
Cotoneaster soongoricus	375	1	8e-100	98.14%	MK650057.1
Cotoneaster zabelii	375	1	8e-100	98.14%	MK650056.1
Cotoneaster reticulatus	375	1	8e-100	98.14%	MK650055.1
Cotoneaster turbinatus	375	1	8e-100	98.14%	MK650054.1
Cotoneaster schantungensis	375	1	8e-100	98.14%	MK650053.1
Cotoneaster gamblei	375	1	8e-100	98.14%	MK650052.1
Cotoneaster affinis	375	1	8e-100	98.14%	MK650051.1
Cotoneaster franchetii	375	1	8e-100	98.14%	MK650050.1
Cotoneaster coriaceus	375	1	8e-100	98.14%	MK650049.1
Cotoneaster acutifolius var. villosulus	375	1	8e-100	98.14%	MK650048.1
Cotoneaster tenuipes	375	1	8e-100	98.14%	MK650047.1
Cotoneaster foveolatus	375	1	8e-100	98.14%	MK650046.1
Cotoneaster acuminatus	375	1	8e-100	98.14%	MK650045.1
Cotoneaster perpusillus	375	1	8e-100	98.14%	MK638994.1
Cotoneaster adpressus	375	1	8e-100	98.14%	MK638993.1
Cotoneaster cf. chengkangensis KM-2021	375	1	8e-100	98.14%	MK638992.1
Cotoneaster franchetii var. cinerascens	375	1	8e-100	98.14%	MK638991.1
Cotoneaster acutifolius	375	1	8e-100	98.14%	MK638990.1
Cotoneaster salicifolius	375	1	8e-100	98.14%	MK638989.1
Cotoneaster hebephyllus	375	1	8e-100	98.14%	MK638988.1
Cotoneaster conspicuus	375	1	8e-100	98.14%	MK638987.1
Cotoneaster adpressus var. praecox	375	1	8e-100	98.14%	MK638986.1
Cotoneaster franchetii	375	1	8e-100	98.14%	MK638985.1
Cotoneaster delavayanus	375	1	8e-100	98.14%	MK605518.1
Cotoneaster coriaceus	375	1	8e-100	98.14%	MK605517.1
Cotoneaster langei	375	1	8e-100	98.14%	MK605516.1
Cotoneaster rockii	375	1	8e-100	98.14%	MK605515.1
Cotoneaster cf. chengkangensis KM-2021	375	1	8e-100	98.14%	MK605514.1
Cotoneaster qungbixiensis	375	1	8e-100	98.14%	MK605513.1
Cotoneaster verruculosus	375	1	8e-100	98.14%	MK605512.1
Cotoneaster dammeri subsp. songmingensis	375	1	8e-100	98.14%	MK605511.1
Cotoneaster marginatus	375	1	8e-100	98.14%	MK605510.1
Cotoneaster pannosus	375	1	8e-100	98.14%	MK605509.1
Cotoneaster glaucophyllus var. serotinus	375	1	8e-100	98.14%	MK578685.1
Cotoneaster argenteus	375	1	8e-100	98.14%	MK578683.1
Cotoneaster coriaceus	375	1	8e-100	98.14%	MK578681.1
Cotoneaster dielsianus	375	1	8e-100	98.14%	MK614800.1
Cotoneaster obscurus	375	1	8e-100	98.14%	MK614798.1
Cotoneaster moupinensis	375	1	8e-100	98.14%	MK614797.1
Cotoneaster huahongdongensis	375	1	8e-100	98.14%	MK614796.1
Cotoneaster buxifolius var. vellaeus	375	1	8e-100	98.14%	MK614795.1
Cotoneaster sherriffii	375	1	8e-100	98.14%	MK614794.1
Cotoneaster rubens	375	1	8e-100	98.14%	MK614793.1
Cotoneaster hebephyllus var. fulvidus	375	1	8e-100	98.14%	MK614792.1
Cotoneaster bullatus	375	1	8e-100	98.14%	MK614791.1
Crataegus pinnatifida	375	1	8e-100	98.14%	NC_057086.1
Pyrus communis	375	1	8e-100	98.14%	LT996903.1
Crataegus hupehensis	375	1	8e-100	98.14%	NC_054155.1
Malus kansuensis	375	1	8e-100	98.14%	NC_053735.1
Osteomeles subrotunda	375	1	8e-100	98.14%	NC_053688.1
Sorbus hupehensis var. paucijuga	375	1	8e-100	98.14%	MT916771.1
Sorbus aucuparia	375	1	8e-100	98.14%	NC_052878.1

## Sheet: 13+12C
CLUSTER 1							CLUSTER 2
Scientific Name	Max Score	Query Coverage	E-value	% Identity	Accession		Scientific Name	Max Score	Query Coverage	E-value	% Identity	Accession
Ficus adhatodifolia	381	0.97	2e-101	99.52%	MT370685.1		Ficus adhatodifolia	375	0.97	8e-100	99.04%	MT370685.1
Ficus carica	379	0.96	6e-101	99.52%	AY257530.1		Ficus hirta	374	0.96	3e-99	99.04%	MN364706.1
Ficus tikoua	379	0.96	6e-101	99.52%	JF317426.1		Ficus irisana	374	0.96	3e-99	99.04%	MF651955.1
Ficus beipeiensis	379	0.96	6e-101	99.52%	MT611420.1		Ficus carica	374	0.96	3e-99	99.04%	KY635880.1
Ficus beipeiensis	379	0.96	6e-101	99.52%	NC_050048.1		Ficus carica	374	0.96	3e-99	99.04%	KU856440.1
Ficus tikoua	379	0.96	6e-101	99.52%	MT075555.1		Ficus carica	374	0.96	3e-99	99.04%	KX229901.1
Ficus hirta	379	0.96	6e-101	99.52%	MT934444.1		Ficus carica	374	0.96	3e-99	99.04%	KM456197.1
Ficus tikoua	379	0.96	6e-101	99.52%	NC_050927.1		Ficus pandurata	374	0.96	3e-99	99.04%	OL639015.1
Ficus heteromorpha	379	0.96	6e-101	99.52%	NC_053835.1		Ficus dinganensis	374	0.96	3e-99	99.04%	OK375500.1
Ficus auriculata	379	0.96	6e-101	99.52%	NC_053837.1		Ficus oligodon	374	0.96	3e-99	99.04%	OK078619.1
Ficus hirta	379	0.96	6e-101	99.52%	NC_051532.1		Ficus auriculata	374	0.96	3e-99	99.04%	OK078618.1
Ficus cf. sarmentosa MR-2013	379	0.96	6e-101	99.52%	HG004943.1		Ficus squamosa	374	0.96	3e-99	99.04%	OK077764.1
Ficus heterostyla	379	0.96	6e-101	99.52%	OK077762.1		Ficus oligodon	374	0.96	3e-99	99.04%	OK077763.1
Ficus oligodon	379	0.96	6e-101	99.52%	OK077763.1		Ficus heterostyla	374	0.96	3e-99	99.04%	OK077762.1
Ficus squamosa	379	0.96	6e-101	99.52%	OK077764.1		Ficus cf. sarmentosa MR-2013	374	0.96	3e-99	99.04%	HG004943.1
Ficus auriculata	379	0.96	6e-101	99.52%	OK078618.1		Ficus hirta	374	0.96	3e-99	99.04%	NC_051532.1
Ficus oligodon	379	0.96	6e-101	99.52%	OK078619.1		Ficus auriculata	374	0.96	3e-99	99.04%	NC_053837.1
Ficus dinganensis	379	0.96	6e-101	99.52%	OK375500.1		Ficus heteromorpha	374	0.96	3e-99	99.04%	NC_053835.1
Ficus pandurata	379	0.96	6e-101	99.52%	OL639015.1		Ficus tikoua	374	0.96	3e-99	99.04%	NC_050927.1
Ficus carica	379	0.96	6e-101	99.52%	KM456197.1		Ficus hirta	374	0.96	3e-99	99.04%	MT934444.1
Ficus carica	379	0.96	6e-101	99.52%	KX229901.1		Ficus tikoua	374	0.96	3e-99	99.04%	MT075555.1
Ficus carica	379	0.96	6e-101	99.52%	KU856440.1		Ficus beipeiensis	374	0.96	3e-99	99.04%	NC_050048.1
Ficus carica	379	0.96	6e-101	99.52%	KY635880.1		Ficus beipeiensis	374	0.96	3e-99	99.04%	MT611420.1
Ficus irisana	379	0.96	6e-101	99.52%	MF651955.1		Ficus tikoua	374	0.96	3e-99	99.04%	JF317426.1
Ficus hirta	379	0.96	6e-101	99.52%	MN364706.1		Ficus carica	374	0.96	3e-99	99.04%	AY257530.1

## Sheet: 39VB
Scientific Name	Max Score	Query Coverage	E-value	% Identity	Accession
Thymus japonicus	329	1	6e-86	94.42%	NC_046822.1
Thymus mongolicus	329	1	6e-86	94.42%	NC_046520.1
Thymus japonicus	329	1	6e-86	94.42%	MN867687.1
Origanum majorana	329	1	6e-86	94.42%	MN167195.1
Origanum vulgare	329	1	6e-86	94.42%	MN167194.1
Thymus mongolicus	329	1	6e-86	94.42%	MN509584.1
Origanum vulgare	329	1	6e-86	94.42%	MN317513.1
Thymus quinquecostatus	329	1	6e-86	94.42%	LC618903.1
Origanum vulgare subsp. vulgare	329	1	6e-86	94.42%	JX880022.1
Origanum majorana	329	1	6e-86	94.42%	MT385088.1
Origanum vulgare	329	1	6e-86	94.42%	GU381802.1
Origanum microphyllum	329	1	6e-86	94.42%	GU381801.1
Origanum dayi	329	1	6e-86	94.42%	GU381800.1
Origanum elongatum	329	1	6e-86	94.42%	GU381799.1
Origanum dictamnus	329	1	6e-86	94.42%	GU381798.1
Saccocalyx saturejoides	329	1	6e-86	94.42%	GU381796.1
Argantoniella salzmannii	329	1	6e-86	94.42%	GU381795.1
Thymus haussknechtii	329	1	6e-86	94.42%	GU381793.1
Thymus vulgaris	329	1	6e-86	94.42%	GU381792.1
Thymus pulegioides	329	1	6e-86	94.42%	GU381790.1
Origanum vulgare	329	1	6e-86	94.42%	AY840165.1
